# Supplementary material for: Crystal structure of rac-(3aR,4S,5aR,6S,9R,10aS,10bR)-3a,5a,9-tri­methyl­tetra­deca­hydro-6,9-ep­oxy­cyclo­hepta­[e]inden-4-ol monohydrate
Source: Acta Crystallogr E Crystallogr Commun. 2015 Aug 29;71(Pt 9):o690–1. doi: 10.1107/S2056989015015698 (PMC4555390; doi:10.1107/S2056989015015698)
Supplement: Supplementary file 1 [file e-71-0o690-sup1.cif]

##############################################################################
#                                                                            #
# This CIF contains the data in a paper accepted for publication in          #
# Acta Crystallographica Section E. It conforms to the requirements of       #
# Notes for Authors for Acta Crystallographica Section E, and has been       #
# peer reviewed under the auspices of the IUCr Commission on Journals.       #
#                                                                            #
# Full details of the Crystallographic Information File format               #
# are given in the paper "The Crystallographic Information File (CIF):       #
# a New Standard Archive File for Crystallography" by S. R. Hall, F. H.      #
# Allen and I. D. Brown [Acta Cryst. (1991), A47, 655-685].                  #
#                                                                            #
# The current version of the core CIF dictionary is obtainable from          #
# ftp://ftp.iucr.org/pub/cif_core.dic.                                       #
#                                                                            #
# Software is freely available for graphical display of the structure(s)     #
# in this CIF. For information consult the CIF software page                 #
# http://www.iucr.org/resources/cif/software.                                #
#                                                                            #
# This file may be used for bona fide research purposes within the           #
# scientific community so long as proper attribution is given to the journal # 
# article from which it was obtained.                                        #
#                                                                            #
##############################################################################
data_I
_audit_creation_method     SHELXL-2013
_chemical_name_systematic
;\
<i>rac</i>-(3a<i>R</i>,4<i>S</i>,5a<i>R</i>,6<i>S</i>,9<i>R</i>,\
10a<i>S</i>,10b<i>R</i>)-3a,5a,9-Trimethyltetradecahydro-\
6,9-epoxycyclohepta[<i>e</i>]inden-4-ol monohydrate
;
_chemical_name_common     ?
_chemical_formula_moiety     'C17 H28 O2, H2 O'
_chemical_formula_sum     'C17 H30 O3'
_chemical_formula_iupac     'C17 H28 O2, H2 O'
_chemical_formula_weight     282.41
_chemical_melting_point     ?
_shelx_space_group_comment
;
The symmetry employed for this shelxl refinement is uniquely defined
by the following loop, which should always be used as a source of
symmetry information in preference to the above space-group names.
They are only intended as comments.
;
_space_group_crystal_system     tetragonal
_space_group_name_H-M_alt     'I -4'
_space_group_name_Hall     'I -4'
loop_
    _space_group_symop_operation_xyz
    'x, y, z'
    'y, -x, -z'
    '-x, -y, z'
    '-y, x, -z'
    'x+1/2, y+1/2, z+1/2'
    'y+1/2, -x+1/2, -z+1/2'
    '-x+1/2, -y+1/2, z+1/2'
    '-y+1/2, x+1/2, -z+1/2'
_cell_length_a     25.3756(9)
_cell_length_b     25.3756(9)
_cell_length_c     9.6397(6)
_cell_angle_alpha     90
_cell_angle_beta     90
_cell_angle_gamma     90
_cell_volume     6207.2(6)
_cell_formula_units_Z     16
_cell_measurement_reflns_used     5041
_cell_measurement_theta_min     2.5370
_cell_measurement_theta_max     25.7770
_cell_measurement_temperature     173(2)
_exptl_crystal_description     plank
_exptl_crystal_colour     colourless
_exptl_crystal_size_max     0.32
_exptl_crystal_size_mid     0.13
_exptl_crystal_size_min     0.10
_exptl_crystal_density_diffrn     1.209
_exptl_crystal_density_meas     ?
_exptl_crystal_density_method     ?
_exptl_crystal_F_000     2496
_exptl_absorpt_coefficient_mu     0.080
_exptl_absorpt_correction_type     multi-scan
_exptl_absorpt_process_details
;
(CrysAlis PRO; Agilent, 2014)
;
_shelx_estimated_absorpt_T_min     ?
_shelx_estimated_absorpt_T_max     ?
_exptl_absorpt_correction_T_min     0.97807
_exptl_absorpt_correction_T_max     1.0
_exptl_special_details
;
Absorption correction:
<i>CrysAlis PRO</i>, Agilent Technologies, Version 1.171.37.34 (release
22--05-2014 CrysAlis171. NET) (compiled May 22 2014,16:03:01) Empirical
absorption correction using spherical harmonics, implemented in SCALE3 ABSPACK
scaling algorithm.
;
_diffrn_ambient_temperature     173(2)
_diffrn_radiation_type     MoK\a
_diffrn_radiation_wavelength     0.71073
_diffrn_radiation_monochromator     'graphite'
_diffrn_measurement_device_type     'Agilent Xcalibur Sapphire3'
_diffrn_measurement_device     'four-circle diffractometer'
_diffrn_measurement_method     '\w scans'
_diffrn_detector_area_resol_mean     16.0560
_diffrn_reflns_number     36469
_diffrn_reflns_av_R_equivalents     0.0867
_diffrn_reflns_theta_min     2.260
_diffrn_reflns_theta_max     26.990
_diffrn_reflns_theta_full     26.000
_diffrn_measured_fraction_theta_max     0.999
_diffrn_measured_fraction_theta_full     0.999
_diffrn_reflns_limit_h_min     -31
_diffrn_reflns_limit_h_max     31
_diffrn_reflns_limit_k_min     -32
_diffrn_reflns_limit_k_max     32
_diffrn_reflns_limit_l_min     -12
_diffrn_reflns_limit_l_max     12
_refine_special_details     ?
_reflns_number_total     6781
_reflns_number_gt     4846
_reflns_threshold_expression     'I > 2\s(I)'
_refine_ls_structure_factor_coef     Fsqd
_refine_ls_matrix_type     full
_refine_ls_R_factor_all     0.0884
_refine_ls_R_factor_gt     0.0514
_refine_ls_wR_factor_gt     0.0958
_refine_ls_wR_factor_ref     0.1090
_refine_ls_goodness_of_fit_ref     1.028
_refine_ls_restrained_S_all     1.028
_refine_ls_number_reflns     6781
_refine_ls_number_parameters     391
_refine_ls_number_restraints     6
_refine_ls_hydrogen_treatment     mixed
_refine_ls_weighting_scheme     calc
_refine_ls_weighting_details
                      'w=1/[\s^2^(Fo^2^)+(0.0458P)^2^] where P=(Fo^2^+2Fc^2^)/3'
_atom_sites_solution_hydrogens     mixed
_atom_sites_solution_primary     direct
_atom_sites_solution_secondary     difmap
_refine_ls_shift/su_max     0.000
_refine_ls_shift/su_mean     0.000
_refine_diff_density_max     0.189
_refine_diff_density_min     -0.271
_refine_ls_extinction_method     none
_refine_ls_extinction_coef     .
_refine_ls_abs_structure_details     ?
_refine_ls_abs_structure_Flack     ?
loop_
    _atom_type_symbol
    _atom_type_description
    _atom_type_scat_dispersion_real
    _atom_type_scat_dispersion_imag
    _atom_type_scat_source
    'C' 'C' 0.0033 0.0016
                         'International Tables Vol C Tables 4.2.6.8 and 6.1.1.4'
    'H' 'H' 0.0000 0.0000
                         'International Tables Vol C Tables 4.2.6.8 and 6.1.1.4'
    'O' 'O' 0.0106 0.0060
                         'International Tables Vol C Tables 4.2.6.8 and 6.1.1.4'
_computing_data_collection
;
CrysAlis CCD (Oxford Diffraction, 2008)
;
_computing_cell_refinement
;
CrysAlis CCD (Oxford Diffraction, 2008)
;
_computing_data_reduction
;
CrysAlis CCD (Oxford Diffraction, 2008)
;
_computing_structure_solution
;
ShelXD (Sheldrick, 2008)
;
_computing_structure_refinement
;
SHELXL2013 (Sheldrick, 2015)
;
_computing_molecular_graphics
;
SHELXTL-Plus (Sheldrick, 2008)
;
_computing_publication_material
;
SHELXL97 (Sheldrick, 2008) and PLATON (Spek, 2009)
;
loop_
    _atom_site_type_symbol
    _atom_site_label
    _atom_site_fract_x
    _atom_site_fract_y
    _atom_site_fract_z
    _atom_site_U_iso_or_equiv
    _atom_site_adp_type
    _atom_site_calc_flag
    _atom_site_occupancy
    _atom_site_disorder_assembly
    _atom_site_disorder_group
    O O1 0.66099(9) 0.59249(8) 0.4355(3) 0.0213(6) Uani d 1 . .
    O O2 0.73096(9) 0.51802(10) 0.0043(3) 0.0258(6) Uani d 1 . .
    H H2 0.7353(16) 0.5049(14) -0.076(2) 0.050(13) Uiso d 1 . .
    O O6 0.75052(11) 0.46581(11) 0.7572(3) 0.0304(6) Uani d 1 . .
    H H6A 0.7767(9) 0.4458(11) 0.768(4) 0.024(10) Uiso d 1 . .
    H H6B 0.7522(18) 0.4812(16) 0.679(3) 0.061(16) Uiso d 1 . .
    C C1 0.67949(15) 0.68384(14) 0.4781(4) 0.0300(9) Uani d 1 . .
    H H1A 0.7150 0.6801 0.4391 0.045 Uiso calc 1 . .
    H H1B 0.6804 0.6761 0.5777 0.045 Uiso calc 1 . .
    H H1C 0.6670 0.7200 0.4637 0.045 Uiso calc 1 . .
    C C2 0.64250(13) 0.64565(13) 0.4066(4) 0.0216(8) Uani d 1 . .
    C C3 0.58635(13) 0.64494(13) 0.4660(4) 0.0263(8) Uani d 1 . .
    H H3A 0.5625 0.6675 0.4105 0.032 Uiso calc 1 . .
    H H3B 0.5860 0.6572 0.5635 0.032 Uiso calc 1 . .
    C C4 0.56997(13) 0.58639(13) 0.4558(4) 0.0268(8) Uani d 1 . .
    H H4A 0.5624 0.5716 0.5488 0.032 Uiso calc 1 . .
    H H4B 0.5384 0.5821 0.3964 0.032 Uiso calc 1 . .
    C C5 0.61801(13) 0.55991(13) 0.3907(4) 0.0213(8) Uani d 1 . .
    H H5 0.6222 0.5237 0.4299 0.026 Uiso calc 1 . .
    C C6 0.61716(12) 0.55698(12) 0.2318(4) 0.0177(7) Uani d 1 . .
    C C7 0.57268(13) 0.51931(13) 0.1867(4) 0.0280(9) Uani d 1 . .
    H H7A 0.5720 0.5170 0.0853 0.042 Uiso calc 1 . .
    H H7B 0.5388 0.5328 0.2202 0.042 Uiso calc 1 . .
    H H7C 0.5790 0.4843 0.2260 0.042 Uiso calc 1 . .
    C C8 0.60877(12) 0.61283(12) 0.1714(4) 0.0183(8) Uani d 1 . .
    H H8 0.5714 0.6225 0.1923 0.022 Uiso calc 1 . .
    C C9 0.64334(12) 0.65322(13) 0.2491(4) 0.0191(8) Uani d 1 . .
    H H9A 0.6801 0.6501 0.2157 0.023 Uiso calc 1 . .
    H H9B 0.6308 0.6892 0.2269 0.023 Uiso calc 1 . .
    C C10 0.61376(12) 0.61247(12) 0.0109(4) 0.0173(8) Uani d 1 . .
    H H10 0.5813 0.5957 -0.0278 0.021 Uiso calc 1 . .
    C C11 0.61827(13) 0.66842(13) -0.0518(4) 0.0232(8) Uani d 1 . .
    H H11A 0.6002 0.6702 -0.1427 0.028 Uiso calc 1 . .
    H H11B 0.6023 0.6948 0.0110 0.028 Uiso calc 1 . .
    C C12 0.67794(14) 0.67872(13) -0.0688(4) 0.0263(9) Uani d 1 . .
    H H12A 0.6855 0.6929 -0.1624 0.032 Uiso calc 1 . .
    H H12B 0.6902 0.7046 0.0011 0.032 Uiso calc 1 . .
    C C13 0.70590(13) 0.62545(12) -0.0479(4) 0.0232(8) Uani d 1 . .
    H H13A 0.7247 0.6248 0.0420 0.028 Uiso calc 1 . .
    H H13B 0.7317 0.6191 -0.1232 0.028 Uiso calc 1 . .
    C C14 0.66210(13) 0.58337(13) -0.0508(4) 0.0191(8) Uani d 1 . .
    C C15 0.67692(12) 0.53245(13) 0.0275(4) 0.0190(8) Uani d 1 . .
    H H15 0.6540 0.5032 -0.0071 0.023 Uiso calc 1 . .
    C C16 0.67084(13) 0.53596(13) 0.1838(4) 0.0193(8) Uani d 1 . .
    H H16A 0.6988 0.5592 0.2208 0.023 Uiso calc 1 . .
    H H16B 0.6762 0.5005 0.2239 0.023 Uiso calc 1 . .
    C C17 0.65058(14) 0.56877(15) -0.2027(4) 0.0284(9) Uani d 1 . .
    H H17A 0.6438 0.6009 -0.2562 0.043 Uiso calc 1 . .
    H H17B 0.6196 0.5458 -0.2067 0.043 Uiso calc 1 . .
    H H17C 0.6810 0.5503 -0.2420 0.043 Uiso calc 1 . .
    O O3 0.84108(9) 0.40046(9) -0.1931(3) 0.0228(6) Uani d 1 . .
    O O4 0.78753(10) 0.48936(10) 0.2508(3) 0.0308(6) Uani d 1 . .
    H H4 0.7724(16) 0.4988(17) 0.178(3) 0.062(16) Uiso d 1 . .
    O O5 0.74801(11) 0.52401(11) 0.5073(3) 0.0349(7) Uani d 1 . .
    H H5A 0.7219(12) 0.5445(15) 0.499(6) 0.084(19) Uiso d 1 . .
    H H5B 0.7591(19) 0.5138(19) 0.429(3) 0.088(19) Uiso d 1 . .
    C C18 0.80880(15) 0.31274(14) -0.2298(5) 0.0339(10) Uani d 1 . .
    H H18A 0.8093 0.3188 -0.3302 0.051 Uiso calc 1 . .
    H H18B 0.7745 0.3232 -0.1923 0.051 Uiso calc 1 . .
    H H18C 0.8149 0.2753 -0.2108 0.051 Uiso calc 1 . .
    C C19 0.85175(13) 0.34518(13) -0.1618(4) 0.0224(8) Uani d 1 . .
    C C20 0.90685(14) 0.33742(14) -0.2224(4) 0.0301(9) Uani d 1 . .
    H H20A 0.9049 0.3251 -0.3197 0.036 Uiso calc 1 . .
    H H20B 0.9271 0.3115 -0.1674 0.036 Uiso calc 1 . .
    C C21 0.93216(14) 0.39215(14) -0.2139(4) 0.0298(9) Uani d 1 . .
    H H21A 0.9423 0.4050 -0.3072 0.036 Uiso calc 1 . .
    H H21B 0.9638 0.3916 -0.1537 0.036 Uiso calc 1 . .
    C C22 0.88853(13) 0.42672(14) -0.1508(4) 0.0244(8) Uani d 1 . .
    H H22 0.8899 0.4628 -0.1924 0.029 Uiso calc 1 . .
    C C23 0.89047(13) 0.43070(13) 0.0088(4) 0.0209(8) Uani d 1 . .
    C C24 0.93975(13) 0.46248(14) 0.0502(4) 0.0314(9) Uani d 1 . .
    H H24A 0.9382 0.4975 0.0075 0.047 Uiso calc 1 . .
    H H24B 0.9714 0.4440 0.0182 0.047 Uiso calc 1 . .
    H H24C 0.9410 0.4662 0.1514 0.047 Uiso calc 1 . .
    C C25 0.89094(12) 0.37507(13) 0.0714(4) 0.0195(8) Uani d 1 . .
    H H25 0.9265 0.3601 0.0502 0.023 Uiso calc 1 . .
    C C26 0.85069(13) 0.33920(13) -0.0037(4) 0.0215(8) Uani d 1 . .
    H H26A 0.8582 0.3020 0.0204 0.026 Uiso calc 1 . .
    H H26B 0.8149 0.3476 0.0303 0.026 Uiso calc 1 . .
    C C27 0.88639(12) 0.37606(12) 0.2315(4) 0.0194(8) Uani d 1 . .
    H H27 0.9210 0.3880 0.2699 0.023 Uiso calc 1 . .
    C C28 0.87333(13) 0.32212(13) 0.2959(4) 0.0251(8) Uani d 1 . .
    H H28A 0.8855 0.2933 0.2347 0.030 Uiso calc 1 . .
    H H28B 0.8906 0.3183 0.3874 0.030 Uiso calc 1 . .
    C C29 0.81308(14) 0.32045(13) 0.3117(4) 0.0272(9) Uani d 1 . .
    H H29A 0.8033 0.3077 0.4053 0.033 Uiso calc 1 . .
    H H29B 0.7974 0.2965 0.2418 0.033 Uiso calc 1 . .
    C C30 0.79305(13) 0.37761(13) 0.2896(4) 0.0237(8) Uani d 1 . .
    H H30A 0.7747 0.3809 0.1994 0.028 Uiso calc 1 . .
    H H30B 0.7684 0.3878 0.3645 0.028 Uiso calc 1 . .
    C C31 0.84251(12) 0.41241(13) 0.2926(4) 0.0200(8) Uani d 1 . .
    C C32 0.83662(13) 0.46477(13) 0.2139(4) 0.0236(8) Uani d 1 . .
    H H32 0.8657 0.4886 0.2451 0.028 Uiso calc 1 . .
    C C33 0.84067(13) 0.45958(13) 0.0579(4) 0.0207(8) Uani d 1 . .
    H H33A 0.8402 0.4953 0.0163 0.025 Uiso calc 1 . .
    H H33B 0.8093 0.4404 0.0234 0.025 Uiso calc 1 . .
    C C34 0.85574(14) 0.42541(14) 0.4452(4) 0.0296(9) Uani d 1 . .
    H H34A 0.8560 0.3929 0.4999 0.044 Uiso calc 1 . .
    H H34B 0.8291 0.4495 0.4825 0.044 Uiso calc 1 . .
    H H34C 0.8905 0.4421 0.4500 0.044 Uiso calc 1 . .
loop_
    _atom_site_aniso_label
    _atom_site_aniso_U_11
    _atom_site_aniso_U_22
    _atom_site_aniso_U_33
    _atom_site_aniso_U_12
    _atom_site_aniso_U_13
    _atom_site_aniso_U_23
    O1 0.0250(13) 0.0208(12) 0.0182(14) 0.0045(10) -0.0002(10) 0.0000(10)
    O2 0.0251(14) 0.0325(15) 0.0199(15) 0.0134(11) 0.0007(11) -0.0012(12)
    O6 0.0295(15) 0.0372(16) 0.0245(16) 0.0122(13) 0.0004(13) -0.0016(13)
    C1 0.039(2) 0.032(2) 0.019(2) 0.0025(17) -0.0010(17) -0.0052(17)
    C2 0.0256(19) 0.0194(18) 0.020(2) 0.0064(15) 0.0000(15) -0.0027(15)
    C3 0.029(2) 0.030(2) 0.020(2) 0.0094(15) 0.0055(16) -0.0004(17)
    C4 0.0252(19) 0.032(2) 0.023(2) 0.0007(16) 0.0059(16) 0.0034(16)
    C5 0.0217(19) 0.0206(19) 0.022(2) -0.0002(15) 0.0013(15) 0.0039(15)
    C6 0.0172(17) 0.0171(17) 0.0188(19) -0.0006(13) 0.0027(15) 0.0025(14)
    C7 0.030(2) 0.026(2) 0.028(2) -0.0068(16) 0.0019(17) 0.0016(17)
    C8 0.0112(16) 0.0232(18) 0.020(2) 0.0025(14) 0.0017(14) -0.0004(15)
    C9 0.0183(17) 0.0175(17) 0.022(2) 0.0013(14) 0.0008(15) 0.0008(15)
    C10 0.0163(17) 0.0214(18) 0.0143(19) 0.0006(14) -0.0020(14) 0.0009(14)
    C11 0.0257(19) 0.0263(19) 0.018(2) 0.0058(15) 0.0009(16) 0.0027(15)
    C12 0.031(2) 0.0223(19) 0.025(2) -0.0002(15) 0.0020(17) 0.0053(16)
    C13 0.0222(19) 0.0278(19) 0.020(2) 0.0021(15) 0.0042(16) 0.0047(17)
    C14 0.0192(18) 0.0222(18) 0.0159(19) 0.0056(14) 0.0004(15) -0.0004(15)
    C15 0.0176(17) 0.0201(18) 0.0192(19) 0.0042(13) 0.0004(14) -0.0012(15)
    C16 0.0198(18) 0.0198(18) 0.0183(19) 0.0017(14) -0.0012(14) 0.0022(15)
    C17 0.030(2) 0.036(2) 0.020(2) 0.0096(16) -0.0001(17) -0.0002(17)
    O3 0.0232(13) 0.0230(13) 0.0224(14) 0.0051(10) -0.0009(11) 0.0018(11)
    O4 0.0348(15) 0.0374(15) 0.0201(15) 0.0189(12) -0.0001(12) -0.0016(12)
    O5 0.0362(17) 0.0435(17) 0.0249(17) 0.0149(14) -0.0010(14) -0.0008(14)
    C18 0.039(2) 0.032(2) 0.031(2) 0.0047(18) 0.0008(19) -0.0083(18)
    C19 0.025(2) 0.0228(19) 0.019(2) 0.0065(15) 0.0024(15) 0.0023(16)
    C20 0.032(2) 0.035(2) 0.023(2) 0.0110(17) 0.0044(17) 0.0010(18)
    C21 0.025(2) 0.045(2) 0.020(2) 0.0035(17) 0.0083(15) 0.0069(18)
    C22 0.0221(19) 0.026(2) 0.025(2) 0.0011(16) 0.0050(16) 0.0076(16)
    C23 0.0186(18) 0.0193(18) 0.025(2) -0.0003(14) 0.0019(15) 0.0054(15)
    C24 0.0239(19) 0.032(2) 0.038(2) -0.0071(16) 0.0020(18) 0.0081(18)
    C25 0.0149(17) 0.0240(19) 0.020(2) 0.0041(14) 0.0020(15) 0.0051(15)
    C26 0.0237(19) 0.0178(18) 0.023(2) 0.0006(14) 0.0012(16) 0.0012(15)
    C27 0.0157(17) 0.0188(18) 0.024(2) 0.0023(13) -0.0029(15) 0.0025(15)
    C28 0.029(2) 0.0245(19) 0.022(2) 0.0068(15) 0.0002(17) 0.0048(16)
    C29 0.031(2) 0.026(2) 0.025(2) -0.0026(16) 0.0046(17) 0.0038(17)
    C30 0.0201(18) 0.029(2) 0.022(2) 0.0010(15) 0.0041(16) 0.0026(17)
    C31 0.0197(18) 0.0238(19) 0.0167(19) 0.0011(14) -0.0018(15) 0.0003(15)
    C32 0.0193(18) 0.0239(19) 0.028(2) 0.0027(14) -0.0030(16) -0.0018(16)
    C33 0.0236(18) 0.0175(17) 0.021(2) 0.0032(14) -0.0020(16) 0.0051(15)
    C34 0.033(2) 0.031(2) 0.025(2) 0.0045(17) -0.0052(18) -0.0001(18)
_geom_special_details
;
All e.s.d.'s (except the e.s.d. in the dihedral angle between two l.s. planes)
are estimated using the full covariance matrix. The cell e.s.d.'s are taken
into account individually in the estimation of e.s.d.'s in distances, angles
and torsion angles; correlations between e.s.d.'s in cell parameters are only
used when they are defined by crystal symmetry. An approximate (isotropic)
treatment of cell e.s.d.'s is used for estimating e.s.d.'s involving l.s.
planes.
;
loop_
    _geom_bond_atom_site_label_1
    _geom_bond_atom_site_label_2
    _geom_bond_site_symmetry_2
    _geom_bond_distance
    _geom_bond_publ_flag
    O1 C5 . 1.435(4) ?
    O1 C2 . 1.455(4) ?
    O2 C15 . 1.437(4) ?
    O2 H2 . 0.846(14) ?
    O6 H6A . 0.844(13) ?
    O6 H6B . 0.847(14) ?
    C1 C2 . 1.515(5) ?
    C1 H1A . 0.9800 ?
    C1 H1B . 0.9800 ?
    C1 H1C . 0.9800 ?
    C2 C9 . 1.530(5) ?
    C2 C3 . 1.536(5) ?
    C3 C4 . 1.546(5) ?
    C3 H3A . 0.9900 ?
    C3 H3B . 0.9900 ?
    C4 C5 . 1.527(5) ?
    C4 H4A . 0.9900 ?
    C4 H4B . 0.9900 ?
    C5 C6 . 1.533(5) ?
    C5 H5 . 1.0000 ?
    C6 C16 . 1.535(4) ?
    C6 C7 . 1.542(4) ?
    C6 C8 . 1.547(4) ?
    C7 H7A . 0.9800 ?
    C7 H7B . 0.9800 ?
    C7 H7C . 0.9800 ?
    C8 C9 . 1.543(5) ?
    C8 C10 . 1.553(5) ?
    C8 H8 . 1.0000 ?
    C9 H9A . 0.9900 ?
    C9 H9B . 0.9900 ?
    C10 C11 . 1.547(4) ?
    C10 C14 . 1.550(4) ?
    C10 H10 . 1.0000 ?
    C11 C12 . 1.545(5) ?
    C11 H11A . 0.9900 ?
    C11 H11B . 0.9900 ?
    C12 C13 . 1.540(4) ?
    C12 H12A . 0.9900 ?
    C12 H12B . 0.9900 ?
    C13 C14 . 1.542(4) ?
    C13 H13A . 0.9900 ?
    C13 H13B . 0.9900 ?
    C14 C17 . 1.539(5) ?
    C14 C15 . 1.543(4) ?
    C15 C16 . 1.517(5) ?
    C15 H15 . 1.0000 ?
    C16 H16A . 0.9900 ?
    C16 H16B . 0.9900 ?
    C17 H17A . 0.9800 ?
    C17 H17B . 0.9800 ?
    C17 H17C . 0.9800 ?
    O3 C22 . 1.435(4) ?
    O3 C19 . 1.460(4) ?
    O4 C32 . 1.438(4) ?
    O4 H4 . 0.838(14) ?
    O5 H5A . 0.845(14) ?
    O5 H5B . 0.848(14) ?
    C18 C19 . 1.515(5) ?
    C18 H18A . 0.9800 ?
    C18 H18B . 0.9800 ?
    C18 H18C . 0.9800 ?
    C19 C20 . 1.528(5) ?
    C19 C26 . 1.532(5) ?
    C20 C21 . 1.532(5) ?
    C20 H20A . 0.9900 ?
    C20 H20B . 0.9900 ?
    C21 C22 . 1.538(5) ?
    C21 H21A . 0.9900 ?
    C21 H21B . 0.9900 ?
    C22 C23 . 1.542(5) ?
    C22 H22 . 1.0000 ?
    C23 C25 . 1.535(4) ?
    C23 C33 . 1.536(5) ?
    C23 C24 . 1.541(5) ?
    C24 H24A . 0.9800 ?
    C24 H24B . 0.9800 ?
    C24 H24C . 0.9800 ?
    C25 C26 . 1.548(5) ?
    C25 C27 . 1.548(5) ?
    C25 H25 . 1.0000 ?
    C26 H26A . 0.9900 ?
    C26 H26B . 0.9900 ?
    C27 C28 . 1.539(4) ?
    C27 C31 . 1.561(5) ?
    C27 H27 . 1.0000 ?
    C28 C29 . 1.537(5) ?
    C28 H28A . 0.9900 ?
    C28 H28B . 0.9900 ?
    C29 C30 . 1.551(5) ?
    C29 H29A . 0.9900 ?
    C29 H29B . 0.9900 ?
    C30 C31 . 1.535(4) ?
    C30 H30A . 0.9900 ?
    C30 H30B . 0.9900 ?
    C31 C32 . 1.537(5) ?
    C31 C34 . 1.545(5) ?
    C32 C33 . 1.513(5) ?
    C32 H32 . 1.0000 ?
    C33 H33A . 0.9900 ?
    C33 H33B . 0.9900 ?
    C34 H34A . 0.9800 ?
    C34 H34B . 0.9800 ?
    C34 H34C . 0.9800 ?
loop_
    _geom_angle_atom_site_label_1
    _geom_angle_atom_site_label_2
    _geom_angle_atom_site_label_3
    _geom_angle_site_symmetry_1
    _geom_angle_site_symmetry_3
    _geom_angle
    _geom_angle_publ_flag
    C5 O1 C2 . . 103.4(2) ?
    C15 O2 H2 . . 112(3) ?
    H6A O6 H6B . . 111(4) ?
    C2 C1 H1A . . 109.5 ?
    C2 C1 H1B . . 109.5 ?
    H1A C1 H1B . . 109.5 ?
    C2 C1 H1C . . 109.5 ?
    H1A C1 H1C . . 109.5 ?
    H1B C1 H1C . . 109.5 ?
    O1 C2 C1 . . 107.8(3) ?
    O1 C2 C9 . . 107.6(3) ?
    C1 C2 C9 . . 111.3(3) ?
    O1 C2 C3 . . 102.5(3) ?
    C1 C2 C3 . . 114.4(3) ?
    C9 C2 C3 . . 112.6(3) ?
    C2 C3 C4 . . 103.7(3) ?
    C2 C3 H3A . . 111.0 ?
    C4 C3 H3A . . 111.0 ?
    C2 C3 H3B . . 111.0 ?
    C4 C3 H3B . . 111.0 ?
    H3A C3 H3B . . 109.0 ?
    C5 C4 C3 . . 103.6(3) ?
    C5 C4 H4A . . 111.0 ?
    C3 C4 H4A . . 111.0 ?
    C5 C4 H4B . . 111.0 ?
    C3 C4 H4B . . 111.0 ?
    H4A C4 H4B . . 109.0 ?
    O1 C5 C4 . . 103.3(3) ?
    O1 C5 C6 . . 109.8(3) ?
    C4 C5 C6 . . 114.9(3) ?
    O1 C5 H5 . . 109.5 ?
    C4 C5 H5 . . 109.5 ?
    C6 C5 H5 . . 109.5 ?
    C5 C6 C16 . . 107.8(3) ?
    C5 C6 C7 . . 108.8(3) ?
    C16 C6 C7 . . 110.4(3) ?
    C5 C6 C8 . . 109.5(3) ?
    C16 C6 C8 . . 109.1(3) ?
    C7 C6 C8 . . 111.2(3) ?
    C6 C7 H7A . . 109.5 ?
    C6 C7 H7B . . 109.5 ?
    H7A C7 H7B . . 109.5 ?
    C6 C7 H7C . . 109.5 ?
    H7A C7 H7C . . 109.5 ?
    H7B C7 H7C . . 109.5 ?
    C9 C8 C6 . . 110.3(3) ?
    C9 C8 C10 . . 116.2(3) ?
    C6 C8 C10 . . 111.0(3) ?
    C9 C8 H8 . . 106.2 ?
    C6 C8 H8 . . 106.2 ?
    C10 C8 H8 . . 106.2 ?
    C2 C9 C8 . . 112.9(3) ?
    C2 C9 H9A . . 109.0 ?
    C8 C9 H9A . . 109.0 ?
    C2 C9 H9B . . 109.0 ?
    C8 C9 H9B . . 109.0 ?
    H9A C9 H9B . . 107.8 ?
    C11 C10 C14 . . 103.2(3) ?
    C11 C10 C8 . . 112.9(3) ?
    C14 C10 C8 . . 116.7(3) ?
    C11 C10 H10 . . 107.9 ?
    C14 C10 H10 . . 107.9 ?
    C8 C10 H10 . . 107.9 ?
    C12 C11 C10 . . 105.6(3) ?
    C12 C11 H11A . . 110.6 ?
    C10 C11 H11A . . 110.6 ?
    C12 C11 H11B . . 110.6 ?
    C10 C11 H11B . . 110.6 ?
    H11A C11 H11B . . 108.7 ?
    C13 C12 C11 . . 106.8(3) ?
    C13 C12 H12A . . 110.4 ?
    C11 C12 H12A . . 110.4 ?
    C13 C12 H12B . . 110.4 ?
    C11 C12 H12B . . 110.4 ?
    H12A C12 H12B . . 108.6 ?
    C12 C13 C14 . . 105.9(3) ?
    C12 C13 H13A . . 110.6 ?
    C14 C13 H13A . . 110.6 ?
    C12 C13 H13B . . 110.6 ?
    C14 C13 H13B . . 110.6 ?
    H13A C13 H13B . . 108.7 ?
    C17 C14 C13 . . 108.7(3) ?
    C17 C14 C15 . . 108.1(3) ?
    C13 C14 C15 . . 113.3(3) ?
    C17 C14 C10 . . 109.2(3) ?
    C13 C14 C10 . . 103.5(3) ?
    C15 C14 C10 . . 113.9(3) ?
    O2 C15 C16 . . 105.5(3) ?
    O2 C15 C14 . . 111.7(3) ?
    C16 C15 C14 . . 114.3(3) ?
    O2 C15 H15 . . 108.4 ?
    C16 C15 H15 . . 108.4 ?
    C14 C15 H15 . . 108.4 ?
    C15 C16 C6 . . 114.2(3) ?
    C15 C16 H16A . . 108.7 ?
    C6 C16 H16A . . 108.7 ?
    C15 C16 H16B . . 108.7 ?
    C6 C16 H16B . . 108.7 ?
    H16A C16 H16B . . 107.6 ?
    C14 C17 H17A . . 109.5 ?
    C14 C17 H17B . . 109.5 ?
    H17A C17 H17B . . 109.5 ?
    C14 C17 H17C . . 109.5 ?
    H17A C17 H17C . . 109.5 ?
    H17B C17 H17C . . 109.5 ?
    C22 O3 C19 . . 103.4(2) ?
    C32 O4 H4 . . 108(3) ?
    H5A O5 H5B . . 111(5) ?
    C19 C18 H18A . . 109.5 ?
    C19 C18 H18B . . 109.5 ?
    H18A C18 H18B . . 109.5 ?
    C19 C18 H18C . . 109.5 ?
    H18A C18 H18C . . 109.5 ?
    H18B C18 H18C . . 109.5 ?
    O3 C19 C18 . . 107.4(3) ?
    O3 C19 C20 . . 102.4(3) ?
    C18 C19 C20 . . 115.0(3) ?
    O3 C19 C26 . . 107.3(3) ?
    C18 C19 C26 . . 111.3(3) ?
    C20 C19 C26 . . 112.6(3) ?
    C19 C20 C21 . . 104.3(3) ?
    C19 C20 H20A . . 110.9 ?
    C21 C20 H20A . . 110.9 ?
    C19 C20 H20B . . 110.9 ?
    C21 C20 H20B . . 110.9 ?
    H20A C20 H20B . . 108.9 ?
    C20 C21 C22 . . 103.7(3) ?
    C20 C21 H21A . . 111.0 ?
    C22 C21 H21A . . 111.0 ?
    C20 C21 H21B . . 111.0 ?
    C22 C21 H21B . . 111.0 ?
    H21A C21 H21B . . 109.0 ?
    O3 C22 C21 . . 103.1(3) ?
    O3 C22 C23 . . 109.9(3) ?
    C21 C22 C23 . . 114.2(3) ?
    O3 C22 H22 . . 109.8 ?
    C21 C22 H22 . . 109.8 ?
    C23 C22 H22 . . 109.8 ?
    C25 C23 C33 . . 108.9(3) ?
    C25 C23 C24 . . 111.9(3) ?
    C33 C23 C24 . . 109.8(3) ?
    C25 C23 C22 . . 109.4(3) ?
    C33 C23 C22 . . 108.2(3) ?
    C24 C23 C22 . . 108.6(3) ?
    C23 C24 H24A . . 109.5 ?
    C23 C24 H24B . . 109.5 ?
    H24A C24 H24B . . 109.5 ?
    C23 C24 H24C . . 109.5 ?
    H24A C24 H24C . . 109.5 ?
    H24B C24 H24C . . 109.5 ?
    C23 C25 C26 . . 110.6(3) ?
    C23 C25 C27 . . 112.1(3) ?
    C26 C25 C27 . . 115.2(3) ?
    C23 C25 H25 . . 106.1 ?
    C26 C25 H25 . . 106.1 ?
    C27 C25 H25 . . 106.1 ?
    C19 C26 C25 . . 113.3(3) ?
    C19 C26 H26A . . 108.9 ?
    C25 C26 H26A . . 108.9 ?
    C19 C26 H26B . . 108.9 ?
    C25 C26 H26B . . 108.9 ?
    H26A C26 H26B . . 107.7 ?
    C28 C27 C25 . . 113.8(3) ?
    C28 C27 C31 . . 102.7(3) ?
    C25 C27 C31 . . 116.0(3) ?
    C28 C27 H27 . . 108.0 ?
    C25 C27 H27 . . 108.0 ?
    C31 C27 H27 . . 108.0 ?
    C29 C28 C27 . . 106.2(3) ?
    C29 C28 H28A . . 110.5 ?
    C27 C28 H28A . . 110.5 ?
    C29 C28 H28B . . 110.5 ?
    C27 C28 H28B . . 110.5 ?
    H28A C28 H28B . . 108.7 ?
    C28 C29 C30 . . 106.6(3) ?
    C28 C29 H29A . . 110.4 ?
    C30 C29 H29A . . 110.4 ?
    C28 C29 H29B . . 110.4 ?
    C30 C29 H29B . . 110.4 ?
    H29A C29 H29B . . 108.6 ?
    C31 C30 C29 . . 105.5(3) ?
    C31 C30 H30A . . 110.6 ?
    C29 C30 H30A . . 110.6 ?
    C31 C30 H30B . . 110.6 ?
    C29 C30 H30B . . 110.6 ?
    H30A C30 H30B . . 108.8 ?
    C30 C31 C32 . . 114.1(3) ?
    C30 C31 C34 . . 108.6(3) ?
    C32 C31 C34 . . 107.8(3) ?
    C30 C31 C27 . . 103.7(3) ?
    C32 C31 C27 . . 113.2(3) ?
    C34 C31 C27 . . 109.3(3) ?
    O4 C32 C33 . . 110.1(3) ?
    O4 C32 C31 . . 109.7(3) ?
    C33 C32 C31 . . 114.1(3) ?
    O4 C32 H32 . . 107.6 ?
    C33 C32 H32 . . 107.6 ?
    C31 C32 H32 . . 107.6 ?
    C32 C33 C23 . . 113.8(3) ?
    C32 C33 H33A . . 108.8 ?
    C23 C33 H33A . . 108.8 ?
    C32 C33 H33B . . 108.8 ?
    C23 C33 H33B . . 108.8 ?
    H33A C33 H33B . . 107.7 ?
    C31 C34 H34A . . 109.5 ?
    C31 C34 H34B . . 109.5 ?
    H34A C34 H34B . . 109.5 ?
    C31 C34 H34C . . 109.5 ?
    H34A C34 H34C . . 109.5 ?
    H34B C34 H34C . . 109.5 ?
loop_
    _geom_torsion_atom_site_label_1
    _geom_torsion_atom_site_label_2
    _geom_torsion_atom_site_label_3
    _geom_torsion_atom_site_label_4
    _geom_torsion_site_symmetry_1
    _geom_torsion_site_symmetry_2
    _geom_torsion_site_symmetry_3
    _geom_torsion_site_symmetry_4
    _geom_torsion
    _geom_torsion_publ_flag
    C5 O1 C2 C1 . . . . 167.9(3) ?
    C5 O1 C2 C9 . . . . -72.1(3) ?
    C5 O1 C2 C3 . . . . 46.8(3) ?
    O1 C2 C3 C4 . . . . -27.2(3) ?
    C1 C2 C3 C4 . . . . -143.6(3) ?
    C9 C2 C3 C4 . . . . 88.1(3) ?
    C2 C3 C4 C5 . . . . -0.5(4) ?
    C2 O1 C5 C4 . . . . -47.5(3) ?
    C2 O1 C5 C6 . . . . 75.5(3) ?
    C3 C4 C5 O1 . . . . 28.6(3) ?
    C3 C4 C5 C6 . . . . -91.0(3) ?
    O1 C5 C6 C16 . . . . 57.0(3) ?
    C4 C5 C6 C16 . . . . 172.9(3) ?
    O1 C5 C6 C7 . . . . 176.8(2) ?
    C4 C5 C6 C7 . . . . -67.3(4) ?
    O1 C5 C6 C8 . . . . -61.5(3) ?
    C4 C5 C6 C8 . . . . 54.3(4) ?
    C5 C6 C8 C9 . . . . 43.5(4) ?
    C16 C6 C8 C9 . . . . -74.2(3) ?
    C7 C6 C8 C9 . . . . 163.8(3) ?
    C5 C6 C8 C10 . . . . 173.8(3) ?
    C16 C6 C8 C10 . . . . 56.1(3) ?
    C7 C6 C8 C10 . . . . -66.0(3) ?
    O1 C2 C9 C8 . . . . 58.6(3) ?
    C1 C2 C9 C8 . . . . 176.5(3) ?
    C3 C2 C9 C8 . . . . -53.6(4) ?
    C6 C8 C9 C2 . . . . -43.9(4) ?
    C10 C8 C9 C2 . . . . -171.4(3) ?
    C9 C8 C10 C11 . . . . -39.9(4) ?
    C6 C8 C10 C11 . . . . -167.0(2) ?
    C9 C8 C10 C14 . . . . 79.5(4) ?
    C6 C8 C10 C14 . . . . -47.6(4) ?
    C14 C10 C11 C12 . . . . -31.8(3) ?
    C8 C10 C11 C12 . . . . 95.1(3) ?
    C10 C11 C12 C13 . . . . 12.5(4) ?
    C11 C12 C13 C14 . . . . 11.9(4) ?
    C12 C13 C14 C17 . . . . 84.5(3) ?
    C12 C13 C14 C15 . . . . -155.4(3) ?
    C12 C13 C14 C10 . . . . -31.6(3) ?
    C11 C10 C14 C17 . . . . -76.7(3) ?
    C8 C10 C14 C17 . . . . 158.8(3) ?
    C11 C10 C14 C13 . . . . 39.0(3) ?
    C8 C10 C14 C13 . . . . -85.5(3) ?
    C11 C10 C14 C15 . . . . 162.5(3) ?
    C8 C10 C14 C15 . . . . 38.0(4) ?
    C17 C14 C15 O2 . . . . 80.7(3) ?
    C13 C14 C15 O2 . . . . -39.8(4) ?
    C10 C14 C15 O2 . . . . -157.8(3) ?
    C17 C14 C15 C16 . . . . -159.7(3) ?
    C13 C14 C15 C16 . . . . 79.8(4) ?
    C10 C14 C15 C16 . . . . -38.2(4) ?
    O2 C15 C16 C6 . . . . 173.6(2) ?
    C14 C15 C16 C6 . . . . 50.5(4) ?
    C5 C6 C16 C15 . . . . -178.1(3) ?
    C7 C6 C16 C15 . . . . 63.2(4) ?
    C8 C6 C16 C15 . . . . -59.3(4) ?
    C22 O3 C19 C18 . . . . -168.4(3) ?
    C22 O3 C19 C20 . . . . -46.9(3) ?
    C22 O3 C19 C26 . . . . 71.8(3) ?
    O3 C19 C20 C21 . . . . 28.1(4) ?
    C18 C19 C20 C21 . . . . 144.3(3) ?
    C26 C19 C20 C21 . . . . -86.8(3) ?
    C19 C20 C21 C22 . . . . -0.8(4) ?
    C19 O3 C22 C21 . . . . 46.5(3) ?
    C19 O3 C22 C23 . . . . -75.6(3) ?
    C20 C21 C22 O3 . . . . -27.3(4) ?
    C20 C21 C22 C23 . . . . 91.9(4) ?
    O3 C22 C23 C25 . . . . 61.6(3) ?
    C21 C22 C23 C25 . . . . -53.6(4) ?
    O3 C22 C23 C33 . . . . -56.9(4) ?
    C21 C22 C23 C33 . . . . -172.2(3) ?
    O3 C22 C23 C24 . . . . -176.0(2) ?
    C21 C22 C23 C24 . . . . 68.7(4) ?
    C33 C23 C25 C26 . . . . 74.8(3) ?
    C24 C23 C25 C26 . . . . -163.7(3) ?
    C22 C23 C25 C26 . . . . -43.3(4) ?
    C33 C23 C25 C27 . . . . -55.3(3) ?
    C24 C23 C25 C27 . . . . 66.2(4) ?
    C22 C23 C25 C27 . . . . -173.4(3) ?
    O3 C19 C26 C25 . . . . -58.1(4) ?
    C18 C19 C26 C25 . . . . -175.4(3) ?
    C20 C19 C26 C25 . . . . 53.8(4) ?
    C23 C25 C26 C19 . . . . 43.8(4) ?
    C27 C25 C26 C19 . . . . 172.2(3) ?
    C23 C25 C27 C28 . . . . 166.1(3) ?
    C26 C25 C27 C28 . . . . 38.4(4) ?
    C23 C25 C27 C31 . . . . 47.2(4) ?
    C26 C25 C27 C31 . . . . -80.5(4) ?
    C25 C27 C28 C29 . . . . -93.9(3) ?
    C31 C27 C28 C29 . . . . 32.3(4) ?
    C27 C28 C29 C30 . . . . -13.2(4) ?
    C28 C29 C30 C31 . . . . -11.7(4) ?
    C29 C30 C31 C32 . . . . 155.2(3) ?
    C29 C30 C31 C34 . . . . -84.5(3) ?
    C29 C30 C31 C27 . . . . 31.6(3) ?
    C28 C27 C31 C30 . . . . -39.4(3) ?
    C25 C27 C31 C30 . . . . 85.4(3) ?
    C28 C27 C31 C32 . . . . -163.6(3) ?
    C25 C27 C31 C32 . . . . -38.8(4) ?
    C28 C27 C31 C34 . . . . 76.2(3) ?
    C25 C27 C31 C34 . . . . -159.0(3) ?
    C30 C31 C32 O4 . . . . 46.5(4) ?
    C34 C31 C32 O4 . . . . -74.2(3) ?
    C27 C31 C32 O4 . . . . 164.7(3) ?
    C30 C31 C32 C33 . . . . -77.5(4) ?
    C34 C31 C32 C33 . . . . 161.8(3) ?
    C27 C31 C32 C33 . . . . 40.7(4) ?
    O4 C32 C33 C23 . . . . -176.6(3) ?
    C31 C32 C33 C23 . . . . -52.7(4) ?
    C25 C23 C33 C32 . . . . 59.4(4) ?
    C24 C23 C33 C32 . . . . -63.5(4) ?
    C22 C23 C33 C32 . . . . 178.2(3) ?
loop_
    _geom_hbond_atom_site_label_D
    _geom_hbond_atom_site_label_H
    _geom_hbond_atom_site_label_A
    _geom_hbond_site_symmetry_A
    _geom_hbond_distance_DH
    _geom_hbond_distance_HA
    _geom_hbond_distance_DA
    _geom_hbond_angle_DHA
    O2 H2 O6 1_554 0.846(14) 1.932(16) 2.770(4) 171(4)
    O6 H6A O3 1_556 0.844(13) 2.032(14) 2.874(3) 176(4)
    O4 H4 O2 . 0.838(14) 2.034(15) 2.871(3) 176(4)
    O5 H5A O1 . 0.845(14) 2.061(18) 2.894(3) 169(5)
    O6 H6B O5 . 0.847(14) 1.985(16) 2.826(4) 172(5)
    O5 H5B O4 . 0.848(14) 1.961(15) 2.809(4) 178(5)
_shelx_hkl_file
;
   0   0 -12 91.9558 174.746   7
   0   0 -12-78.9575 175.163   4
   0   0 -10-81.5219 155.741   7
   0   0 -10 198.005 121.571   8
   0   0 -10-14.3627 128.380   4
   0   0 -10 138.814 129.502   5
   0   0  -8 2081.34 289.632   7
   0   0  -8 2131.48 278.820   4
   0   0  -8 2308.94 185.576   1
   0   0  -8 1984.50 254.497   5
   0   0  -6-58.2709 57.4416   9
   0   0  -6-55.6267 93.7451   4
   0   0  -6 27.5641 94.9512   7
   0   0  -4 205064. 6042.58   7
   0   0  -4 226012. 6074.77   6
   0   0  -4 229037. 6089.80   3
   0   0  -4 209443. 6034.84   4
   0   0  -2 229.972 64.0086   7
   0   0  -2 249.771 71.1970   6
   0   0   2 339.951 76.7507   7
   0   0   2 191.231 66.7445   2
   0   0   4 203016. 5717.15   2
   0   0   6-118.708 94.4065   2
   0   0   8 1770.11 270.130   2
   0   0  10 98.6527 138.810   2
   0   0  12 60.2477 164.209   2
  -1   0 -13 248.883 176.530   4
   0  -1 -11 75.4977 132.867   5
   0   1 -11-119.031 138.274   5
   0   1 -11-91.9355 154.954   7
   1   0 -11 23.8242 158.364   4
   0   1 -11 98.5906 133.229   4
   0  -1 -11-90.1733 138.603   4
   1   0 -11 62.8067 123.199   5
   1   0 -11-81.8854 138.962   7
   0  -1 -11 117.248 170.485   7
  -1   0 -11 244.493 168.150   7
  -1   0 -11-14.1474 143.214   4
  -1   0 -11 112.215 174.325   5
   1   0  -9-14.8837 98.6880   5
   0   1  -9-63.6249 134.947   4
   0   1  -9-146.976 138.492   7
   0  -1  -9 60.6975 104.961   5
   0   1  -9 6.95560 90.8602   8
  -1   0  -9 64.3515 104.575   5
   0  -1  -9 74.7612 131.191   4
   1   0  -9 112.739 136.513   4
  -1   0  -9 37.8560 118.747   7
  -1   0  -9 135.239 135.607   4
   0   1  -9-127.753 132.182   5
   0  -1  -9 95.4702 145.886   7
   1   0  -9-231.541 174.379   7
   0   1  -7 101.014 93.8152   5
   0  -1  -7 217.029 126.511   4
   1   0  -7 147.302 66.2415   9
   0  -1  -7 80.3065 56.7518   9
  -1   0  -7 105.903 57.7471   1
   1   0  -7 417.255 126.714   5
   0   1  -7 140.240 107.094   7
   0  -1  -7 297.875 127.190   7
   1   0  -7-0.19924 95.7844   7
   0   1  -7 92.8536 64.2751   9
   0   1  -7 106.043 103.924   4
  -1   0  -7 105.508 117.012   7
  -1   0  -7 157.541 65.7118   9
   0  -1  -7 166.621 52.0705   1
  -1   0  -7 73.0238 104.911   4
   1   0  -7 265.776 127.561   4
  -1   0  -5 27031.2 1059.09   7
   0   1  -5 28716.1 1063.87   7
   0  -1  -5 31099.5 908.960   9
   0  -1  -5 27002.6 1062.76   7
   1   0  -5 30310.4 945.401   9
   1   0  -5 29157.8 1062.58   4
   0  -1  -5 29425.1 1048.79   4
  -1   0  -5 28463.7 1054.52   4
   0   1  -5 27491.1 1060.40   4
   1   0  -5 27285.8 1052.99   7
  -1   0  -3 10552.2 455.815   6
  -1   0  -3 9974.41 448.680   7
  -1   0  -3 10577.4 457.385   3
   0  -1  -3 11101.9 358.401   9
   1   0  -3 11132.6 462.186   6
   1   0  -3 10560.2 445.641   7
   0  -1  -3 10314.8 431.485   4
   0   1  -3 9871.38 433.343   7
   1   0  -3 11074.9 453.514   4
   0  -1  -3 10903.9 448.666   6
   0   1  -3 11187.3 471.453   6
   0  -1  -3 11937.6 476.556   3
   0  -1  -3 10740.9 459.458   7
   1   0  -3 11367.5 390.569   9
   1   0  -1 3953.93 162.672   7
   0   1  -1 4061.11 171.427  10
   0  -1  -1 4039.75 164.616   7
   0   1  -1 4201.22 175.468   6
   1   0  -1 3953.37 169.951   6
   0  -1   1 3745.76 162.053   2
   0   1   1 3966.97 167.536   3
   1   0   1 3930.72 159.847   3
  -1   0   1 3887.17 166.526   4
   0   1   3 11758.0 469.335   7
  -1   0   3 10501.9 452.720   6
   1   0   3 10076.4 449.563   2
  -1   0   3 10989.1 451.034   7
   0  -1   3 10782.1 458.171   2
  -1   0   3 10371.1 460.376   2
   0  -1   5 27040.6 1038.15   2
   0   1   5 26988.1 1046.40   2
   1   0   5 28221.6 1047.26   2
  -1   0   5 27282.9 1048.08   2
   0  -1   7-21.8179 84.9901   2
  -1   0   7 175.800 119.515   2
   0   1   7 142.166 129.284   2
   1   0   7-20.6763 129.072   2
   0   1   9 181.805 144.600   2
  -1   0   9 88.8813 126.526   2
   0  -1   9-69.8630 101.548   2
   1   0   9-152.516 160.449   2
   1   0  11-121.804 141.365   2
  -1   0  11 216.803 200.631   2
   0   1  11-226.392 213.983   2
   0  -1  11-178.414 192.972   2
   1   1 -12 15.0544 152.193   7
  -1   1 -12 348.933 202.255   4
  -1  -1 -12 119.383 168.521   4
   1  -1 -12-78.7901 160.426   7
  -1   1 -12-1.19615 156.005   7
  -1  -1 -12-240.806 189.270   7
   1   1 -12 93.6040 158.346   4
  -1  -1 -10 142.934 135.636   5
   1   1 -10 287.627 182.658   7
   1   1 -10 8.74833 142.030   4
  -1  -1 -10 246.914 129.339   4
   1  -1 -10 90.2357 172.073   7
  -1   1 -10 417.888 178.228   7
   1   1 -10 244.507 136.468   5
  -1   1 -10 72.9327 133.566   5
  -1   1 -10 10.5347 133.457   4
   1   1 -10 118.737 98.8191   8
  -1   1 -10 138.547 129.009   8
   1  -1 -10 110.688 164.684   4
   1  -1 -10-54.6251 124.553   5
  -1  -1 -10 137.051 161.942   7
  -1  -1  -8 707.943 171.480   4
   1  -1  -8 952.997 208.546   4
   1  -1  -8 748.078 102.920   1
   1  -1  -8 815.221 157.806   5
   1  -1  -8 840.774 194.721   7
  -1   1  -8 896.343 213.249   7
  -1   1  -8 895.775 194.271   4
   1   1  -8 766.542 159.238   5
   1   1  -8 921.972 208.832   4
   1   1  -8 877.365 201.409   7
  -1   1  -8 635.518 112.835   1
  -1  -1  -8 881.180 108.741   1
  -1   1  -8 494.898 140.901   5
  -1  -1  -8 914.531 210.840   7
  -1  -1  -6 97.6652 40.5065   9
   1   1  -6 144.252 71.7273   9
   1   1  -6 19.3867 77.4071   7
   1   1  -6 198.901 98.6572   5
  -1  -1  -6 151.841 49.9537   1
  -1  -1  -6 68.3460 84.5421   4
   1   1  -6 194.919 103.129   4
   1  -1  -6 86.3097 93.0564   4
  -1   1  -6-2.17343 73.4478   7
  -1  -1  -6-61.3010 94.6509   7
   1  -1  -6-56.7477 99.8259   7
  -1   1  -6 67.5238 98.7519   4
   1  -1  -4 52166.4 1676.50   4
   1   1  -4 56770.0 1733.20   6
  -1   1  -4 57760.1 1723.77   3
   1  -1  -4 54190.3 1704.23   7
  -1  -1  -4 55483.2 1704.21   6
  -1   1  -4 50869.3 1683.29   7
  -1   1  -4 56942.8 1737.19   6
   1  -1  -4 56303.7 1710.52   6
   1   1  -4 51891.5 1701.38   4
   1   1  -4 52593.0 1665.57   5
   1   1  -4 56010.1 1612.67   9
  -1  -1  -4 49893.2 1697.11   7
   1  -1  -4 55654.3 1563.36   9
   1   1  -4 50484.2 1671.41   7
  -1  -1  -2 8105.06 334.059   3
   1   1  -2 7579.62 311.837   5
   1  -1  -2 7855.65 313.678   4
   1   1  -2 7975.76 332.297   6
   1   1  -2 7978.76 331.385   4
  -1   1  -2 8152.32 340.505  10
   1  -1  -2 8077.82 323.104   6
  -1  -1  -2 7494.10 331.053   7
   1   1  -2 7870.60 310.053   7
   1  -1  -2 8327.34 338.938   3
   1  -1  -2 7269.59 323.618   7
   1   1  -2 8200.78 337.583   2
   1   1   2 7471.35 325.053   3
  -1   1   2 7720.72 319.053   6
  -1  -1   2 8274.35 335.073   2
  -1   1   2 8562.25 340.164   7
  -1   1   2 8042.63 337.652   2
  -1  -1   2 7692.73 331.323   6
   1  -1   2 7926.00 323.986   2
  -1  -1   2 8310.84 312.513   7
  -1   1   2 8069.07 319.965   4
  -1   1   2 7677.85 265.750   9
  -1   1   4 58030.5 1718.85   7
  -1  -1   4 55044.9 1682.31   7
  -1   1   4 51693.9 1711.22   2
  -1  -1   4 53106.0 1707.63   2
   1  -1   4 51427.1 1690.53   2
  -1   1   6 58.3026 76.9555   2
  -1  -1   6 55.4515 85.7046   2
   1   1   6 113.723 100.516   2
   1  -1   6 347.365 136.164   2
  -1   1   8 754.379 186.435   2
   1  -1   8 925.943 218.134   2
  -1  -1   8 1301.42 248.109   2
   1   1   8 805.780 180.219   2
   1  -1  10 44.0071 112.156   2
  -1   1  10 191.294 263.520   2
   1   1  10 104.050 114.391   2
  -1  -1  10 380.931 148.736   2
   1   1  12 146.727 191.362   2
  -1   1  12-0.44235 207.718   2
   1   2 -13 791.041 325.854   7
  -2   1 -13 1779.05 382.915   4
   2  -1 -11 30.9743 146.102   7
   1   2 -11 146.635 179.512   7
  -1  -2 -11 213.497 187.054   4
   1   2 -11 361.705 164.704   4
  -2   1 -11 66.5881 153.218   7
  -2   1 -11 243.609 164.790   5
   1   2 -11 98.6400 134.319   5
  -2   1 -11 155.215 141.102   4
  -1  -2 -11 196.356 129.421   5
  -1  -2 -11 16.0061 126.749   7
   2  -1 -11-171.052 155.097   8
   1   2  -9 1055.19 217.897   7
   2  -1  -9 1123.80 230.622   4
   1   2  -9 1326.52 214.269   8
  -2   1  -9 699.905 197.237   7
  -2   1  -9 1088.57 208.385   4
   2  -1  -9 767.008 195.943   7
   1   2  -9 1427.25 249.965   4
  -1  -2  -9 930.016 219.183   4
  -2   1  -9 787.359 188.067   5
   2  -1  -9 1149.67 201.191   5
  -2   1  -9 1402.48 199.235   8
   1   2  -9 1264.42 215.252   5
  -1  -2  -9 874.702 206.608   7
   1   2  -7 153.748 78.7465   9
   1   2  -7 212.026 124.441   4
   1   2  -7 442.321 142.220   5
  -1  -2  -7 89.1771 94.3019   4
  -1  -2  -7 218.595 52.8648   1
  -2   1  -7 194.913 122.352   7
  -2   1  -7 402.540 132.479   4
   2  -1  -7 291.250 120.012   5
   1   2  -7 179.013 87.2223   7
   2  -1  -7 250.983 133.012   4
   2  -1  -7 192.171 119.172   7
  -1  -2  -7 283.398 112.813   7
  -2   1  -7 98.0538 56.2560   1
   2  -1  -5 4980.43 336.503   7
   1   2  -5 4255.76 321.312   4
  -1  -2  -5 4530.17 334.184   7
   1   2  -5 4718.80 313.591   7
   1   2  -5 5208.31 288.162   9
  -1  -2  -5 4260.79 192.868   1
   2  -1  -5 5108.92 331.319   4
  -1  -2  -5 4175.27 288.842   4
  -2   1  -5 4680.59 326.303   7
   2  -1  -5 4670.53 287.776   5
  -1  -2  -5 4678.92 199.487   9
   1   2  -5 4381.43 308.243   5
   1   2  -3 748.049 104.612   7
  -1  -2  -3 611.382 113.036   7
  -2   1  -3 609.638 100.645  10
  -2   1  -3 772.509 121.303   3
   1   2  -3 733.864 117.680   6
   2  -1  -3 651.525 113.331   6
   1   2  -3 653.323 116.707   2
  -1  -2  -3 591.385 90.1960   6
   1   2  -3 477.464 100.331   4
   2  -1  -3 666.543 110.284   7
   1   2  -3 570.629 97.2289   5
   2  -1  -3 494.963 96.6687   4
  -1  -2  -3 676.177 119.098   3
   1   2  -1 4070.06 170.189   8
  -2   1  -1 4228.79 181.112  10
   1   2  -1 4148.15 159.288  10
  -2   1  -1 4176.82 166.787   1
  -1  -2  -1 4140.41 177.535   7
   1   2  -1 3068.35 162.455   5
   2  -1  -1 4225.04 175.532   7
   1   2  -1 4135.12 178.104   6
  -2   1   1 3937.49 169.111   2
  -2   1   1 4069.80 149.644   1
  -1  -2   1 3003.09 160.255   8
   1   2   1 4038.05 175.528   3
  -1  -2   1 4078.19 173.756   5
  -1  -2   3 517.070 100.562   2
  -2   1   3 475.351 102.699   2
   1   2   3 795.329 116.442   7
  -2   1   3 584.723 99.2238   4
  -2   1   3 764.374 111.122   7
   2  -1   3 507.258 100.272   2
  -2   1   3 625.444 74.8104   9
  -2   1   3 560.725 104.830   6
   1   2   3 616.570 115.093   3
  -1  -2   5 4384.30 323.580   2
   1   2   5 4241.87 323.485   2
  -2   1   5 4012.86 305.474   6
  -2   1   5 4253.91 328.245   2
   2  -1   5 3958.45 306.595   2
   2  -1   7 409.955 142.971   2
  -1  -2   7 235.374 140.806   2
   1   2   7 420.013 135.023   2
  -2   1   7 191.966 103.293   2
  -1  -2   9 1410.79 264.660   2
   2  -1   9 861.779 228.477   2
   1   2   9 1018.97 230.519   2
  -2   1   9 777.948 189.835   2
   2  -1  11-86.9844 167.704   2
   1   2  11-45.2249 129.714   2
   0  -2 -12 522.974 282.713   7
   0   2 -12 456.113 209.489   4
  -2   0 -12 261.852 188.567   4
   0   2 -12 559.489 246.596   7
   2   0 -12-228.033 187.304   7
  -2   0 -12-152.011 203.930   7
   2   0 -10 106.831 135.197   7
   0   2 -10 355.304 195.235   7
  -2   0 -10 243.544 110.346   8
  -2   0 -10 259.437 156.459   5
  -2   0 -10 135.264 152.898   4
   0   2 -10 463.699 153.302   5
   0  -2 -10 462.057 189.522   4
   2   0 -10 191.349 102.351   5
   0  -2 -10 122.860 152.666   7
   2   0 -10 467.619 183.945   4
   0   2 -10 217.428 113.034   8
  -2   0 -10 377.766 181.035   7
   0  -2 -10 459.730 148.746   5
   0   2 -10 364.475 165.779   4
   2   0  -8 589.482 152.753   4
  -2   0  -8 625.588 104.703   1
   2   0  -8 448.718 160.157   7
   0  -2  -8 496.248 70.0726   1
  -2   0  -8 735.802 162.976   4
   0  -2  -8 340.965 148.281   7
   0  -2  -8 561.667 175.210   4
   2   0  -8 467.721 142.615   5
   0   2  -8 734.237 187.033   4
  -2   0  -8 651.917 189.773   7
   0   2  -8 588.987 187.604   7
   0   2  -8 458.923 135.992   5
   0   2  -8 834.465 170.885   8
   0   2  -6 475.473 123.524   5
   0   2  -6 305.360 79.6486   9
   0  -2  -6 214.114 97.7728   7
  -2   0  -6 568.245 139.320   7
   2   0  -6 393.832 133.847   7
   0   2  -6 709.258 161.718   4
   2   0  -6 457.224 125.730   4
   2   0  -6 537.865 98.3180   9
  -2   0  -6 351.151 73.5123   1
   0  -2  -6 400.262 58.3644   1
   0   2  -6 418.763 123.947   7
   2   0  -6 407.135 103.635   5
   0  -2  -6 331.607 115.958   4
   0   2  -4 211.223 84.1198   7
   0   2  -4 139.864 74.0392   5
  -2   0  -4 145.353 80.7759   7
   0  -2  -4 167.902 90.9369   6
   0   2  -4 81.3781 63.4597  10
   0  -2  -4 242.672 39.3484   9
   2   0  -4 173.224 57.9063   9
   0  -2  -4 94.9838 69.8494   7
  -2   0  -4 243.662 60.3943   1
   2   0  -4 57.3713 54.2465   5
   2   0  -4 222.663 90.0170   4
  -2   0  -4 205.062 70.1251   3
   0  -2  -4 272.131 84.3100   4
   2   0  -4 230.367 89.5165   6
   2   0  -4 161.479 87.8127   7
   0   2  -2 379.210 75.7874   2
   2   0  -2 468.021 75.1377   7
   0   2  -2 563.039 69.0990   8
   2   0  -2 281.504 78.7721   6
   0  -2  -2 492.106 70.5515   6
  -2   0  -2 429.131 74.5872   3
   0   2  -2 477.802 82.6763   5
   2   0  -2 544.810 94.3260   2
   2   0  -2 391.100 59.7675   5
   2   0  -2 473.218 81.2470   4
   0  -2  -2 413.228 83.8183   3
   0  -2  -2 509.479 66.5664   4
   0  -2  -2 369.001 74.4622   7
  -2   0  -2 500.428 60.3035   1
   0   2  -2 537.172 72.2176   7
   0   2  -2 422.883 87.3936   6
   0   2  -2 555.246 91.3992  10
   2   0  -2 440.115 58.8689   9
   0   2   2 441.615 88.4884   3
  -2   0   2 516.018 75.8242   7
   0   2   2 378.733 75.3062   7
  -2   0   2 580.203 93.6712   2
  -2   0   2 506.297 80.8048   6
  -2   0   2 520.321 85.5874   4
   0  -2   2 460.402 84.6797   2
   2   0   2 442.797 77.2797   3
  -2   0   2 472.700 66.8132   9
   2   0   4 21.7428 85.0984   2
  -2   0   4 182.303 71.1979   6
  -2   0   4 208.887 74.1730   7
   0   2   4 324.508 104.452   7
   0  -2   4 215.207 92.7955   2
  -2   0   4 268.676 95.0229   2
   0  -2   6 152.312 102.815   2
   0   2   6 494.247 128.508   2
  -2   0   6 375.367 119.837   2
   2   0   6 484.005 144.591   2
   0   2   8 665.299 192.693   2
   0  -2   8 626.055 192.132   2
  -2   0   8 573.064 174.803   2
   2   0   8 538.787 169.929   2
   0  -2  10 406.373 188.844   2
   0   2  10 697.023 228.915   2
   2   0  10 189.548 150.685   2
  -2   0  10 593.039 217.353   2
   0   2  12 475.297 219.874   2
   2   0  12-96.0283 158.398   2
  -1   2 -13 1721.87 373.562   4
   2   1 -13 620.608 311.253   7
   2   1 -11 78.7581 159.861   4
   2   1 -11 471.847 158.412   5
  -2  -1 -11 267.420 183.775   4
   1  -2 -11 167.029 150.769   7
  -2  -1 -11 373.732 217.157   7
  -2  -1 -11 264.243 151.340   5
  -1   2 -11 301.772 186.785   7
  -1   2 -11 203.624 163.490   4
  -1   2 -11 382.082 178.441   5
   2   1 -11 22.6709 130.261   7
   2   1 -11 317.518 144.646   8
  -1   2  -9 5.60854 112.822   7
   2   1  -9-50.8255 130.625   4
   1  -2  -9 90.9978 111.194   4
  -1   2  -9-44.5871 136.097   4
   2   1  -9 233.658 145.942   5
   1  -2  -9 209.278 139.802   7
   1  -2  -9-36.6320 88.1690   5
  -1   2  -9 100.504 137.446   5
   2   1  -9 123.520 130.278   7
  -2  -1  -9-152.065 149.000   7
  -1   2  -9-15.5964 61.3409   1
  -2  -1  -9-175.154 151.253   4
  -1   2  -9 94.9493 109.400   8
  -1   2  -7 240.603 120.114   4
   2   1  -7 137.925 111.961   4
  -2  -1  -7 360.526 72.6703   9
   2   1  -7 136.883 105.833   7
  -1   2  -7 105.826 93.0238   5
  -2  -1  -7 215.146 59.2930   1
   1  -2  -7 228.385 53.0686   1
  -2  -1  -7 27.9692 122.175   7
  -1   2  -7 206.041 96.9169   8
   2   1  -7 278.896 94.6362   9
   1  -2  -7 165.396 98.8245   4
  -2  -1  -7 244.003 115.258   4
   2   1  -7 263.005 112.955   5
   1  -2  -7 383.787 172.493   7
  -1   2  -7 291.360 102.060   9
  -1   2  -7 223.468 101.508   7
  -2  -1  -5 291.028 120.640   7
   2   1  -5 267.435 80.7639   5
  -1   2  -5 376.223 109.707   7
   2   1  -5 263.074 74.0921   9
   1  -2  -5 367.680 96.8454   4
   2   1  -5 343.548 100.497   7
   2   1  -5 324.277 112.498   4
  -2  -1  -5 346.175 63.7693   1
   1  -2  -5 380.943 128.233   7
   2   1  -3 2150.67 159.681   5
  -2  -1  -3 2276.84 118.986   1
   1  -2  -3 1966.21 182.570   3
  -1   2  -3 2096.60 145.107   8
   1  -2  -3 1880.73 157.517   4
   1  -2  -3 2032.98 97.9030   1
   1  -2  -3 2114.37 168.544   6
   2   1  -3 1914.47 181.023   4
   2   1  -3 2080.59 180.316   6
  -1   2  -3 2139.97 167.888   7
   1  -2  -3 1963.97 177.341   7
  -2  -1  -3 2308.90 189.003   3
   2   1  -3 2510.01 200.522   2
   2   1  -3 2140.50 148.947   9
  -2  -1  -3 2031.31 185.206   7
   2   1  -3 2223.12 166.912   7
  -1   2  -3 2343.20 191.549  10
   2   1  -1 12903.8 522.151   9
  -1   2  -1 15256.0 499.386   8
   2   1  -1 16128.6 507.201   7
  -1   2  -1 13451.0 507.190   2
  -2  -1  -1 15407.2 502.550   1
   1  -2  -1 12700.5 523.585   3
  -2  -1   1 16552.0 540.768   5
  -2  -1   1 22783.1 586.962   4
   2   1   1 21900.4 569.591   3
  -1   2   1 20959.2 571.135   3
   1  -2   1 15941.9 546.637  10
  -2  -1   1 22457.6 572.699   9
  -1   2   3 2312.99 185.192   7
   1  -2   3 1965.34 171.730   2
  -2  -1   3 1928.07 176.715   6
   2   1   3 1889.43 166.246   3
  -1   2   3 2120.34 165.961   6
  -2  -1   3 2123.17 166.903   7
  -2  -1   3 1949.30 178.635   2
  -2  -1   5 159.325 85.0931   2
   1  -2   5 384.979 100.704   2
  -1   2   5 229.604 92.0970   2
   2   1   5 171.583 95.6227   2
  -1   2   7 181.494 135.509   2
   2   1   7 253.692 116.190   2
  -2  -1   7 198.043 127.639   2
   1  -2   7 417.017 150.540   2
   1  -2   9-111.058 136.095   2
   2   1   9-66.7513 119.387   2
  -2  -1   9-41.5666 130.566   2
  -1   2   9 35.3021 125.814   2
   2   1  11 572.245 213.934   2
  -1   2  11 271.506 185.311   2
   2   2 -12 273.278 178.776   7
  -2   2 -12 347.747 203.973   5
   2  -2 -12 290.087 227.859   7
  -2  -2 -12 356.890 217.597   7
   2   2 -12 435.602 221.122   4
  -2   2 -12-14.4391 189.107   4
  -2   2 -12 33.2181 197.212   7
  -2  -2 -12 400.772 220.530   4
   2   2 -10-43.8941 155.560   4
   2   2 -10 97.0407 114.337   8
   2  -2 -10-105.040 141.845   5
  -2  -2 -10 159.182 159.594   4
  -2   2 -10-11.2352 119.082   5
  -2   2 -10 79.3498 130.625   7
  -2   2 -10 197.725 169.211   4
   2   2 -10 148.460 114.019   7
  -2  -2 -10 49.1291 110.949   5
  -2  -2 -10-159.493 178.533   7
   2  -2 -10 104.339 165.470   7
   2   2 -10 213.245 147.903   5
   2   2  -8 2592.67 303.919   7
  -2  -2  -8 2595.56 295.106   4
  -2  -2  -8 2315.58 302.607   7
  -2   2  -8 2426.00 245.569   8
   2  -2  -8 2539.21 267.945   5
  -2   2  -8 2063.02 280.888   5
  -2   2  -8 2404.01 305.946   7
   2  -2  -8 2697.37 305.730   4
  -2   2  -8 2455.81 295.855   4
   2   2  -8 2428.35 275.934   5
  -2   2  -8 2567.07 224.580   1
   2  -2  -8 1988.45 288.106   7
   2   2  -8 2426.64 285.570   8
   2   2  -8 2484.76 305.220   4
  -2  -2  -8 2548.61 158.803   1
  -2  -2  -6 7258.69 475.023   7
   2   2  -6 8006.13 405.887   9
   2  -2  -6 7864.74 316.597   1
   2   2  -6 7133.70 445.327   7
  -2   2  -6 7398.95 463.535   7
  -2  -2  -6 7602.60 303.356   1
  -2   2  -6 7180.58 389.536   8
  -2  -2  -6 7634.02 443.117   4
   2  -2  -6 7468.41 455.442   4
   2   2  -6 7838.77 483.583   4
  -2  -2  -6 7852.49 299.995   9
   2   2  -6 7495.35 442.128   5
   2  -2  -6 6932.70 466.293   7
  -2   2  -4 19461.1 713.485   3
   2  -2  -4 17122.6 705.766   7
   2   2  -4 17840.0 680.163   5
   2   2  -4 17083.2 669.199   7
   2  -2  -4 18812.6 706.967   6
   2   2  -4 17087.5 713.772   4
   2  -2  -4 16514.3 668.570   4
   2   2  -4 18316.5 655.837   9
  -2  -2  -4 17312.0 548.235   1
  -2   2  -4 16497.7 681.978   7
   2  -2  -4 18203.0 563.528   1
  -2  -2  -4 18511.3 699.830   6
  -2  -2  -4 16816.0 711.839   7
   2   2  -2 59890.2 1700.66   9
   2   2  -2 60214.3 1732.39   2
  -2   2  -2 58991.4 1732.34  10
   2   2  -2 57616.6 1665.44   7
   2  -2  -2 59803.9 1724.17   3
  -2   2  -2 59623.5 1631.76   8
   2  -2  -2 58397.9 1696.90   6
   2   2  -2 58591.0 1725.66   4
  -2  -2  -2 59694.1 1725.39   3
  -2  -2  -2 57781.2 1723.07   7
   2   2  -2 57300.2 1711.64   8
   2   2  -2 59341.5 1732.13   6
   2   2  -2 57831.7 1698.05   5
   2  -2  -2 56401.7 1718.94   7
   2  -2  -2 59754.8 1627.14   1
  -2  -2   0 17038.9 531.129   9
   2   2   0 17257.1 543.011   8
   2  -2   0 17790.1 545.345   7
  -2   2   0 18156.5 548.017   1
  -2   2   2 58201.7 1630.13   1
   2  -2   2 56715.9 1732.29  10
  -2  -2   2 60086.6 1672.94   7
  -2  -2   2 58007.4 1732.33   6
  -2   2   2 57272.4 1697.60   6
  -2   2   2 59256.6 1702.60   4
  -2   2   2 62009.0 1737.89   7
   2  -2   2 59471.5 1693.12   2
  -2  -2   2 59667.3 1708.59   5
   2   2   2 55909.2 1717.11   3
  -2  -2   4 17406.0 714.770   6
  -2  -2   4 18448.4 674.818   7
   2  -2   4 16733.2 679.800   2
  -2   2   4 19281.2 727.346   7
   2   2   4 16569.7 698.202   3
  -2  -2   4 15708.0 692.527   2
  -2   2   4 16924.8 678.189   6
  -2   2   4 17262.0 715.887   2
   2  -2   6 6854.28 456.455   2
  -2   2   6 7279.46 485.289   2
  -2  -2   6 7730.25 482.598   2
   2   2   6 7630.61 483.517   2
   2  -2   8 2270.03 298.297   2
  -2   2   8 2557.74 323.911   2
  -2  -2   8 2185.87 307.982   2
   2   2   8 2172.95 293.762   2
  -2   2  10 176.735 166.860   2
   2  -2  10-79.3553 157.219   2
   2   2  10 47.4415 118.318   2
   2   2  12 300.509 227.086   2
  -2   2  12 534.027 253.907   2
  -3   2 -13-111.544 187.800   4
  -3   2 -11 44.4350 155.218   5
   2   3 -11-56.0798 147.734   7
  -2  -3 -11-24.8853 136.111   7
  -3   2 -11 428.804 204.840   7
   3  -2 -11 217.183 166.549   7
   2   3 -11-22.4131 165.199   5
  -2  -3 -11 460.305 194.989   5
   2   3 -11 95.0804 146.665   4
  -3   2 -11-220.417 163.391   4
  -2  -3 -11-56.0283 153.014   4
  -3   2  -9 825.152 133.580   1
  -3   2  -9 765.179 214.685   4
  -2  -3  -9 782.897 215.141   7
   3  -2  -9 969.397 240.869   7
   2   3  -9 796.085 189.545   7
   3  -2  -9 977.981 187.147   5
  -3   2  -9 1201.50 184.809   8
   2   3  -9 771.201 185.476   5
  -2  -3  -9 1082.63 215.218   4
   2   3  -9 867.287 202.190   4
  -3   2  -9 953.002 207.251   5
  -3   2  -9 701.576 202.093   7
   2   3  -9 1121.83 210.859   8
  -2  -3  -7 145.292 143.654   7
   3  -2  -7-41.1121 52.6558   1
   2   3  -7-38.4859 98.9005   7
  -3   2  -7 20.8629 70.1718   1
  -3   2  -7 114.265 98.6674   7
   2   3  -7 63.1081 110.268   4
   2   3  -7 6.66831 86.3517   8
   3  -2  -7 78.7056 75.2705   5
  -2  -3  -7-80.5393 91.1686   4
   3  -2  -7-247.541 137.217   4
  -3   2  -7 5.49691 60.0823   8
   3  -2  -7 9.56939 102.819   7
  -2  -3  -7 43.0496 27.4598   1
   2   3  -7 89.0618 120.014   5
   2   3  -5 17597.2 725.084   5
  -2  -3  -5 16665.4 522.401   1
  -2  -3  -5 17296.7 686.473   4
  -3   2  -5 16078.9 718.854   7
  -3   2  -5 16603.8 647.541   1
   3  -2  -5 16787.3 739.783   7
   3  -2  -5 15914.5 711.180   4
   3  -2  -5 17958.1 653.794   5
   2   3  -5 18758.5 692.381   9
  -2  -3  -5 16480.3 751.697   7
   2   3  -5 17499.7 712.284   8
  -3   2  -5 16727.4 624.567   8
   2   3  -5 16973.3 697.504   7
   3  -2  -5 18687.1 590.810   1
   2   3  -5 17101.8 754.405   4
   2   3  -3 1213.69 118.863   7
   2   3  -3 1145.25 125.584   5
   3  -2  -3 1269.13 96.5402   1
   3  -2  -3 1056.26 130.841   6
  -2  -3  -3 1471.71 171.105   3
   3  -2  -3 1105.34 91.2416   5
   2   3  -3 1306.36 149.056   2
   3  -2  -3 1284.25 146.513   3
   2   3  -3 994.506 122.474   8
  -2  -3  -3 1012.31 135.780   7
  -3   2  -3 1029.40 116.559   1
   2   3  -3 1336.33 140.651  10
  -3   2  -3 1149.66 148.730  10
   2   3  -3 1170.45 148.304   4
   3  -2  -3 1101.97 142.807   7
  -3   2  -3 1299.33 127.600   3
  -3   2  -3 1231.87 88.2825   8
   2   3  -3 1396.48 159.173   6
   2   3  -1 46242.7 1308.74  10
  -2  -3  -1 48469.5 1370.37   3
   2   3  -1 49097.8 1358.87   6
   2   3  -1 47349.2 1362.46   8
  -2  -3  -1 48037.7 1342.16   8
   3  -2  -1 48849.3 1334.66   1
   2   3  -1 47292.1 1357.76   4
  -3   2  -1 46690.3 1357.04   1
  -2  -3  -1 45463.2 1348.74   7
  -2  -3  -1 45118.8 1301.98   9
  -3   2  -1 48925.0 1368.05  10
   3  -2  -1 46666.5 1360.91   7
   2   3   1 45776.3 1337.29   3
   2   3   1 46373.0 1311.02   8
  -3   2   1 47753.9 1309.65   2
  -2  -3   1 46426.5 1324.94   6
  -3   2   1 45855.7 1302.99   1
   3  -2   1 47918.7 1335.70   1
   3  -2   1 47670.7 1340.57  10
  -2  -3   1 49113.6 1340.36   8
  -3   2   1 48176.0 1340.05   7
  -2  -3   1 46280.2 1282.41  10
  -2  -3   1 47008.7 1338.26   5
   3  -2   3 1168.72 128.930   2
  -2  -3   3 1097.01 111.661   7
  -2  -3   3 1031.92 139.907   6
   2   3   3 1063.42 136.889   3
  -3   2   3 1146.24 147.389   2
  -3   2   3 1171.41 129.106   4
  -3   2   3 1142.43 100.740   9
  -3   2   3 1053.59 127.895   6
  -2  -3   3 1236.79 134.145   5
  -3   2   3 1312.15 155.288   7
  -3   2   5 16317.1 713.047   6
  -3   2   5 17444.6 759.245   2
  -2  -3   5 16904.5 745.329   2
   3  -2   5 16411.9 719.196   2
  -3   2   7-61.6941 137.089   2
  -2  -3   7 92.7909 93.1772   2
   3  -2   7-22.1135 102.787   2
   2   3   7 141.409 108.951   2
   3  -2   9 1006.26 231.932   2
   2   3   9 956.442 242.917   2
  -3   2   9 915.247 217.527   2
  -3   2  11 172.645 163.939   2
   3  -2  11-104.698 170.309   2
   2   3  11-153.067 155.830   2
   1   3 -12-37.5705 194.216   4
  -3   1 -12-52.8704 148.539   4
  -3   1 -12-201.459 205.145   5
  -1  -3 -12 246.009 222.060   7
   3  -1 -12 225.280 217.317   7
  -3   1 -12 186.666 212.568   7
   1   3 -12 576.124 224.298   7
  -3   1 -10 427.521 192.167   7
   1   3 -10 290.981 142.541   8
   1   3 -10 353.917 159.318   5
   1   3 -10 331.512 166.192   4
  -3   1 -10 210.376 141.623   4
  -1  -3 -10 438.093 144.653   5
  -3   1 -10 195.891 158.387   5
   3  -1 -10 346.172 147.676   5
   3  -1 -10 389.493 218.647   7
   1   3 -10-88.7536 129.674   7
  -1  -3 -10 343.096 210.969   7
  -1  -3 -10 672.816 182.386   4
   3  -1  -8 268.847 152.745   4
  -3   1  -8 198.961 140.239   7
  -3   1  -8 303.207 94.7963   8
   1   3  -8 275.272 116.846   7
   3  -1  -8 223.200 90.3185   5
  -3   1  -8 411.621 102.428   1
   1   3  -8 382.163 143.434   5
   1   3  -8 168.072 110.667   8
   3  -1  -8 353.992 163.461   7
   1   3  -8 167.704 123.148   4
  -1  -3  -8 451.360 177.015   7
  -1  -3  -8 207.440 113.262   4
  -3   1  -8 116.603 122.156   4
  -1  -3  -6 117.811 87.3730   4
   1   3  -6 195.812 96.9252   5
  -1  -3  -6 114.206 27.6745   1
   3  -1  -6 33.9938 97.5074   4
   3  -1  -6 199.061 82.5824   5
   3  -1  -6 163.386 107.726   7
  -3   1  -6 99.9491 88.5064   7
  -1  -3  -6-11.3843 112.345   7
   1   3  -6 153.219 85.8868   7
   1   3  -6 184.474 86.5215   9
   3  -1  -6 184.530 67.4598   1
  -3   1  -6 199.311 64.3946   1
   1   3  -6 201.080 122.001   4
   1   3  -6 180.054 94.5454   8
   1   3  -4 8073.65 386.565   8
  -1  -3  -4 7461.18 426.650   7
   3  -1  -4 8110.37 355.586   5
   1   3  -4 8186.62 428.766   4
   3  -1  -4 7565.46 405.692   4
   1   3  -4 7492.55 375.684   7
  -3   1  -4 8676.87 424.132   3
   1   3  -4 7752.24 407.764   5
   3  -1  -4 8125.70 328.676   1
   1   3  -4 8787.11 436.646  10
  -3   1  -4 7856.39 346.924   1
   3  -1  -4 8138.61 424.424   6
   3  -1  -4 7583.50 406.830   7
  -1  -3  -4 7894.96 372.149   4
  -1  -3  -4 8229.48 396.014   6
  -1  -3  -2 62502.9 1782.39   4
   1   3  -2 63185.0 1795.91   7
   3  -1  -2 65717.0 1774.05   5
   3  -1  -2 64462.9 1802.56   1
   1   3  -2 61700.0 1836.05   8
  -1  -3  -2 66267.2 1877.08   3
  -3   1  -2 61980.8 1822.14   1
   1   3  -2 67911.2 1869.07   2
   3  -1  -2 64135.8 1858.52   6
  -1  -3  -2 62749.3 1866.99   7
   1   3  -2 60630.7 1858.83   5
  -3   1  -2 65681.3 1880.70  10
   3  -1  -2 60943.9 1848.61   7
   3  -1  -2 66443.5 1874.99   2
   1   3  -2 65174.8 1875.85   6
   1   3  -2 65315.0 1848.88  10
  -3   1  -2 65247.6 1830.06   3
  -1  -3  -2 63708.8 1803.88   6
  -3   1   0 46.8218 31.8587   1
   1   3   0 76.0367 34.8041   8
   1   3   2 60942.3 1855.37   3
  -1  -3   2 62101.0 1858.90   6
  -1  -3   2 63843.5 1854.84   5
  -1  -3   2 62403.5 1841.63   8
  -3   1   2 64398.2 1852.71   4
  -3   1   2 62451.0 1844.73   6
   1   3   2 66244.7 1871.05   7
  -1  -3   2 63871.5 1836.17  10
  -3   1   2 68197.0 1855.88   7
  -3   1   2 60534.9 1852.65   2
  -1  -3   4 7539.24 411.881   2
  -3   1   4 8458.68 416.585   4
  -3   1   4 9114.65 432.294   7
  -3   1   4 7137.30 399.952   6
   1   3   4 7527.64 417.619   3
   3  -1   4 7686.70 407.454   2
  -3   1   4 8040.84 434.299   2
  -3   1   6 109.860 116.686   2
   3  -1   6 105.680 90.9565   2
   1   3   6 7.01295 91.5352   2
  -1  -3   6 222.195 125.834   2
   3  -1   8 380.888 143.169   2
   1   3   8 65.5627 126.335   2
  -3   1   8 180.529 133.726   2
  -1  -3   8 334.991 159.843   2
   3  -1  10 269.916 168.901   2
  -3   1  10-100.725 175.847   2
   1   3  10 74.0566 134.736   2
   3  -1  12 231.406 220.666   2
   1   3  12 178.254 244.457   2
   0   3 -13 557.192 278.697   7
   0  -3 -11 168.139 147.708   7
   3   0 -11-95.4346 166.349   7
   3   0 -11 401.053 165.323   8
  -3   0 -11 436.357 223.511   7
   0   3 -11 287.186 167.969   5
  -3   0 -11 312.523 169.888   4
   0   3 -11 482.554 179.005   4
  -3   0 -11 508.063 198.735   5
   0   3 -11 245.515 183.475   7
   3   0  -9 419.739 143.618   5
  -3   0  -9 401.477 171.433   7
   0  -3  -9 446.116 143.585   5
   0   3  -9 519.680 153.156   5
   0   3  -9 356.777 162.312   4
   0  -3  -9 661.888 182.622   4
  -3   0  -9 540.380 167.295   4
   0   3  -9 436.884 124.594   8
   0   3  -9 424.206 162.914   7
   0  -3  -9 253.969 159.214   7
   3   0  -9 407.806 152.673   7
   3   0  -9 453.378 170.958   4
   0  -3  -7 47.2189 23.6619   1
   0  -3  -7-92.9741 141.288   7
   3   0  -7 37.8523 80.5613   5
  -3   0  -7 89.6821 90.1850   4
   0   3  -7 224.806 123.289   4
   0   3  -7 150.405 116.477   5
   3   0  -7 179.623 144.651   4
   0  -3  -7 206.443 116.584   4
   0   3  -7 178.780 92.2073   8
  -3   0  -7 177.926 59.6514   1
  -3   0  -7 217.165 129.796   7
   3   0  -7 260.549 135.082   7
   0   3  -7 329.506 138.427   7
   0  -3  -7 81.3753 24.8304   1
   3   0  -5 1391.09 184.782   4
   0  -3  -5 1339.00 188.543   7
  -3   0  -5 1636.94 202.586   7
  -3   0  -5 1391.82 127.007   1
   0   3  -5 1577.21 183.640   7
   3   0  -5 1474.23 157.634   5
   3   0  -5 1415.46 183.667   7
   0   3  -5 1578.77 163.596   8
   0   3  -5 1503.18 180.661   5
   0  -3  -5 1442.80 168.866   4
   0  -3  -3 677.194 94.0317   6
   3   0  -3 550.662 104.056   7
   0  -3  -3 797.964 125.216   3
  -3   0  -3 657.644 80.0378   1
   3   0  -3 550.683 83.3423   5
   0   3  -3 672.283 95.1663   8
   3   0  -3 767.435 120.673   6
   0   3  -3 657.327 106.693   5
  -3   0  -3 875.480 116.714   3
   0  -3  -3 457.328 109.864   7
   0   3  -3 617.523 93.6797   7
   0   3  -3 509.953 120.641   6
   3   0  -3 559.885 108.236   4
   0   3  -3 722.385 113.956  10
   3   0  -3 653.787 116.050   2
   0  -3  -3 509.300 81.0594   4
   0   3  -3 776.527 110.255   2
   0   3  -1 610.582 64.5501   8
   3   0  -1 581.848 69.4215   2
   0  -3  -1 615.198 70.6014   3
  -3   0  -1 555.306 66.8991  10
   0   3  -1 531.408 68.3415   5
   3   0  -1 566.713 65.5059   7
   0  -3  -1 644.452 74.4085   8
   0  -3  -1 579.985 71.9696   7
   3   0  -1 686.402 68.8767   1
  -3   0  -1 644.117 56.3710   3
   0   3  -1 580.154 64.1518  10
  -3   0  -1 614.052 64.7070   1
   0   3   1 674.714 76.6321   7
   3   0   1 601.166 68.4208  10
   0  -3   1 574.887 64.4719  10
   0   3   1 613.352 76.2736   3
  -3   0   1 483.478 58.7321   7
   3   0   1 545.182 57.4369   3
   3   0   1 566.207 62.0161   1
   0  -3   1 658.405 74.3676   5
  -3   0   1 549.227 61.3673   1
   0  -3   1 599.476 65.2805   8
  -3   0   3 408.796 99.8978   6
  -3   0   3 897.269 113.622   7
   0  -3   3 618.869 109.771   2
  -3   0   3 504.576 77.5480   9
  -3   0   3 703.202 121.722   2
   0   3   3 672.019 118.491   3
  -3   0   3 685.630 116.766   4
   0   3   3 733.126 120.625   7
   0  -3   5 1412.91 184.354   2
   3   0   5 1322.14 179.825   2
  -3   0   5 1464.70 199.648   2
  -3   0   5 1495.23 192.878   6
   0  -3   7 226.909 133.355   2
   3   0   7-114.714 128.933   2
   0   3   7-20.6044 112.186   2
  -3   0   7 67.6101 123.173   2
  -3   0   9 375.890 192.671   2
   3   0   9 346.019 165.788   2
   0   3   9 312.292 174.669   2
   0  -3   9 488.425 187.731   2
   3   0  11 194.959 157.004   2
   0   3  11 466.574 245.067   2
   3   1 -12 277.805 203.128   7
  -1   3 -12 416.940 201.934   7
  -1   3 -12 466.469 222.470   4
  -3  -1 -12 381.457 212.632   5
  -3  -1 -12-128.164 175.596   4
   1  -3 -12 117.299 193.544   7
  -3  -1 -12 347.750 201.251   7
  -1   3 -12 565.196 206.700   5
  -1   3 -10 836.030 214.582   5
   3   1 -10 782.987 187.827   5
   3   1 -10 1215.28 236.070   8
  -3  -1 -10 921.523 238.529   7
   1  -3 -10 613.202 167.696   5
  -3  -1 -10 949.454 221.136   5
  -1   3 -10 464.584 142.398   8
  -1   3 -10 563.839 195.947   4
  -3  -1 -10 608.441 175.791   4
   1  -3 -10 549.393 213.047   7
  -1   3 -10 815.570 214.397   7
   3   1 -10 782.766 234.262   7
   3   1 -10 872.606 199.069   4
  -3  -1  -8 585.735 180.297   7
   3   1  -8 823.344 196.079   7
   3   1  -8 406.631 155.496   4
   1  -3  -8 446.251 133.392   7
  -3  -1  -8 680.906 98.5283   1
  -3  -1  -8 730.075 175.865   4
   1  -3  -8 499.939 51.2799   1
   1  -3  -8 1089.63 214.066   4
  -1   3  -8 687.622 146.125   8
   3   1  -8 793.747 162.035   5
  -1   3  -8 492.067 155.606   5
  -1   3  -8 534.272 162.974   7
  -1   3  -8 803.143 211.362   4
   1  -3  -6 1038.41 163.363   4
   3   1  -6 787.576 116.669   9
  -1   3  -6 809.089 158.270   5
   3   1  -6 998.135 175.198   4
  -3  -1  -6 882.589 101.621   1
   3   1  -6 879.195 166.778   7
  -3  -1  -6 796.224 169.132   7
  -1   3  -6 861.672 161.052   7
   1  -3  -6 870.446 186.396   7
  -1   3  -6 685.740 135.828   8
   1  -3  -6 757.450 65.6883   1
   3   1  -6 770.327 137.675   5
   1  -3  -4 21335.7 787.594   4
  -3  -1  -4 21178.6 707.512   1
   3   1  -4 22669.2 849.560   4
   3   1  -4 22005.1 809.810   7
   3   1  -4 24079.9 783.830   9
   1  -3  -4 22277.8 852.022   7
   1  -3  -4 23413.2 821.680   6
  -3  -1  -4 23911.1 863.328   3
  -3  -1  -4 21091.0 843.774   7
  -1   3  -4 22283.1 765.755   8
   3   1  -4 22228.2 788.245   5
  -1   3  -4 22564.9 811.513   7
  -1   3  -2 17626.8 577.755   2
   3   1  -2 17707.5 605.129   6
  -1   3  -2 16761.4 538.895   8
   3   1  -2 16471.6 549.456   5
   3   1  -2 16401.1 555.386   7
  -3  -1  -2 16815.3 511.756   8
   3   1  -2 16792.3 568.057   9
   1  -3  -2 16056.8 597.634   7
   1  -3  -2 17181.8 601.404   3
  -3  -1  -2 16670.5 527.930   1
   3   1  -2 15946.1 592.248   4
  -3  -1  -2 16891.3 587.293   3
  -1   3  -2 15278.6 588.725   5
  -1   3  -2 16928.8 595.663  10
   1  -3  -2 16357.4 549.844   6
   3   1  -2 17025.8 601.873   2
   1  -3   0 886.706 65.1383   7
   3   1   0 816.857 65.0664   8
   1  -3   0 796.664 63.4801   5
  -1   3   0 849.431 71.3829   8
  -3  -1   0 898.382 72.6858   1
  -1   3   0 627.829 52.2011   3
  -3  -1   2 16805.5 558.703   7
  -1   3   2 16249.8 590.219   3
  -1   3   2 17626.7 604.419   7
  -3  -1   2 16647.2 565.884   9
   3   1   2 16650.6 579.501   3
  -3  -1   2 16106.7 592.422   6
   1  -3   2 15980.8 539.955   8
  -1   3   2 16202.0 544.624   6
  -3  -1   2 17414.1 606.920   4
   1  -3   2 16535.0 592.296  10
  -1   3   2 16941.0 545.138   4
  -3  -1   2 16618.7 552.203   5
   3   1   2 16928.3 529.907   1
   1  -3   4 22267.3 829.407   2
  -3  -1   4 21349.2 848.225   2
  -3  -1   4 23976.6 827.340   7
  -1   3   4 21958.4 802.619   6
  -3  -1   4 21201.6 840.458   6
   3   1   6 781.892 147.820   2
  -3  -1   6 633.988 141.075   2
  -1   3   6 628.501 141.485   2
   1  -3   6 810.905 158.625   2
  -3  -1   8 813.195 191.100   2
  -1   3   8 638.596 200.718   2
   3   1   8 746.212 194.957   2
   1  -3   8 567.288 190.077   2
   3   1  10 608.575 200.111   2
  -1   3  10 601.504 183.866   2
  -1   3  12 416.469 174.877   2
   3   1  12 691.505 253.424   2
   3   2 -13 75.2451 223.488   7
  -2   3 -11 93.8801 124.122   4
  -3  -2 -11 381.404 227.372   7
  -3  -2 -11 352.955 173.618   5
   3   2 -11 376.534 168.723   5
   3   2 -11 332.796 183.233   7
   3   2 -11 149.114 165.520   4
  -2   3 -11 379.108 133.793   5
   2  -3 -11 18.4492 166.492   7
  -3  -2 -11 800.000 235.619   4
  -2   3 -11 313.773 157.514   7
   3   2 -11-9.93243 111.485   8
  -3  -2  -9 314.512 158.132   4
  -2   3  -9 363.259 137.501   4
  -3  -2  -9 322.984 177.619   7
  -2   3  -9 166.532 115.514   5
  -2   3  -9 168.434 123.115   7
   3   2  -9 220.233 116.745   5
   2  -3  -9 329.860 121.951   5
  -2   3  -9 274.368 116.869   8
   3   2  -9 356.051 144.426   8
   2  -3  -9 611.426 193.081   7
   3   2  -9 357.771 142.166   7
   3   2  -9 266.683 187.550   4
  -2   3  -9 481.423 127.120   1
  -2   3  -7 653.659 167.256   5
  -3  -2  -7 683.333 87.0436   1
  -3  -2  -7 596.443 151.423   4
   2  -3  -7 718.802 158.351   4
  -2   3  -7 568.215 117.733   8
   3   2  -7 638.109 165.953   4
   2  -3  -7 684.424 71.6734   1
   2  -3  -7 949.952 205.165   7
  -2   3  -7 1001.96 186.040   7
  -3  -2  -7 783.047 82.3312   9
  -3  -2  -7 558.905 148.844   7
   3   2  -7 723.870 152.375   5
   3   2  -7 568.413 144.965   7
   2  -3  -5 344.084 123.911   7
  -2   3  -5 381.587 105.537   7
  -2   3  -5 406.105 84.8686   8
   3   2  -5 553.504 112.246   7
  -3  -2  -5 361.841 113.706   7
   2  -3  -5 435.232 114.815   4
   3   2  -5 402.216 93.5756   9
  -3  -2  -5 437.114 63.4864   1
   3   2  -5 386.805 99.4496   5
   3   2  -5 519.896 127.942   4
   2  -3  -5 426.743 53.9104   1
  -2   3  -3 6929.96 354.801  10
   3   2  -3 6161.35 301.232   5
   3   2  -3 6566.03 309.576   9
   2  -3  -3 6051.88 220.366   1
   2  -3  -3 6529.93 343.488   3
   3   2  -3 5845.96 287.319   7
   3   2  -3 5815.57 333.088   4
   2  -3  -3 5679.52 327.520   7
  -3  -2  -3 6481.20 337.612   3
  -2   3  -3 6200.52 316.288   2
  -2   3  -3 6036.38 260.696   8
   3   2  -3 6677.02 349.854   6
   2  -3  -3 6101.92 306.785   6
  -3  -2  -3 6055.72 333.186   7
   3   2  -3 7353.71 359.140   2
  -3  -2  -3 6183.20 238.110   1
  -3  -2  -1 27809.5 802.556   8
   3   2  -1 27891.5 846.232   9
   3   2  -1 26598.0 782.770   7
   3   2  -1 26903.8 843.564   4
  -3  -2  -1 26668.8 809.579   1
  -2   3  -1 27088.4 793.996   8
   2  -3  -1 28553.7 828.439   3
   2  -3  -1 27434.0 802.602   1
   2  -3  -1 26458.6 840.895   7
  -2   3  -1 27977.7 852.325  10
  -3  -2  -1 28169.6 840.648   3
   3   2  -1 26721.1 845.254   8
   3   2   1 26667.7 802.871   3
   2  -3   1 27069.7 814.555  10
  -3  -2   1 25970.9 807.237   9
  -3  -2   1 27974.7 816.248   4
   3   2   1 27465.9 765.695   8
  -3  -2   1 25708.4 821.753   8
  -2   3   1 28154.7 816.636   7
   3   2   1 27008.1 775.392   1
   2  -3   1 26247.4 759.829   8
  -2   3   1 27313.5 788.655   3
  -2   3   1 27235.7 764.251   1
  -3  -2   3 6232.52 294.828   7
  -2   3   3 7077.57 350.687   7
  -3  -2   3 6173.46 336.465   6
  -2   3   3 5918.85 301.837   6
  -3  -2   3 5979.72 300.072   5
  -2   3   3 5983.65 233.729   9
  -2   3   3 6464.24 303.967   4
   3   2   3 5999.34 237.960   1
   2  -3   3 5943.18 306.776   2
   3   2   3 6122.28 327.233   3
  -3  -2   5 395.809 117.404   2
  -2   3   5 409.935 122.225   2
  -2   3   5 528.040 117.545   6
   2  -3   5 311.773 108.516   2
  -3  -2   5 324.464 105.536   6
   3   2   7 860.114 194.359   2
  -2   3   7 366.735 144.358   2
  -3  -2   7 715.630 192.388   2
   2  -3   7 807.600 173.659   2
  -2   3   9 45.8077 166.068   2
   2  -3   9 376.759 149.338   2
   3   2   9 355.290 153.357   2
  -2   3  11 243.013 192.514   2
   3   2  11 224.449 132.521   2
  -3  -3 -12 222.165 187.434   7
   3   3 -12 201.319 186.462   7
  -3   3 -12-126.145 196.236   4
  -3   3 -12-2.70826 136.538   5
  -3   3 -12 139.546 162.874   7
   3  -3 -12 146.052 160.715   7
   3   3 -10 2172.48 336.489   4
  -3   3 -10 1722.98 289.452   4
  -3   3 -10 2310.62 334.038   5
   3   3 -10 2039.07 282.238   8
  -3  -3 -10 1984.09 334.217   7
  -3   3 -10 1429.68 261.015   7
   3   3 -10 2050.40 310.944   7
   3  -3 -10 2004.89 335.465   7
  -3  -3 -10 2295.28 309.568   4
   3  -3 -10 2130.84 275.615   5
   3   3 -10 2456.87 317.980   5
  -3   3  -8 93.0529 88.3872   8
  -3  -3  -8-289.576 169.586   7
  -3   3  -8 1.09680 109.440   5
   3  -3  -8 127.013 88.8509   5
  -3   3  -8 79.3022 69.5155   1
   3   3  -8-8.94707 98.4404   5
   3   3  -8-131.624 126.594   7
   3  -3  -8-44.8311 154.888   7
  -3   3  -8-94.1182 143.228   4
  -3   3  -8 101.316 118.187   7
   3   3  -8 75.1599 95.3331   8
  -3  -3  -8 17.9194 110.870   4
   3   3  -8-38.9907 113.582   4
  -3  -3  -6 7562.52 438.178   4
   3   3  -6 7770.54 458.994   8
   3   3  -6 7343.76 442.738   7
   3   3  -6 7669.32 452.349   5
  -3   3  -6 7885.75 385.211   8
   3  -3  -6 7844.53 496.570   7
  -3   3  -6 7930.31 411.535   1
   3  -3  -6 8298.97 406.272   5
  -3  -3  -6 7150.98 265.212   9
   3   3  -6 7377.20 489.161   4
  -3   3  -6 7860.98 476.628   7
   3  -3  -6 8343.16 315.181   1
  -3  -3  -6 7785.60 290.798   1
  -3  -3  -6 7879.95 503.122   7
   3   3  -4 9628.82 457.354   5
  -3   3  -4 9954.31 384.180   8
   3   3  -4 10504.4 460.731   9
   3   3  -4 9537.90 493.671   4
   3   3  -4 9681.41 471.187   8
  -3  -3  -4 9797.26 336.937   1
   3  -3  -4 9735.28 493.754   7
   3  -3  -4 10273.9 356.344   1
   3   3  -4 9211.89 427.643   7
   3  -3  -4 10535.9 482.877   6
  -3  -3  -4 8987.11 486.583   7
  -3   3  -4 10654.3 473.416   3
   3  -3  -2 9371.34 413.376   7
   3  -3  -2 10201.1 349.828   1
   3   3  -2 9344.00 409.246   8
   3  -3  -2 10238.5 412.416   3
  -3  -3  -2 9496.07 336.093   1
   3   3  -2 9599.04 400.128   5
   3   3  -2 10585.8 413.661   9
  -3   3  -2 9769.11 419.740  10
   3   3  -2 9868.90 422.714   4
  -3   3  -2 9828.04 402.717   1
   3   3  -2 9901.68 374.407  10
  -3  -3  -2 9335.55 413.737   7
  -3   3  -2 10149.9 326.901   8
  -3  -3  -2 10496.8 373.513   8
   3   3  -2 10246.9 348.199   7
  -3  -3  -2 9904.57 417.291   3
   3   3  -2 10194.6 425.941   6
   3   3   0 783.120 85.7661   9
  -3   3   0 857.336 84.4505   1
   3  -3   0 799.402 84.7200   1
  -3  -3   0 909.333 82.7762   9
  -3  -3   0 812.705 80.2065   8
   3   3   0 943.788 83.1652   8
  -3   3   0 849.047 87.3751   7
   3  -3   0 827.112 87.3727   7
  -3  -3   2 9591.69 411.722   6
   3   3   2 9843.23 336.357   1
   3  -3   2 9715.98 323.279   8
  -3  -3   2 9899.80 422.198   4
   3   3   2 9658.80 408.223   3
  -3   3   2 10715.9 426.590   7
  -3  -3   2 10196.9 401.544   5
  -3   3   2 9661.88 341.552   1
   3  -3   2 9481.86 414.981  10
  -3   3   2 10029.5 387.833   6
  -3  -3   2 9560.64 342.651   7
   3  -3   2 9748.49 364.187   2
  -3   3   4 9166.48 454.332   6
  -3   3   4 9468.98 485.387   2
  -3   3   4 10810.8 470.381   4
  -3   3   4 9597.86 369.897   9
  -3  -3   4 9377.10 491.781   6
  -3  -3   4 10435.4 441.397   7
   3   3   4 9583.89 483.611   3
   3  -3   4 9437.09 455.591   2
   3  -3   6 8300.27 489.020   2
  -3   3   6 8545.04 493.079   6
  -3   3   6 7198.89 495.260   2
   3   3   8 214.880 158.080   2
   3  -3   8-14.1750 129.360   2
  -3   3   8-41.2046 132.164   2
  -3   3  10 1963.39 344.803   2
   3   3  10 1755.19 316.675   2
   3  -3  10 1880.33 311.868   2
   3   3  12-3.98664 176.430   2
   3   4 -11 196.890 156.839   7
   3   4 -11 514.886 161.722   5
  -4   3 -11 860.732 259.987   4
   3   4 -11 667.644 230.501   4
  -3  -4 -11 378.112 227.946   7
  -4   3 -11 608.602 213.271   5
  -3  -4 -11 763.833 209.930   4
   4  -3 -11 767.720 274.144   7
  -4   3 -11 904.858 267.932   7
   3   4 -11 447.235 166.698   8
   3   4  -9-58.6083 129.506   5
  -3  -4  -9 72.3801 137.766   7
   4  -3  -9 54.2241 153.868   7
  -4   3  -9-79.3438 121.483   7
  -4   3  -9-35.4083 70.1559   1
   3   4  -9 147.534 121.772   8
   3   4  -9-160.879 159.441   4
   3   4  -9 344.013 160.911   7
   4  -3  -9 108.906 101.869   5
  -4   3  -9-4.75536 69.2476   8
  -4   3  -9-18.1842 99.7349   5
  -3  -4  -9 127.145 109.578   4
  -4   3  -9 5.03099 132.524   4
   4  -3  -7 450.309 142.359   7
  -4   3  -7 449.009 132.119   7
   3   4  -7 414.895 144.200   8
  -3  -4  -7 517.387 127.960   4
   4  -3  -7 536.815 125.593   5
  -4   3  -7 515.439 115.690   1
  -3  -4  -7 614.998 172.292   7
   4  -3  -7 452.234 75.3746   1
   3   4  -7 505.453 143.289   4
   3   4  -7 499.647 147.093   7
   3   4  -7 454.797 129.392   5
  -4   3  -7 507.178 94.7001   8
  -3  -4  -5 269.505 36.1623   1
   4  -3  -5 332.779 115.351   7
   4  -3  -5 388.321 76.1263   5
   4  -3  -5 271.677 55.5553   1
   3   4  -5 378.020 112.364   5
   3   4  -5 412.660 112.475   8
   3   4  -5 201.391 67.2875   7
   3   4  -5 429.053 126.657   4
  -4   3  -5 397.344 101.140   1
  -3  -4  -5 113.273 75.1603   7
  -4   3  -5 191.834 54.2817   8
  -3  -4  -5 384.678 93.4540   4
  -3  -4  -3 2755.13 218.706   7
  -3  -4  -3 2442.04 208.584   3
  -4   3  -3 2663.31 215.821  10
   3   4  -3 2470.12 209.904   2
  -3  -4  -3 2254.26 165.793   8
  -3  -4  -3 2323.40 115.343   1
   3   4  -3 2451.21 180.551  10
   3   4  -3 2558.09 216.955   6
   3   4  -3 2283.44 152.937   7
  -4   3  -3 2451.91 173.864   3
   4  -3  -3 2295.82 207.168   7
   3   4  -3 2350.09 198.174   8
   4  -3  -3 2396.97 144.690   1
   4  -3  -3 2239.18 192.040   3
  -4   3  -3 2479.04 119.909   8
   3   4  -3 2559.06 198.274   9
   3   4  -3 2184.44 201.468   4
   4  -3  -3 2364.76 120.303   5
   3   4  -3 2233.07 188.436   5
  -4   3  -3 2388.93 184.917   1
  -3  -4  -1 1173.33 106.865   8
  -3  -4  -1 1191.74 94.7111   9
  -4   3  -1 1052.74 109.481   1
   3   4  -1 1235.79 81.2835  10
   3   4  -1 1205.41 115.121   6
  -4   3  -1 1089.15 120.161  10
   3   4  -1 1090.49 111.172   4
   4  -3  -1 1125.21 94.6916   3
   4  -3  -1 1305.64 109.769   1
   3   4  -1 1044.83 111.543   9
  -3  -4  -1 1136.24 103.949   7
   3   4  -1 1172.66 121.958   8
   4  -3  -1 929.918 115.237   7
  -3  -4  -1 1136.35 114.159   3
   4  -3   1 1433.32 133.083   1
  -3  -4   1 1414.32 128.941   8
   4  -3   1 1025.88 111.539  10
  -3  -4   1 1066.56 111.200   4
   4  -3   1 1235.66 79.8740   8
   3   4   1 1174.73 105.343   8
   3   4   1 1001.03 114.999   3
  -4   3   1 1098.88 95.9584   2
  -4   3   1 1480.82 134.493   7
  -3  -4   1 1106.49 109.907   6
  -3  -4   1 1213.83 126.369   5
  -3  -4   1 1224.37 80.9010  10
  -4   3   1 1200.95 109.759   1
   3   4   1 1214.99 98.0360   9
  -3  -4   3 2469.90 199.062   5
  -4   3   3 2532.36 146.514   1
   3   4   3 2320.42 116.090   1
  -4   3   3 2337.06 190.566   4
   4  -3   3 2145.89 201.457  10
  -3  -4   3 2303.15 151.906   7
  -4   3   3 2030.45 189.069   2
   3   4   3 2302.70 200.090   3
  -4   3   3 2386.65 208.495   7
   4  -3   3 2288.49 171.706   2
  -3  -4   3 2096.36 196.778   6
  -4   3   3 2382.95 188.591   6
  -4   3   5 204.597 55.0372   9
  -4   3   5 247.760 106.700   2
   3   4   5 362.319 107.821   3
  -3  -4   5 191.226 91.3898   6
  -4   3   5 305.954 108.150   6
   4  -3   5 410.268 106.595   2
   4  -3   7 678.839 166.904   2
  -4   3   7 400.123 157.326   2
   3   4   9-82.3190 134.760   2
   4  -3   9 182.395 150.279   2
  -4   3   9-18.2370 134.008   2
   4  -3  11 560.470 217.959   2
  -4   3  11 582.570 196.813   2
   3   4  11 830.496 232.344   2
  -4   2 -12 302.354 213.480   4
  -2  -4 -12 1004.65 316.371   7
   2   4 -12 189.966 178.249   4
   2   4 -12 668.140 241.328   7
  -4   2 -12 758.895 224.839   5
   4  -2 -12-163.210 194.865   7
  -4   2 -12 522.460 213.315   7
   2   4 -10 0.33284 132.166   4
   2   4 -10 51.7841 97.9814   8
   4  -2 -10 60.8582 149.882   7
  -2  -4 -10 12.8177 124.731   4
  -4   2 -10 119.807 146.061   5
   2   4 -10 42.7373 121.605   5
   4  -2 -10 90.0249 113.620   5
   2   4 -10 47.0513 141.804   7
  -4   2 -10 371.687 147.290   7
  -4   2 -10 175.077 131.508   4
  -2  -4 -10 272.013 186.722   7
  -4   2  -8 1402.92 254.464   7
  -2  -4  -8 988.114 210.090   7
   2   4  -8 972.522 171.154   8
   2   4  -8 1309.32 240.360   4
   2   4  -8 1515.21 243.089   5
   2   4  -8 1022.08 193.626   7
   4  -2  -8 1304.23 189.688   5
  -2  -4  -8 1169.92 199.776   4
  -4   2  -8 1037.28 153.444   8
   4  -2  -8 1289.40 226.768   7
  -4   2  -8 1360.14 166.868   1
  -4   2  -6 3325.66 308.036   7
   4  -2  -6 3934.97 220.155   1
  -4   2  -6 3357.59 248.200   1
   4  -2  -6 3827.14 262.310   5
   2   4  -6 3684.14 301.502   8
   4  -2  -6 3679.92 323.552   7
   2   4  -6 3931.77 299.307   7
  -2  -4  -6 3662.78 277.045   4
  -4   2  -6 3723.54 238.526   8
   2   4  -6 4018.77 348.532   4
   2   4  -6 4178.27 325.551   5
  -2  -4  -6 3822.55 342.173   7
   2   4  -4 1711.94 191.450   4
   4  -2  -4 2015.31 141.168   1
  -4   2  -4 1754.50 116.861   8
  -2  -4  -4 1697.28 161.195   6
   4  -2  -4 2116.90 202.699   6
  -4   2  -4 1701.10 157.247   1
   4  -2  -4 1825.37 133.056   5
   2   4  -4 1671.17 172.976   8
  -2  -4  -4 1699.40 192.700   7
  -2  -4  -4 1715.87 148.532   4
   4  -2  -4 1681.91 185.486   7
   2   4  -4 1963.51 186.254  10
   2   4  -4 1820.27 183.015   5
   2   4  -4 1872.63 164.664   7
  -4   2  -4 1733.04 169.784   3
   4  -2  -2 14450.7 552.203   7
  -2  -4  -2 16665.7 582.076   3
  -2  -4  -2 15333.6 539.621   8
   2   4  -2 14863.5 472.844   7
   2   4  -2 14167.9 545.580   8
  -4   2  -2 14565.6 540.255   1
   2   4  -2 15826.3 532.373  10
  -4   2  -2 15270.2 509.158   3
   2   4  -2 14489.6 558.883   5
   2   4  -2 15470.5 569.429   6
  -2  -4  -2 14184.8 561.605   7
  -4   2  -2 15497.3 575.756  10
   4  -2  -2 15592.0 514.270   1
   2   4  -2 14203.2 564.019   4
   2   4   0 66465.2 1852.75   8
  -2  -4   0 69660.1 1860.43   8
  -4   2   0 71208.1 1864.79   7
   2   4   0 71039.1 1787.50   7
  -2  -4   0 69422.1 1786.32   7
  -4   2   0 65889.6 1855.78   1
   4  -2   0 71108.0 1864.31   1
   2   4   2 14578.5 546.804   3
  -2  -4   2 14898.6 544.421   5
  -2  -4   2 14926.7 546.799   6
  -4   2   2 15414.4 536.153   2
  -4   2   2 14950.3 490.961   1
   4  -2   2 14230.9 546.298  10
   4  -2   2 14563.9 524.807   1
  -4   2   2 15412.2 546.238   7
  -2  -4   2 16090.9 544.767   8
  -4   2   2 14444.2 526.507   6
   2   4   2 14977.1 550.405   7
  -2  -4   2 14582.0 508.929  10
   4  -2   4 1768.80 172.561   2
  -4   2   4 1669.56 199.970   2
  -4   2   4 1858.77 181.414   4
  -4   2   4 1917.99 144.988   9
  -4   2   4 1280.87 160.867   6
   2   4   4 1566.09 186.664   3
  -4   2   6 3919.74 353.244   2
  -4   2   6 3862.10 325.872   6
   4  -2   6 3799.88 320.734   2
   4  -2   8 1491.33 250.607   2
   2   4   8 1545.15 260.346   2
  -4   2   8 924.650 201.891   2
   4  -2  10 161.057 140.931   2
  -4   2  10 326.111 202.459   2
   2   4  10-151.496 166.227   2
   2   4  12 343.765 204.340   2
  -4   1 -13 114.328 182.051   4
   1   4 -11 59.4870 130.697   7
  -4   1 -11 276.141 186.334   5
   1   4 -11 265.453 179.691   5
   1   4 -11-86.5757 164.486   4
  -4   1 -11 250.117 157.885   4
   4  -1 -11 108.794 161.993   7
  -4   1 -11 206.799 161.396   7
  -1  -4 -11 195.368 182.328   7
   1   4  -9 16.1284 122.757   4
  -4   1  -9 33.8057 105.157   7
  -4   1  -9 107.757 92.5462   8
  -1  -4  -9 4.65320 109.652   7
  -1  -4  -9 222.280 140.724   4
   4  -1  -9-38.2048 94.1889   5
   1   4  -9 134.766 125.098   5
   1   4  -9 104.149 112.130   7
   4  -1  -9-99.3109 155.897   7
  -4   1  -9-9.98948 139.938   4
   1   4  -9-57.7154 88.6251   8
  -4   1  -7 899.935 195.136   7
  -1  -4  -7 1337.25 232.610   7
   4  -1  -7 1417.08 144.678   1
  -1  -4  -7 1548.17 204.007   4
   4  -1  -7 1263.78 176.061   5
  -4   1  -7 1176.12 143.308   1
   1   4  -7 1139.24 189.113   7
   4  -1  -7 1204.91 209.771   7
   4  -1  -7 1418.17 229.985   4
   1   4  -7 1361.31 224.181   4
   1   4  -7 1275.94 207.165   5
   1   4  -7 1141.00 175.565   8
   1   4  -5 11864.2 547.363   8
  -1  -4  -5 11039.9 596.491   7
   1   4  -5 12764.0 557.271   7
  -4   1  -5 11519.0 587.121   7
  -1  -4  -5 12829.3 538.113   4
   4  -1  -5 12002.5 592.601   4
   1   4  -5 13066.1 624.204   4
   4  -1  -5 12234.8 511.310   5
  -4   1  -5 12081.5 497.880   1
   4  -1  -5 11023.0 568.628   7
   4  -1  -5 13176.0 486.822   1
   1   4  -5 12401.6 589.074   5
   1   4  -3 1428.14 124.983   7
  -1  -4  -3 1519.95 168.996   3
   4  -1  -3 1363.64 108.912   5
   1   4  -3 1593.81 176.211   6
  -4   1  -3 1391.56 160.983  10
   1   4  -3 1213.98 135.664   8
   4  -1  -3 1547.46 161.277   2
   1   4  -3 1536.01 162.263   2
   4  -1  -3 1125.37 139.540   7
  -1  -4  -3 1348.93 110.546   4
   1   4  -3 1437.52 150.593  10
   1   4  -3 1178.13 144.073   5
  -4   1  -3 1362.32 139.314   3
   4  -1  -3 1283.20 151.761   6
   4  -1  -3 1255.34 111.119   1
  -4   1  -3 1683.63 136.890   1
  -1  -4  -3 1482.11 128.796   6
  -1  -4  -3 1274.33 154.782   7
  -1  -4  -1 2184.18 146.294   3
  -4   1  -1 2277.50 108.294   3
   1   4  -1 2076.14 136.588   6
   1   4  -1 2198.27 141.984   8
   1   4  -1 2101.85 148.128   5
  -4   1  -1 2132.20 140.810   1
  -4   1  -1 2327.94 144.888  10
   1   4  -1 2276.70 130.291  10
   4  -1  -1 2231.38 138.901   1
   4  -1  -1 2124.48 137.457   7
  -1  -4  -1 2259.05 145.458   8
  -1  -4  -1 2225.83 138.501   7
   4  -1  -1 2281.86 134.811   2
  -4   1   1 2203.41 142.239   7
   4  -1   1 2251.14 143.361  10
  -1  -4   1 2196.27 135.655   6
  -1  -4   1 2299.10 144.673   8
  -1  -4   1 2226.95 128.441  10
   1   4   1 2293.74 144.682   7
   4  -1   1 2197.14 106.619   3
   1   4   1 2084.34 143.810   3
  -4   1   1 2224.61 138.486   1
   4  -1   1 2092.49 141.064   1
   1   4   1 2174.22 141.663   8
  -1  -4   1 2074.95 147.350   5
  -4   1   3 1247.40 140.303   6
  -4   1   3 1293.71 153.038   2
   1   4   3 1494.13 164.902   3
  -4   1   3 1354.16 122.092   9
  -4   1   3 1508.89 162.528   4
  -4   1   3 1497.19 154.117   7
   1   4   3 1603.54 164.346   7
   4  -1   5 11717.1 577.469   2
  -4   1   5 12512.4 596.622   6
  -4   1   5 11864.0 606.161   2
   4  -1   7 1148.04 190.655   2
   1   4   7 1344.55 231.554   2
  -4   1   7 1402.85 235.536   2
  -4   1   9-81.4294 156.581   2
   4  -1   9 31.1256 116.122   2
   1   4   9 261.974 158.235   2
   4  -1  11 501.748 204.423   2
   1   4  11 322.858 207.668   2
  -4   0 -12 1.68552 157.718   7
   0  -4 -12 145.558 199.953   7
   4   0 -12-203.978 210.037   7
  -4   0 -12 416.070 215.677   5
   0   4 -12 64.4712 169.804   7
  -4   0 -12 29.0625 162.431   4
   0   4 -12 451.951 183.506   4
   0   4 -12 121.158 155.041   5
   0   4 -10 16.0414 96.9377   8
   0  -4 -10 91.6677 124.076   5
  -4   0 -10 232.771 170.336   7
   0   4 -10 207.099 149.765   7
   0  -4 -10 182.690 147.960   7
  -4   0 -10 92.7339 136.967   4
   0   4 -10 114.325 131.345   4
   4   0 -10 141.711 131.554   5
   4   0 -10-35.9246 155.545   7
   0   4 -10 300.417 167.362   5
  -4   0  -8 6631.81 496.506   4
   4   0  -8 6049.52 478.321   4
  -4   0  -8 5502.66 473.250   7
   0  -4  -8 5410.45 468.508   7
   0  -4  -8 6452.71 456.527   4
   4   0  -8 6154.03 425.135   5
  -4   0  -8 6265.26 333.825   1
   4   0  -8 5266.93 450.227   7
   0   4  -8 6051.06 472.092   5
   0   4  -8 6125.64 498.864   4
   0   4  -8 5593.22 404.478   8
   0   4  -8 5776.95 449.452   7
   0   4  -6 3337.17 285.576   7
   4   0  -6 3237.86 298.746   7
   4   0  -6 3388.82 314.831   4
   0   4  -6 2942.38 299.262   4
  -4   0  -6 3569.16 229.572   1
   0   4  -6 2969.03 289.990   5
   4   0  -6 3987.84 244.754   1
   0   4  -6 3506.23 267.784   8
   0  -4  -6 3422.38 277.686   4
  -4   0  -6 3367.70 314.638   7
   0  -4  -6 3697.26 330.629   7
   4   0  -6 3259.40 258.501   5
   0  -4  -4 326.406 84.1778   6
  -4   0  -4 381.980 104.417   3
   0   4  -4 369.166 83.4335   8
   0   4  -4 605.357 126.884   5
   4   0  -4 442.319 79.1421   1
  -4   0  -4 455.898 80.3790   1
   4   0  -4 387.149 106.568   4
   4   0  -4 481.958 106.722   7
   0  -4  -4 520.541 93.0214   4
   4   0  -4 364.237 72.8764   5
   0  -4  -4 160.720 101.672   7
   0   4  -4 383.103 78.8459   7
   4   0  -2 2649.38 172.941   7
   0   4  -2 2509.03 174.213  10
   0  -4  -2 2677.90 138.938   6
   0   4  -2 2553.46 185.262   6
   0  -4  -2 2651.37 192.379   7
  -4   0  -2 2248.13 152.449   1
  -4   0  -2 2726.83 189.321  10
  -4   0  -2 2571.76 163.835   3
   4   0  -2 2462.04 160.098   1
   0  -4  -2 2782.41 197.517   3
   0   4  -2 2515.37 185.123   5
   4   0  -2 2725.41 183.503   2
   0   4  -2 2640.76 162.493   8
  -4   0   0 130426. 4287.25  10
   0   4   0 136605. 4291.12   7
   4   0   0 133316. 4280.89  10
   0  -4   0 158149. 4348.18   8
   0  -4   0 154982. 4298.06   7
   0   4   2 2409.91 129.060   4
  -4   0   2 2433.68 182.474   4
   0   4   2 2421.63 180.733   3
   4   0   2 2473.21 152.807   1
  -4   0   2 2587.98 164.467   9
   0  -4   2 2798.67 167.416   8
  -4   0   2 2696.21 187.199   2
  -4   0   2 2190.61 162.151   7
   0  -4   2 2852.43 193.530   5
  -4   0   2 2523.52 137.256   5
   0   4   2 2623.75 184.934   7
  -4   0   2 2381.71 180.475   6
   0  -4   2 2485.79 172.088  10
   4   0   2 2438.65 158.571   3
   0   4   2 2492.01 133.458   6
  -4   0   4 735.036 119.063   7
  -4   0   4 510.410 122.616   2
  -4   0   4 461.555 111.596   6
   0   4   4 437.339 102.730   3
   0   4   6 3305.00 317.639   2
  -4   0   6 3106.46 318.700   2
   0  -4   6 3436.07 314.314   2
   4   0   6 3534.98 310.871   2
  -4   0   6 3145.25 302.048   6
  -4   0   8 5809.97 501.012   2
   4   0   8 5486.82 463.347   2
   0   4   8 5920.88 500.953   2
   0   4  10 168.144 118.005   2
   4   0  10 19.4384 110.846   2
  -4   0  10 222.477 131.509   2
   0   4  12-128.999 247.673   2
   4   0  12 551.392 236.792   2
   4   1 -13 2.35719 171.176   7
  -1   4 -13-392.949 260.142   7
  -1   4 -11 254.078 141.989   4
  -1   4 -11 198.668 147.270   7
   1  -4 -11-203.348 166.844   7
  -4  -1 -11 307.646 180.934   5
   4   1 -11 70.1624 184.705   7
  -4  -1 -11 608.716 224.589   7
  -1   4 -11 261.569 160.285   5
   4   1 -11-29.4846 116.009   8
  -4  -1 -11 393.067 183.932   4
  -1   4  -9 219.240 143.263   5
  -1   4  -9 226.388 125.061   7
  -1   4  -9 131.675 96.4118   1
   1  -4  -9-6.78621 134.023   7
  -1   4  -9-179.903 169.962   4
  -4  -1  -9 94.5887 112.966   4
  -4  -1  -9 277.754 171.985   7
   4   1  -9 170.197 125.325   5
   4   1  -9 20.4062 147.050   7
   4   1  -9 327.248 172.291   4
   1  -4  -9 233.236 128.242   5
  -1   4  -9 75.4985 89.8681   8
   4   1  -7 141.474 110.240   7
  -4  -1  -7 91.0611 104.994   7
   4   1  -7 68.1376 139.039   4
   1  -4  -7-40.6250 147.593   7
  -1   4  -7 127.814 113.484   7
   4   1  -7 177.242 103.169   5
  -1   4  -7 84.7544 115.122   5
  -4  -1  -7 79.5273 56.8055   1
  -1   4  -7 119.928 106.986   4
   1  -4  -7 166.418 117.020   4
  -1   4  -7 57.5515 86.9555   8
   4   1  -5 2737.14 208.023   9
  -4  -1  -5 2071.57 230.868   7
  -1   4  -5 2492.58 222.245   7
   4   1  -5 2542.77 207.067   5
   1  -4  -5 2419.71 218.017   4
  -1   4  -5 2436.52 198.908   8
   1  -4  -5 1913.89 224.073   7
  -4  -1  -5 2282.08 162.720   1
  -1   4  -5 2987.99 269.024   5
   4   1  -5 2700.05 236.212   7
   4   1  -5 2564.83 245.097   4
  -1   4  -3 5955.16 305.149   2
   1  -4  -3 5550.49 319.699   3
   1  -4  -3 5452.15 266.706   6
  -4  -1  -3 5258.42 243.128   1
   1  -4  -3 4834.25 301.217   7
   4   1  -3 5703.88 319.122   2
  -4  -1  -3 4969.82 294.268   3
  -1   4  -3 5428.13 313.183   5
   4   1  -3 5818.82 282.930   9
  -1   4  -3 5634.61 313.950  10
   4   1  -3 5730.18 320.910   6
   4   1  -3 5169.36 264.247   5
  -1   4  -3 5005.21 255.213   8
   4   1  -3 5591.41 282.110   7
   4   1  -3 5146.69 308.346   4
  -1   4  -1 2361.39 149.610  10
  -4  -1  -1 2268.49 136.153  10
   1  -4  -1 2094.87 137.287   3
   4   1  -1 2215.99 127.493   7
  -4  -1  -1 2071.53 131.531   1
   1  -4  -1 2330.07 155.022   8
   4   1  -1 2210.94 144.841   1
  -4  -1  -1 2343.34 105.003   8
  -1   4  -1 2149.02 148.169   5
   1  -4  -1 2157.83 141.084   7
  -1   4  -1 2288.70 130.982   8
  -4  -1  -1 2326.07 134.116   3
   1  -4   1 2185.32 132.165   8
  -4  -1   1 2035.62 139.085   1
   4   1   1 2202.76 103.993   8
   1  -4   1 2180.37 147.280   5
   4   1   1 2238.41 136.718   1
   4   1   1 2424.06 136.095   3
   1  -4   1 2230.17 145.121  10
  -4  -1   1 2258.74 130.194   7
  -1   4   1 2257.50 141.604   3
  -1   4   1 2306.42 150.032   7
   4   1   3 4654.76 279.490   3
  -1   4   3 5455.91 261.747   4
   1  -4   3 5286.66 306.996  10
  -4  -1   3 5438.72 268.125   5
  -1   4   3 4944.87 256.966   6
   4   1   3 5419.30 244.557   1
  -1   4   3 5793.94 325.723   7
  -4  -1   3 5443.11 276.214   7
  -4  -1   3 5375.88 313.228   4
  -4  -1   3 5121.78 304.233   6
  -1   4   3 5030.28 299.982   3
  -4  -1   3 4863.16 267.662   9
  -4  -1   5 2416.11 244.426   6
   1  -4   5 2102.82 225.484   2
  -4  -1   5 2160.43 234.786   2
   4   1   7 146.700 87.8011   2
  -1   4   7 83.9014 96.3752   2
  -4  -1   7 263.678 141.962   2
   1  -4   7-35.7737 112.140   2
  -1   4   9 14.6926 118.934   2
   4   1   9-56.4033 145.181   2
  -1   4  11 140.233 152.459   2
   4   1  11-51.5870 131.896   2
  -2   4 -12 258.788 187.867   5
  -4  -2 -12-16.6405 156.329   5
   2  -4 -12-505.276 274.341   7
  -4  -2 -12 162.952 167.893   4
  -2   4 -12 12.0802 158.747   4
  -2   4 -12-110.717 165.519   7
   4   2 -12-266.828 206.923   7
  -4  -2 -12 427.447 263.002   7
   4   2 -10-174.630 172.463   4
  -2   4 -10 156.479 158.576   5
  -2   4 -10-28.3526 150.552   4
  -2   4 -10-101.115 108.224   7
   4   2 -10 58.7215 114.445   5
   2  -4 -10 122.055 150.468   7
   4   2 -10 4.66560 133.734   7
   4   2 -10 89.5508 141.003   8
  -4  -2 -10 231.786 180.048   7
  -4  -2 -10-83.4346 131.345   4
   2  -4 -10 13.8114 92.9383   5
  -4  -2  -8 1612.18 263.038   7
   2  -4  -8 1129.27 227.967   7
   4   2  -8 1599.31 260.098   4
  -2   4  -8 1500.92 191.088   1
  -2   4  -8 1762.96 261.605   4
   2  -4  -8 1495.26 205.189   5
  -4  -2  -8 1667.84 235.193   4
  -2   4  -8 1574.57 242.040   7
   4   2  -8 1589.63 224.802   5
  -4  -2  -8 1515.82 132.462   1
  -2   4  -8 1524.84 192.708   8
  -2   4  -8 1800.51 265.842   5
   4   2  -8 1337.55 224.840   8
   4   2  -8 1791.92 252.554   7
  -2   4  -6 3148.49 232.737   8
   4   2  -6 2669.74 292.981   4
  -2   4  -6 2796.84 285.213   5
   2  -4  -6 2861.15 299.680   7
  -2   4  -6 2650.29 256.152   7
  -4  -2  -6 2875.26 296.480   7
   4   2  -6 2550.61 247.870   7
  -4  -2  -6 2906.60 174.807   1
   4   2  -6 2765.53 250.910   5
   4   2  -4 939.931 125.629   5
   2  -4  -4 644.682 136.072   7
   4   2  -4 987.935 124.921   9
   4   2  -4 1090.39 163.951   4
  -4  -2  -4 946.274 89.4630   1
  -4  -2  -4 1017.62 153.800   7
   4   2  -4 982.741 126.060   7
  -2   4  -4 1004.23 141.568   2
  -2   4  -4 1086.54 111.693   8
   2  -4  -4 1003.86 139.086   6
  -4  -2  -2 3637.96 161.820   8
  -2   4  -2 3093.03 211.503   5
   2  -4  -2 3390.38 146.799   1
   4   2  -2 3050.10 208.249   8
  -2   4  -2 3469.54 184.275   2
   2  -4  -2 3128.88 213.580   7
   2  -4  -2 3166.98 213.099   3
   4   2  -2 3425.19 192.665   5
  -4  -2  -2 3155.16 202.086   3
   4   2  -2 3609.93 228.946   6
  -2   4  -2 3413.54 221.249  10
   4   2  -2 3411.78 204.691   9
  -2   4  -2 3331.73 167.186   8
   4   2  -2 3213.39 217.473   4
  -4  -2  -2 3066.90 168.914   1
   4   2  -2 3332.76 176.011   7
   2  -4   0 29272.8 888.147   7
   2  -4   0 30533.5 879.706   5
   4   2   0 30534.9 910.060   1
  -2   4   0 29251.5 894.134   8
  -4  -2   0 31582.5 896.870   8
  -2   4   0 29585.1 851.701   3
   2  -4   0 29910.0 897.516   8
  -4  -2   0 30461.0 908.067   1
  -2   4   0 29558.3 875.501   5
   4   2   0 29248.8 887.897   8
  -4  -2   2 3368.41 174.303   7
  -4  -2   2 2930.43 205.504   6
   2  -4   2 3555.25 219.183  10
  -2   4   2 3096.88 172.482   6
  -4  -2   2 3581.57 223.861   4
   4   2   2 3631.11 176.334   1
  -2   4   2 3373.56 216.337   7
  -4  -2   2 3183.74 199.407   9
  -4  -2   2 3257.56 189.114   5
  -2   4   2 3191.61 143.389   1
   2  -4   2 3100.64 164.503   8
   4   2   2 3340.66 206.182   3
  -2   4   2 2829.91 205.372   3
   4   2   2 3265.03 154.747   8
   2  -4   4 986.837 137.636   2
  -2   4   4 1058.89 81.4582   9
   4   2   4 865.988 138.484   3
  -2   4   4 1066.92 134.011   6
  -4  -2   4 1005.47 161.196   6
  -4  -2   4 1175.66 135.674   7
  -2   4   4 1124.52 140.904   4
  -2   4   6 2916.33 288.826   2
  -4  -2   6 3285.81 317.634   6
   2  -4   6 2679.52 274.411   2
   2  -4   8 1231.78 237.612   2
   4   2   8 1560.23 259.235   2
  -2   4   8 1326.09 250.968   2
   4   2  10-86.4858 167.499   2
  -2   4  10-85.0549 139.218   2
   4   2  12 254.833 198.235   2
  -3   4 -11 102.709 141.787   4
  -4  -3 -11-8.04060 184.311   7
   4   3 -11 298.397 156.495   5
  -4  -3 -11 100.568 127.187   4
   4   3 -11 95.1763 179.035   4
   4   3 -11 52.1518 108.597   8
   3  -4 -11 78.4508 150.839   7
  -3   4 -11 182.382 143.282   7
   4   3 -11 550.165 240.493   7
  -3   4 -11 82.1845 164.727   5
  -3   4  -9 253.729 102.961   1
  -3   4  -9 141.168 127.121   4
  -3   4  -9 67.7602 119.725   7
  -3   4  -9 339.590 116.293   8
   4   3  -9 164.901 150.739   4
   3  -4  -9 7.61801 97.6743   5
   4   3  -9 6.75618 99.6025   5
  -3   4  -9 20.9244 116.254   5
  -4  -3  -9 158.471 128.613   4
   4   3  -9 34.0264 114.628   8
   4   3  -9-66.0050 125.493   7
   3  -4  -9-120.736 170.085   7
  -4  -3  -9-11.9281 128.854   7
   4   3  -7 291.211 117.959   5
  -4  -3  -7 153.353 32.3059   9
  -3   4  -7 3.17234 100.036   5
   4   3  -7-43.5411 115.473   4
  -4  -3  -7 211.302 51.7443   1
  -4  -3  -7 230.968 99.5762   4
   3  -4  -7 201.146 135.732   7
   3  -4  -7 228.027 105.843   5
   4   3  -7 88.5200 101.726   8
  -3   4  -7 111.774 67.9610   8
  -3   4  -7 321.884 129.906   7
  -4  -3  -7 183.755 127.037   7
  -3   4  -7 338.457 111.875   1
   4   3  -7 96.0091 85.7126   7
  -4  -3  -5 1729.93 116.118   1
   4   3  -5 1887.55 192.190   7
   4   3  -5 1886.62 190.986   9
   4   3  -5 1686.33 186.721   5
   3  -4  -5 1911.39 229.965   7
  -3   4  -5 1691.58 143.218   8
   4   3  -5 1776.77 212.609   4
   4   3  -5 1576.86 194.974   8
   3  -4  -5 1741.96 106.723   1
  -4  -3  -5 1679.98 218.786   7
   3  -4  -3 774.840 72.1281   1
  -4  -3  -3 748.134 74.3692   1
  -3   4  -3 772.956 106.215   2
   4   3  -3 658.569 119.991   4
   3  -4  -3 745.209 117.886   3
   4   3  -3 705.890 109.577   5
  -4  -3  -3 681.338 88.4474   8
   4   3  -3 668.535 127.308   8
  -4  -3  -3 667.241 115.003   3
   4   3  -3 569.613 103.145   9
   3  -4  -3 670.127 123.657   7
  -3   4  -3 875.365 127.992  10
   4   3  -3 810.283 98.8294   7
  -4  -3  -3 685.420 118.021   7
   4   3  -3 738.565 122.986   6
  -3   4  -3 714.584 75.8867   8
   4   3  -3 670.944 114.300   2
  -4  -3  -1 943.088 109.464   3
  -3   4  -1 800.991 100.252   1
   3  -4  -1 629.118 91.0383   7
   3  -4  -1 841.077 87.1831   1
  -4  -3  -1 788.190 84.3032   1
   4   3  -1 786.932 97.6801   9
  -3   4  -1 743.308 98.5119  10
  -4  -3  -1 854.568 83.9774   8
   3  -4  -1 918.166 89.9538   3
  -3   4  -1 797.834 76.5839   8
   4   3  -1 764.858 96.3960   8
   4   3  -1 808.712 63.2566   7
   3  -4   1 822.140 103.622  10
  -4  -3   1 857.271 67.4903   7
  -3   4   1 668.152 78.9583   1
  -4  -3   1 953.823 109.683   8
  -3   4   1 677.528 80.2661   3
  -4  -3   1 711.923 93.0458   9
  -3   4   1 925.222 109.044   7
   4   3   1 833.963 80.4146   8
   3  -4   1 999.840 84.9835   8
   4   3   1 1010.16 115.682   3
  -4  -3   1 869.339 103.730   4
   4   3   1 693.156 78.8258   1
  -4  -3   1 679.788 96.4385   6
  -4  -3   3 785.325 134.846   4
   3  -4   3 695.498 100.471   2
  -3   4   3 749.349 107.699   6
  -3   4   3 822.862 144.173   7
  -3   4   3 812.824 73.0171   1
   4   3   3 581.131 114.368   3
   3  -4   3 678.173 122.762  10
  -3   4   3 870.449 113.504   4
  -4  -3   3 712.238 107.141   5
  -4  -3   3 795.148 126.798   6
   3  -4   3 813.003 83.4974   8
   4   3   3 672.742 72.9821   1
  -4  -3   3 771.612 93.5782   7
  -3   4   5 1762.43 188.968   6
  -3   4   5 1548.99 199.996   2
   3  -4   5 1761.86 198.492   2
  -4  -3   5 1562.64 207.426   6
   4   3   5 1558.74 192.888   3
  -4  -3   5 2352.45 210.423   7
   3  -4   7 325.908 121.256   2
  -3   4   7 132.588 128.536   2
   3  -4   9 41.5606 122.322   2
  -3   4   9 91.2138 134.036   2
   4   3   9-145.021 159.486   2
   4   3  11 694.877 241.493   2
  -3   4  11 98.1796 154.258   2
   4   4 -12 1040.11 293.586   7
  -4   4 -12 1782.69 334.015   5
  -4   4 -12 1295.33 325.778   7
   4  -4 -12 2364.48 428.538   7
  -4   4 -12 1951.26 364.979   4
  -4  -4 -12 1923.69 384.420   7
  -4   4 -10-49.4752 141.391   4
   4   4 -10 222.166 157.198   4
   4   4 -10 67.6796 143.788   5
   4   4 -10-188.650 146.795   8
  -4  -4 -10-28.4342 123.443   4
   4   4 -10-122.211 111.175   7
  -4  -4 -10 193.644 127.451   7
   4  -4 -10-245.561 202.282   7
  -4   4 -10 30.3428 128.866   5
  -4   4 -10-111.009 128.848   7
   4  -4  -8 1144.32 230.520   7
   4   4  -8 914.873 184.184   7
  -4  -4  -8 1481.64 268.993   7
  -4   4  -8 1157.56 154.640   8
   4   4  -8 990.696 191.688   5
  -4  -4  -8 1181.28 188.567   4
   4   4  -8 1084.31 207.631   8
  -4   4  -8 985.431 174.178   1
   4  -4  -8 1163.06 167.898   5
  -4   4  -8 945.377 209.879   7
   4   4  -8 1209.04 250.672   4
  -4   4  -8 881.278 200.118   5
   4  -4  -6-7.90847 97.9630   7
   4   4  -6 18.1564 96.1745   8
   4   4  -6-12.1383 84.5730   5
  -4   4  -6-18.3174 76.3605   1
  -4  -4  -6 41.3231 89.0946   4
  -4  -4  -6-184.052 108.161   7
   4  -4  -6-37.8190 68.5630   5
   4   4  -6-148.696 114.822   4
  -4   4  -6 24.0856 76.8230   7
  -4  -4  -6 65.4223 27.4332   1
   4  -4  -6-7.34692 32.0607   1
   4   4  -6 68.7133 74.0918   7
  -4   4  -6 10.0454 50.2621   8
   4   4  -4 17050.1 725.936   8
  -4  -4  -4 17561.5 573.254   1
   4   4  -4 17268.1 657.803   7
  -4   4  -4 17515.0 698.954   1
   4   4  -4 17840.7 761.137   4
  -4  -4  -4 17251.8 748.570   7
  -4  -4  -4 19299.1 670.430   8
   4  -4  -4 18283.3 596.455   5
   4   4  -4 20148.2 737.243   9
   4   4  -4 18916.3 717.399  10
   4  -4  -4 16960.2 739.380   7
   4  -4  -4 19020.2 600.469   1
   4   4  -4 17771.2 716.112   5
  -4   4  -4 19412.7 708.598   3
  -4   4  -4 18248.0 602.428   8
  -4  -4  -2 1975.02 129.129   1
   4   4  -2 2286.18 118.402   7
   4   4  -2 2264.65 182.376   8
  -4   4  -2 1968.84 168.937   1
   4   4  -2 2242.91 137.080  10
   4   4  -2 1975.74 174.807   4
  -4  -4  -2 2054.83 119.525   9
   4  -4  -2 2204.97 188.837   7
  -4   4  -2 2301.91 137.013   2
   4   4  -2 2268.29 190.258   6
  -4  -4  -2 1844.76 167.207   7
  -4   4  -2 1895.52 177.004  10
   4  -4  -2 2318.17 146.740   1
  -4   4  -2 2117.62 115.938   8
  -4  -4  -2 2299.88 154.499   8
  -4  -4  -2 2132.87 183.034   3
   4   4  -2 2439.83 187.016   9
   4  -4  -2 1914.42 159.218   3
   4   4   0 163029. 4553.40   8
  -4   4   0 162248. 4559.45   1
  -4   4   0 177364. 4572.60   7
   4   4   0 164000. 4561.55   9
   4  -4   0 162479. 4558.48   7
  -4  -4   0 165721. 4552.96   9
   4  -4   0 177624. 4576.11   1
  -4  -4   0 179735. 4567.15   8
   4  -4   2 2102.67 114.119   8
  -4   4   2 2267.35 185.170   7
   4   4   2 1982.79 176.441   3
  -4  -4   2 1796.98 161.670   5
   4   4   2 2032.64 148.583   8
   4   4   2 2166.88 132.511   1
  -4  -4   2 2159.43 177.569   6
  -4   4   2 2037.17 138.322   1
  -4  -4   2 2273.53 181.275   8
   4  -4   2 2240.43 186.940  10
  -4  -4   2 2106.75 113.065   7
   4  -4   2 1953.54 125.863   2
  -4  -4   2 2305.06 183.304   4
   4   4   4 17246.8 737.118   3
  -4  -4   4 19251.5 733.552   5
  -4  -4   4 17453.3 752.408   6
  -4   4   4 19220.5 723.536   4
   4  -4   4 18052.5 695.344   2
   4   4   4 17915.7 573.575   1
  -4   4   4 18059.4 704.503   6
  -4   4   4 16593.8 736.670   2
  -4  -4   4 18978.8 670.329   7
   4  -4   6 138.592 108.453   2
  -4   4   6 76.6874 93.4273   6
   4   4   6-25.1830 88.5080   3
  -4   4   6-134.066 119.737   2
   4  -4   8 1027.89 207.866   2
   4   4   8 893.742 210.836   2
  -4   4   8 964.323 203.011   2
   4  -4  10-110.321 135.099   2
   4   4  10 134.014 144.939   2
  -4   4  10 168.824 160.369   2
   4   4  12 2811.63 433.507   2
   4   5 -11 1674.04 282.090   8
  -5   4 -11 2056.45 363.146   5
   4   5 -11 2390.25 344.614   5
   4   5 -11 1908.41 328.728   7
   4   5 -11 2502.29 393.741   4
  -4  -5 -11 2026.24 363.585   7
  -5   4 -11 1856.20 346.510   4
  -5   4 -11 1641.46 340.326   7
   5  -4 -11 1731.36 338.618   7
   5  -4  -9 83.5688 123.205   7
   4   5  -9 370.408 154.876   8
   4   5  -9 207.518 124.995   7
   5  -4  -9 103.711 85.6913   5
  -4  -5  -9 48.7012 114.554   4
  -5   4  -9 85.3349 110.094   7
   4   5  -9 95.1750 122.655   4
   4   5  -9 245.105 141.411   5
  -4  -5  -9 592.074 215.546   7
  -5   4  -9 373.534 121.342   1
  -5   4  -9 20.7563 97.4811   5
   4   5  -7 233.230 114.430   5
  -5   4  -7 408.950 113.386   1
   5  -4  -7 599.875 81.2299   1
  -5   4  -7 491.427 90.8077   8
   4   5  -7 396.805 123.391   7
   4   5  -7 516.131 184.552   4
   5  -4  -7 431.984 87.2864   5
  -5   4  -7 496.042 162.434   7
  -4  -5  -7 455.506 171.937   7
   5  -4  -7 521.624 171.094   7
   4   5  -7 701.281 158.126   8
  -4  -5  -7 547.751 127.759   4
   4   5  -5 827.497 161.189   4
  -4  -5  -5 751.321 122.998   8
   4   5  -5 1107.24 176.793   5
   4   5  -5 907.117 154.694   8
   5  -4  -5 839.647 98.4661   5
  -4  -5  -5 550.073 130.803   7
   5  -4  -5 761.706 88.7223   1
  -5   4  -5 778.476 88.4154   8
  -5   4  -5 667.636 114.717   1
   4   5  -5 899.863 130.077   7
   5  -4  -5 728.963 161.884   7
   4   5  -3 13486.8 597.597   4
   4   5  -3 13740.7 581.925   5
   4   5  -3 13563.7 480.820   7
  -4  -5  -3 13582.1 440.225   9
   5  -4  -3 14176.8 507.919   1
   4   5  -3 14129.9 536.965  10
  -4  -5  -3 13340.1 590.562   7
  -5   4  -3 13477.1 568.000   1
  -4  -5  -3 15480.9 620.285   3
  -5   4  -3 14221.5 523.108   3
   5  -4  -3 13386.6 591.132   7
   4   5  -3 14850.3 612.374   6
  -5   4  -3 14190.5 612.927  10
   5  -4  -3 15622.5 600.203   3
  -4  -5  -3 14908.0 548.810   8
   4   5  -3 12499.6 569.904   8
   4   5  -3 15291.0 603.500   9
  -5   4  -3 13975.4 443.645   8
   5  -4  -1 4904.67 280.603   7
  -5   4  -1 5201.01 277.172   1
   5  -4  -1 4964.46 226.027   3
  -4  -5  -1 5275.42 241.671   9
   4   5  -1 5326.77 280.037   8
   5  -4  -1 5332.60 262.638   1
   4   5  -1 5105.70 257.639   4
  -4  -5  -1 5015.17 260.475   8
   4   5  -1 5263.57 263.436   6
  -5   4  -1 5002.49 276.384  10
  -4  -5  -1 5224.09 250.689   7
   4   5  -1 5495.73 285.441   9
   5  -4   1 5218.50 279.309   1
  -4  -5   1 4727.56 252.279   4
  -4  -5   1 5137.10 277.923   8
   5  -4   1 5081.77 271.855  10
  -5   4   1 5160.87 275.136   7
   5  -4   1 5219.71 216.405   8
  -4  -5   1 5085.33 196.819  10
  -5   4   1 4902.29 224.323   2
   4   5   1 4806.64 273.659   3
   4   5   1 4805.69 241.305   9
  -4  -5   1 4970.21 254.166   6
   4   5   1 5137.18 257.516   8
  -5   4   1 4639.70 248.083   1
  -5   4   3 13537.9 497.782   1
  -4  -5   3 14415.6 484.522   7
   4   5   3 13709.9 467.233   1
  -4  -5   3 14628.4 592.708   5
   5  -4   3 13945.2 445.598   8
  -5   4   3 15410.1 616.314   7
   5  -4   3 13133.4 593.082  10
  -5   4   3 13427.7 558.236   6
  -4  -5   3 13224.8 590.765   6
   4   5   3 13005.8 585.835   3
  -5   4   3 13534.8 578.885   2
   5  -4   3 14242.6 520.075   2
  -5   4   5 733.731 144.237   6
  -5   4   5 739.417 97.4986   9
  -5   4   5 972.180 178.210   2
   4   5   5 614.647 137.118   3
  -4  -5   5 1012.99 188.500   6
   5  -4   5 736.421 130.952   2
  -5   4   7 412.270 138.452   2
   5  -4   7 590.591 160.517   2
  -5   4   7 528.443 157.033   6
  -5   4   9 232.556 124.342   2
   5  -4   9 102.750 137.965   2
   4   5   9-94.6099 153.462   2
  -5   4  11 1768.49 341.188   2
   4   5  11 2736.66 412.807   2
  -5   3 -12 106.853 158.020   7
  -5   3 -12 250.423 210.185   4
  -5   3 -12 230.307 184.863   5
  -3  -5 -12 349.733 226.888   7
   3   5 -12-95.8405 169.962   4
   5  -3 -12 4.98529 203.314   7
  -3  -5 -10 182.752 133.728   4
   3   5 -10-39.0550 107.707   7
   3   5 -10 97.4315 159.813   5
  -5   3 -10 146.170 111.304   7
   3   5 -10 265.814 161.358   4
   5  -3 -10-160.631 184.951   7
   3   5 -10 51.9146 125.969   8
  -5   3 -10-88.0399 112.680   5
  -3  -5 -10-9.22509 137.556   7
  -5   3 -10 268.269 172.157   4
   3   5  -8 360.925 127.073   8
  -3  -5  -8 394.565 130.998   4
  -5   3  -8 165.900 75.3574   1
   3   5  -8 488.129 159.808   7
   3   5  -8 296.595 149.738   4
   3   5  -8 422.177 156.721   5
  -5   3  -8 338.339 93.5029   8
  -5   3  -8 308.031 134.462   7
   5  -3  -8 180.986 148.088   7
  -3  -5  -8 448.346 185.736   7
   5  -3  -8 165.010 90.5699   5
   3   5  -6 8518.89 462.652   7
   3   5  -6 8258.63 502.629   5
   5  -3  -6 9237.59 378.428   1
   5  -3  -6 8351.40 521.328   7
  -5   3  -6 8424.61 372.667   8
   5  -3  -6 8766.04 409.762   5
   3   5  -6 8671.59 541.303   4
   3   5  -6 8496.29 491.187   8
  -5   3  -6 8467.57 447.227   1
  -3  -5  -6 8425.72 533.899   7
  -3  -5  -6 9033.54 450.410   4
  -5   3  -6 7903.16 498.892   7
   3   5  -4 2672.08 230.001   8
   3   5  -4 3035.51 248.333   5
   5  -3  -4 2715.74 248.620   7
  -5   3  -4 2909.80 221.796   1
   3   5  -4 2758.56 255.182   4
   5  -3  -4 3217.99 187.401   1
  -3  -5  -4 2869.34 213.596   8
   3   5  -4 3277.58 244.675   9
  -5   3  -4 2838.31 143.547   8
  -3  -5  -4 2900.22 260.140   7
  -5   3  -4 2871.17 219.822   3
   3   5  -4 2994.08 232.103  10
   3   5  -4 2736.78 192.560   7
  -3  -5  -4 2905.41 183.108   4
  -3  -5  -4 3133.96 215.225   6
   5  -3  -4 2781.68 157.018   5
   5  -3  -2 24238.5 753.388   1
  -3  -5  -2 23323.2 772.742   8
   3   5  -2 22424.1 665.129   7
   3   5  -2 22082.7 796.807   5
  -3  -5  -2 22416.7 791.598   7
   3   5  -2 22383.7 798.558   4
   3   5  -2 21866.5 785.937   8
  -5   3  -2 21893.8 781.719   1
   3   5  -2 22442.1 796.424   6
  -5   3  -2 23090.5 809.283  10
  -3  -5  -2 24643.3 818.304   3
  -5   3  -2 23853.4 710.727   3
   3   5  -2 22328.8 737.431  10
   5  -3  -2 22251.6 793.399   7
   3   5   0-1.58080 68.9706   8
   5  -3   0 122.376 63.6624  10
  -3  -5   0 23.1859 40.2846   6
   5  -3   0-54.4227 72.5926   1
   3   5   0 36.9746 60.1700   9
  -3  -5   0 119.215 64.8415   8
  -5   3   0-2.97570 80.0619   7
  -5   3   0 48.5277 53.9585   1
  -3  -5   0 77.0829 36.3274   7
  -3  -5   0 10.5730 36.6158   4
   3   5   0-4.73538 39.5409   4
   5  -3   2 22097.8 704.823   2
   3   5   2 21788.9 757.026   8
  -3  -5   2 21770.7 785.512   6
  -5   3   2 22602.6 742.214   1
  -3  -5   2 22722.4 800.395   5
  -5   3   2 22870.7 771.590   2
  -5   3   2 25326.7 813.578   7
   3   5   2 21723.8 796.978   3
  -3  -5   2 22864.9 735.257  10
   5  -3   2 22008.4 797.677  10
  -3  -5   2 23900.8 805.817   8
   3   5   2 22488.1 701.886   1
   5  -3   2 24141.2 795.880   1
  -5   3   4 2623.09 240.911   2
   5  -3   4 2758.85 213.795   2
  -5   3   4 2683.44 184.255   9
  -5   3   4 2798.90 229.894   6
  -3  -5   4 2947.74 254.174   6
   3   5   4 2923.24 248.845   3
  -5   3   6 8267.91 500.608   6
   3   5   6 7767.82 507.281   3
  -5   3   6 8413.14 533.789   2
   5  -3   6 8176.87 488.946   2
   3   5   8 453.996 178.405   2
  -5   3   8 507.634 175.540   2
   5  -3   8 129.449 112.651   2
   3   5  10 45.9031 133.811   2
   5  -3  10 191.049 149.619   2
  -5   3  10 17.0213 121.783   2
   3   5  12 277.386 216.933   2
  -5   2 -13 148.543 179.178   4
   5  -2 -11 453.957 231.087   7
  -5   2 -11 616.991 227.301   4
   2   5 -11 236.786 139.233   5
  -5   2 -11 463.813 221.134   7
  -2  -5 -11 494.720 230.951   7
   2   5 -11 272.591 157.123   7
   2   5 -11 917.963 261.296   4
  -5   2 -11 691.814 197.744   5
   5  -2  -9 239.568 166.151   7
   2   5  -9 147.358 112.918   8
   5  -2  -9 78.5970 86.3647   5
  -5   2  -9 168.009 148.957   4
  -2  -5  -9 123.229 116.320   4
   2   5  -9-156.181 157.996   4
  -5   2  -9 271.578 110.155   1
  -5   2  -9-88.1412 110.899   7
  -2  -5  -9-64.1455 178.351   7
   2   5  -9 110.800 126.883   5
   2   5  -9 204.429 130.450   7
   5  -2  -7 4637.19 318.197   5
   2   5  -7 4317.31 376.262   5
  -5   2  -7 4585.45 305.541   1
   2   5  -7 4325.64 392.684   4
  -2  -5  -7 4758.20 411.847   7
  -2  -5  -7 5100.23 358.564   4
   5  -2  -7 4415.08 381.790   7
   2   5  -7 3835.65 328.119   8
   5  -2  -7 4512.62 263.875   1
  -5   2  -7 4502.04 277.542   8
  -5   2  -7 4699.02 402.461   7
   2   5  -7 4447.38 347.878   7
   5  -2  -5 6050.64 285.388   1
  -2  -5  -5 4604.06 365.562   7
   2   5  -5 5414.77 368.007   5
  -2  -5  -5 5507.60 331.896   6
  -2  -5  -5 5031.43 294.684   4
   2   5  -5 5011.56 331.740   8
  -5   2  -5 4713.63 294.804   1
  -5   2  -5 5456.14 249.272   8
   5  -2  -5 5063.14 360.861   7
   2   5  -5 5144.67 313.770   7
   2   5  -5 5435.79 384.315   4
   5  -2  -5 5173.49 278.955   5
  -5   2  -3 4520.28 257.260   3
  -2  -5  -3 4881.61 310.470   3
   2   5  -3 4496.88 295.928   4
  -5   2  -3 4982.63 306.638  10
   2   5  -3 4888.07 276.132  10
   5  -2  -3 4856.01 242.057   1
  -2  -5  -3 4745.65 235.956   6
   2   5  -3 4574.60 289.146   5
  -5   2  -3 4572.75 261.063   1
   5  -2  -3 4606.31 193.771   5
  -2  -5  -3 4759.65 207.808   4
   2   5  -3 4838.57 300.857   6
   5  -2  -3 4678.76 284.549   7
   2   5  -3 4569.28 276.126   8
   2   5  -3 4510.65 224.297   7
  -2  -5  -3 5045.51 278.660   8
  -2  -5  -3 4597.55 296.972   7
  -2  -5  -1 1539.72 123.880   7
  -5   2  -1 1300.23 127.363   1
   2   5  -1 1440.90 113.863  10
   2   5  -1 1650.78 134.326   8
  -5   2  -1 1487.30 133.690  10
  -2  -5  -1 1625.08 140.580   8
  -2  -5  -1 1479.47 145.765   3
   2   5  -1 1391.79 122.454   6
   5  -2  -1 1632.89 130.655   1
   5  -2  -1 1444.58 139.126   7
   5  -2  -1 1488.90 110.554   2
   5  -2   1 1408.79 134.589   1
  -5   2   1 1306.62 104.394   2
   2   5   1 1396.21 141.317   3
   2   5   1 1506.37 132.650   8
  -2  -5   1 1578.59 146.726   5
  -5   2   1 1370.98 124.290   1
  -2  -5   1 1529.31 122.348   6
  -2  -5   1 1726.79 141.333   8
  -5   2   1 1843.09 146.121   7
   2   5   1 1492.22 124.529   7
  -2  -5   1 1562.36 110.413  10
   5  -2   1 1429.28 128.729  10
  -2  -5   3 4942.18 298.294   5
  -5   2   3 4633.15 238.228   1
  -2  -5   3 4615.30 295.211   6
  -5   2   3 4742.61 295.978   4
   2   5   3 4313.33 289.854   3
  -5   2   3 4714.87 293.906   7
   5  -2   3 4255.00 294.097  10
  -2  -5   3 4973.14 287.460   8
   2   5   3 5336.55 311.796   7
  -5   2   3 4795.85 283.018   6
  -5   2   3 4266.92 282.121   2
   2   5   5 4993.26 368.131   3
  -5   2   5 4673.11 274.095   9
  -5   2   5 4979.00 372.648   2
   5  -2   5 5411.24 343.390   2
  -5   2   5 5152.82 359.723   6
   5  -2   7 3943.96 360.692   2
  -5   2   7 4796.65 401.914   6
  -5   2   7 4429.20 409.637   2
   5  -2   9 341.526 154.121   2
   2   5   9-0.78643 129.503   2
  -5   2   9-11.8045 132.313   2
  -5   2  11 549.086 203.515   2
   2   5  11 629.370 253.275   2
   5  -2  11 365.482 167.503   2
   1   5 -12 197.317 198.121   4
  -5   1 -12 152.074 149.818   5
  -5   1 -12 587.076 256.740   7
  -5   1 -12 222.048 189.132   4
   1   5 -12 155.951 152.583   5
   1   5 -12 2.72189 140.752   7
   5  -1 -12 220.265 208.453   7
  -1  -5 -12 59.5314 196.036   7
   1   5 -10 541.109 174.280   7
  -5   1 -10 218.270 169.928   7
   1   5 -10 355.958 179.871   4
   1   5 -10 497.223 161.149   8
   5  -1 -10 174.714 139.825   7
   1   5 -10 485.536 164.474   5
  -5   1 -10 532.088 190.652   4
  -1  -5 -10 278.526 186.012   7
   1   5  -8 123.547 109.251   8
  -5   1  -8 183.028 86.9627   1
   1   5  -8-239.641 155.795   4
  -5   1  -8 155.921 84.8609   8
   5  -1  -8 179.215 122.480   7
   1   5  -8 63.0511 115.408   5
  -5   1  -8 70.3554 100.227   7
   5  -1  -8 19.6269 93.3709   5
   1   5  -8 97.7554 103.182   7
  -1  -5  -8 37.3411 117.595   4
  -1  -5  -8 102.290 121.322   7
  -1  -5  -6 146.041 79.2969   4
   5  -1  -6 158.779 69.8858   1
  -5   1  -6 166.857 71.1778   1
   5  -1  -6 191.408 76.6588   5
   1   5  -6 62.5539 85.7280   4
  -5   1  -6 175.914 95.9255   7
   1   5  -6 159.095 95.9733   7
   1   5  -6 158.413 99.3787   5
   1   5  -6 37.4242 70.3561   8
   5  -1  -6 29.9438 95.2630   7
  -1  -5  -6 216.376 132.845   7
  -1  -5  -4 6132.89 311.549   6
  -5   1  -4 6479.66 348.343   3
   1   5  -4 5740.89 352.193   5
   1   5  -4 5958.95 305.874   7
   5  -1  -4 5935.78 350.425   7
   5  -1  -4 6117.57 296.499   1
   1   5  -4 5484.73 318.722   8
  -5   1  -4 5647.84 301.590   1
  -1  -5  -4 5695.98 284.413   4
   5  -1  -4 5598.56 275.147   5
  -1  -5  -4 5404.50 357.726   7
  -1  -5  -2 6477.57 321.319   3
   1   5  -2 5834.66 287.529   8
  -1  -5  -2 5785.03 307.234   7
   1   5  -2 5839.56 311.708   5
   5  -1  -2 6267.78 282.540   1
  -1  -5  -2 5747.63 222.101   6
  -5   1  -2 5868.10 289.725   1
   5  -1  -2 5841.67 294.547   7
  -5   1  -2 6025.38 264.778   3
  -5   1  -2 6475.58 311.271  10
   5  -1  -2 6103.83 300.890   2
   1   5  -2 6031.26 285.651  10
  -1  -5  -2 6219.44 298.421   8
   1   5  -2 6138.43 309.026   6
   1   5   0 926.348 69.3834   7
   1   5   0 712.313 87.8674   8
   5  -1   0 797.702 93.2717   1
   1   5   0 843.738 61.1547   6
  -1  -5   0 837.936 66.2033   7
  -5   1   0 794.915 98.5469   1
  -1  -5   0 976.273 99.1350   8
   5  -1   0 811.239 80.4289  10
   1   5   2 5893.01 304.828   7
  -5   1   2 6417.90 296.743   7
  -5   1   2 5997.17 277.196   1
  -5   1   2 5602.80 288.810   2
   5  -1   2 5651.22 254.919   3
  -1  -5   2 6608.46 300.194   8
  -1  -5   2 5867.43 282.824  10
  -1  -5   2 6423.37 316.810   5
   5  -1   2 6151.03 287.083   1
  -5   1   2 5657.04 222.371   5
   5  -1   2 5394.99 295.186  10
   1   5   2 5355.26 296.388   3
  -5   1   2 5683.57 298.746   6
  -5   1   4 5957.92 355.287   6
  -5   1   4 5532.25 293.389   9
   1   5   4 4941.00 342.810   3
  -5   1   4 5991.05 351.915   7
  -5   1   4 5841.23 363.251   2
  -5   1   6 66.4468 97.9125   6
   5  -1   6 108.966 87.7616   2
  -5   1   6 41.6614 115.393   2
  -5   1   8 362.194 165.544   2
   1   5   8 105.123 115.089   2
   5  -1   8 196.125 145.023   2
   5  -1  10-19.2630 129.536   2
   1   5  10 286.111 134.297   2
   5  -1  12 135.435 174.816   2
  -5   0 -11 472.282 213.407   4
   0   5 -11 707.222 225.938   4
  -5   0 -11 596.207 235.036   7
   5   0 -11 606.150 226.980   7
   0   5 -11 656.909 236.319   5
  -5   0 -11 405.995 177.615   5
   0   5 -11 251.588 144.998   7
   5   0 -11 519.091 214.463   8
   0  -5 -11 247.396 190.508   7
  -5   0  -9-56.3359 126.544   7
  -5   0  -9-11.2118 117.682   4
  -5   0  -9 34.5709 62.8958   8
   0   5  -9-173.823 108.642   8
   5   0  -9-29.9056 100.488   5
   0   5  -9 33.8954 133.585   4
   0   5  -9-39.1459 122.456   7
   0   5  -9 75.2241 115.575   5
   0  -5  -9-186.966 156.016   7
   5   0  -9-143.787 162.502   7
   0   5  -7 657.099 143.262   8
   5   0  -7 1003.68 194.126   7
   5   0  -7 924.866 131.093   1
  -5   0  -7 885.753 188.839   7
   0   5  -7 1003.44 183.934   5
   0   5  -7 848.623 199.697   4
   0   5  -7 919.605 167.710   7
   0  -5  -7 912.098 197.249   7
  -5   0  -7 770.251 115.796   1
   5   0  -7 1102.08 171.851   5
   0  -5  -7 917.647 159.586   4
   5   0  -5 1142.58 165.376   7
   0   5  -5 982.166 136.616   8
  -5   0  -5 972.870 115.325   1
   0  -5  -5 933.683 133.248   4
   0   5  -5 804.920 151.495   5
   0   5  -5 1100.94 149.551   7
   5   0  -5 1121.22 127.701   1
   0  -5  -5 987.235 138.440   6
  -5   0  -5 1166.04 175.117   7
   0  -5  -5 905.716 168.687   7
   5   0  -5 1030.32 129.554   5
  -5   0  -3 6197.98 221.259   8
   5   0  -3 6299.17 352.222   6
   5   0  -3 5924.86 272.077   5
  -5   0  -3 6193.36 319.607   3
   0   5  -3 7085.40 345.748   2
  -5   0  -3 7125.14 369.687  10
   5   0  -3 6503.75 327.576   7
   0  -5  -3 6526.20 355.401   7
   0   5  -3 6600.56 343.522  10
  -5   0  -3 6009.03 292.193   1
   0   5  -3 6024.17 345.616   5
   0  -5  -3 6254.32 283.660   6
   0   5  -3 5974.11 302.512   8
   0   5  -3 6581.64 356.998   6
   5   0  -3 6814.64 360.357   2
   5   0  -3 6680.53 311.310   1
   0  -5  -3 6638.88 360.849   3
   0   5  -1 23521.8 771.372  10
   0  -5  -1 24582.8 793.772   8
   5   0  -1 23267.9 761.109   7
   0  -5  -1 24827.5 783.096   3
   5   0  -1 24607.9 784.163   1
  -5   0  -1 24330.3 763.635  10
  -5   0  -1 24544.6 735.473   3
   0   5  -1 23942.6 770.493   8
   0   5  -1 24108.8 705.427   7
   0   5  -1 23312.8 788.450   5
  -5   0  -1 24280.7 776.948   1
   0  -5  -1 23627.2 769.306   7
   5   0   1 23644.9 695.337   8
   0   5   1 25031.6 775.441   7
  -5   0   1 24898.6 766.117   7
   0  -5   1 25117.0 796.893   5
   0   5   1 24208.6 778.471   3
   5   0   1 23456.5 755.644  10
   0  -5   1 23185.3 766.182  10
   0   5   1 23205.1 780.388   8
   5   0   1 24912.4 780.448   1
  -5   0   1 23858.8 776.931   1
   0  -5   1 23967.2 772.337   8
   5   0   1 23595.2 729.779   3
   5   0   3 5643.34 305.695   3
  -5   0   3 5846.44 303.119   9
   0   5   3 6154.90 342.778   3
   5   0   3 6306.07 294.977   1
   0   5   3 6960.50 366.373   7
  -5   0   3 6393.58 323.551   7
  -5   0   3 5947.92 339.174   2
  -5   0   3 6199.64 341.350   6
   0  -5   3 5763.14 329.388  10
   0  -5   3 6771.38 318.373   8
  -5   0   3 6584.62 351.852   4
  -5   0   3 6343.94 276.780   5
  -5   0   5 1069.43 169.890   6
  -5   0   5 988.436 171.151   2
  -5   0   7 616.354 182.651   6
   5   0   7 912.332 197.158   2
  -5   0   7 773.413 179.272   2
   0   5   7 737.854 182.975   2
   5   0   9 131.835 140.384   2
   0   5   9 36.0604 113.941   2
  -5   0   9-223.280 141.463   2
   0   5  11 150.995 173.568   2
   5   0  11 415.385 199.332   2
  -5  -1 -12 22.4776 187.798   4
   5   1 -12 156.411 167.459   7
  -1   5 -12 88.5722 149.595   4
   1  -5 -12 455.798 240.822   7
  -5  -1 -12 483.045 233.277   5
  -5  -1 -12 43.9948 153.626   7
  -1   5 -12 179.187 149.157   7
  -5  -1 -10 591.630 206.207   7
  -1   5 -10 375.500 188.143   4
   1  -5 -10 499.942 190.044   7
   5   1 -10 438.505 182.098   8
   5   1 -10 514.878 159.915   5
   1  -5 -10 702.907 180.142   5
  -5  -1 -10 748.052 222.359   4
  -1   5 -10 553.958 166.375   7
  -1   5 -10 854.093 234.040   5
   5   1 -10 388.132 180.384   7
  -5  -1  -8 84.4268 139.540   7
   5   1  -8 37.4426 122.072   7
  -1   5  -8-30.6863 105.916   7
  -1   5  -8 111.928 122.900   4
   5   1  -8-25.7292 91.5931   5
   5   1  -8 75.5474 164.046   4
  -5  -1  -8-65.0650 69.0896   1
  -1   5  -8-48.3794 93.5172   8
  -1   5  -8-33.5570 122.768   5
   1  -5  -8 96.4286 124.877   7
  -1   5  -6 716.917 144.637   7
  -5  -1  -6 873.392 184.213   7
   5   1  -6 587.387 150.596   4
   1  -5  -6 830.850 169.389   7
  -5  -1  -6 704.797 98.7800   1
   5   1  -6 739.578 133.252   5
   5   1  -6 697.149 140.393   7
   5   1  -6 942.990 133.047   1
  -1   5  -6 812.544 138.178   8
  -1   5  -6 989.225 189.048   5
  -1   5  -4 9247.46 444.509   2
   5   1  -4 7750.16 441.931   4
   5   1  -4 8025.91 375.765   5
  -1   5  -4 7509.74 370.632   8
  -5  -1  -4 7834.96 345.987   1
  -5  -1  -4 8721.59 324.713   8
   1  -5  -4 8075.29 387.241   6
  -1   5  -4 7901.77 441.424   5
  -5  -1  -4 9671.52 449.569   3
   5   1  -4 7624.82 398.125   7
   1  -5  -4 7923.58 442.682   7
  -1   5  -2 1078.76 138.114   5
   5   1  -2 880.985 122.521   2
  -5  -1  -2 848.056 111.624  10
  -5  -1  -2 957.171 115.883   3
   1  -5  -2 701.039 109.150   7
  -5  -1  -2 882.018 63.3845   8
  -5  -1  -2 689.466 95.3655   1
   5   1  -2 868.270 103.436   7
  -1   5  -2 723.383 103.585  10
  -1   5  -2 858.567 95.8184   8
   5   1  -2 909.304 115.370   1
   1  -5  -2 783.800 117.535   3
  -5  -1   0 242.815 37.7962  10
   1  -5   0 267.001 54.1961   7
  -1   5   0 217.421 57.3077   5
   5   1   0 253.685 69.7207   1
  -1   5   0 309.613 63.7593   8
  -1   5   0 183.783 48.3230   7
   1  -5   0 344.456 69.5024   5
  -5  -1   0 280.082 68.2560   1
   5   1   0 145.275 48.0426   8
  -1   5   0 267.478 58.4616   3
   1  -5   0 356.521 72.9295   8
   5   1   0 291.933 39.3828  10
  -1   5   2 802.208 64.7927   1
   5   1   2 830.291 105.238   3
  -5  -1   2 1103.49 138.825   6
  -5  -1   2 838.684 97.4270   7
  -5  -1   2 909.706 133.892   4
  -1   5   2 823.842 77.0688   6
  -5  -1   2 837.798 89.2532   5
  -5  -1   2 590.504 88.1198   9
   1  -5   2 737.136 110.915  10
   5   1   2 821.697 93.5223   1
  -1   5   2 592.141 96.6959   7
   5   1   2 823.959 59.8725   8
   1  -5   2 679.699 87.7480   8
  -1   5   2 984.963 124.349   3
  -5  -1   4 8044.17 389.895   9
  -1   5   4 7725.77 374.175   6
  -5  -1   4 8696.37 413.897   7
   5   1   4 7517.59 405.079   3
  -5  -1   4 7732.85 432.126   6
  -1   5   4 7791.84 435.892   3
  -5  -1   6 743.930 163.058   2
  -1   5   6 711.244 163.653   2
  -5  -1   6 760.974 167.582   6
  -1   5   8-10.4763 113.509   2
   5   1   8 23.5320 120.760   2
  -1   5  10 741.221 218.360   2
   5   1  10 510.527 187.950   2
   5   1  12 148.398 166.369   2
  -5  -2 -11 266.617 163.459   4
   2  -5 -11 296.583 163.993   7
  -2   5 -11 235.000 183.745   5
   5   2 -11 398.336 191.174   7
  -2   5 -11 88.5808 136.854   4
  -5  -2 -11 145.739 192.097   7
   5   2 -11 123.816 133.190   8
  -2   5 -11-56.1748 159.763   7
  -2   5  -9-181.591 137.760   7
  -5  -2  -9 15.5637 116.488   4
   5   2  -9 46.7481 103.385   8
   5   2  -9 229.832 154.127   7
  -2   5  -9 150.842 83.6808   1
   5   2  -9-48.6548 97.5822   5
   2  -5  -9 76.0471 135.215   7
  -2   5  -9 69.3293 113.241   5
  -2   5  -9-53.4712 87.9473   8
   5   2  -9 131.484 143.200   4
  -5  -2  -9-27.5639 125.101   7
  -2   5  -9-13.0312 152.404   4
   2  -5  -9 104.340 111.241   5
  -2   5  -7-45.4226 85.2806   8
  -5  -2  -7-110.863 121.618   7
   2  -5  -7-34.9010 114.079   7
  -2   5  -7-56.1952 92.5593   7
   5   2  -7-204.135 134.934   7
  -2   5  -7-78.7985 107.180   5
   5   2  -7 117.354 136.370   4
  -5  -2  -7-67.8706 54.8543   1
   5   2  -7 62.3578 103.520   5
   5   2  -5 6215.52 373.139   7
  -2   5  -5 6351.33 335.429   8
   5   2  -5 6562.82 428.976   4
  -2   5  -5 6251.86 376.223   7
   5   2  -5 6611.49 368.908   5
  -2   5  -5 6809.15 431.430   5
   2  -5  -5 6402.31 426.113   7
   5   2  -5 7643.89 386.830   9
  -5  -2  -5 6424.25 296.697   1
  -5  -2  -5 6867.00 436.515   7
  -5  -2  -3 1386.44 158.081   3
   2  -5  -3 1499.35 159.147   3
   2  -5  -3 1193.67 157.564   7
   5   2  -3 1359.81 172.875   6
   5   2  -3 1240.70 126.951   7
   5   2  -3 1426.62 159.103   2
   5   2  -3 1277.38 132.673   5
  -5  -2  -3 1342.89 116.112   1
  -5  -2  -3 1398.51 101.080   8
   5   2  -3 1313.41 142.535   9
  -2   5  -3 1148.58 153.840  10
  -2   5  -3 1222.07 134.020   2
   5   2  -3 1098.06 155.668   4
  -2   5  -3 1001.83 143.910   5
  -2   5  -3 1318.96 117.917   8
   2  -5  -3 1356.80 127.337   6
   5   2  -1 14641.4 493.415   7
   5   2  -1 14406.5 542.894   8
  -2   5  -1 14686.5 512.499   8
  -5  -2  -1 14433.1 523.851   1
  -2   5  -1 15526.4 555.658  10
  -5  -2  -1 15667.7 491.699   8
   2  -5  -1 15376.8 522.978   3
   2  -5  -1 14286.1 535.577   7
   2  -5  -1 15463.8 476.499   5
  -2   5  -1 14550.0 540.250   5
   5   2  -1 15594.7 551.641   1
  -5  -2  -1 14914.9 504.846  10
   5   2   1 14620.3 518.245   3
  -5  -2   1 14315.3 490.684   7
   2  -5   1 14271.9 538.167  10
  -2   5   1 14685.5 497.535   1
  -5  -2   1 14201.4 536.793   9
   2  -5   1 15708.9 513.904   8
   2  -5   1 15774.4 549.714   5
   5   2   1 14711.0 480.031   8
  -2   5   1 14796.0 538.317   7
  -2   5   1 14576.3 510.135   3
   5   2   1 14762.2 519.587   1
  -5  -2   3 1366.65 167.156   4
  -2   5   3 1223.15 75.7010   1
   5   2   3 1100.43 102.896   1
  -5  -2   3 1170.97 135.069   9
   2  -5   3 1242.09 158.606  10
  -2   5   3 1348.96 126.272   4
   5   2   3 1420.73 155.727   3
  -5  -2   3 1370.92 131.359   7
  -5  -2   3 1031.17 138.674   6
   2  -5   3 1401.35 119.751   8
  -2   5   3 1683.87 172.855   7
  -2   5   3 1293.96 124.186   6
  -2   5   3 1497.54 172.858   3
  -5  -2   3 1113.09 125.873   5
  -2   5   5 6186.48 370.978   6
   5   2   5 6445.91 403.333   3
  -5  -2   5 7190.00 444.299   6
  -5  -2   7 7.67864 108.598   6
   5   2   7 39.7791 84.8656   2
  -2   5   7-8.09292 118.070   2
   5   2   9 175.867 129.084   2
  -2   5   9 122.271 138.736   2
  -2   5  11-84.4369 209.558   2
   5   2  11 98.9148 154.812   2
  -5  -3 -12 0.89046 187.184   7
  -3   5 -12 461.700 211.148   5
  -3   5 -12 428.369 239.625   7
  -5  -3 -12 234.878 141.246   5
  -3   5 -12 659.509 270.362   4
   3  -5 -12 740.326 270.191   7
   5   3 -12 322.042 185.370   7
  -3   5 -10 72.6279 109.765   7
   5   3 -10 276.484 144.352   5
  -5  -3 -10 244.011 162.438   7
   5   3 -10 217.641 166.841   4
   3  -5 -10 180.659 173.075   7
   5   3 -10 507.530 201.264   7
   5   3 -10 128.772 127.950   8
  -5  -3 -10 128.587 154.791   4
  -3   5 -10 221.343 162.424   4
  -3   5 -10 215.740 142.691   5
  -3   5  -8 836.526 194.875   7
   3  -5  -8 788.217 200.373   7
  -5  -3  -8 804.406 89.0389   1
  -3   5  -8 1054.60 210.252   5
  -3   5  -8 878.227 164.021   1
  -5  -3  -8 882.662 169.522   4
   5   3  -8 822.951 219.030   4
   5   3  -8 843.278 183.861   7
  -5  -3  -8 901.171 201.383   7
   5   3  -8 887.402 179.270   8
   3  -5  -8 857.750 157.129   5
  -3   5  -8 608.240 129.309   8
   5   3  -8 1136.23 205.603   5
   5   3  -6 2683.41 287.217   4
  -5  -3  -6 2536.07 279.666   7
   5   3  -6 2433.09 238.310   7
   5   3  -6 3120.96 269.869   5
   3  -5  -6 2960.00 310.720   7
  -3   5  -6 2492.99 251.403   7
  -3   5  -6 2976.45 218.486   8
  -5  -3  -6 3114.44 229.739   8
  -5  -3  -6 2681.04 165.911   1
   5   3  -6 2862.35 280.928   8
  -3   5  -6 2690.92 286.993   5
  -3   5  -4 217.174 69.1586   8
  -3   5  -4 252.930 85.1943   2
   5   3  -4 341.229 93.3627   5
   3  -5  -4 193.637 35.6507   1
  -5  -3  -4 194.159 100.118   7
   5   3  -4 197.545 87.4951   8
   3  -5  -4 73.5481 102.088   7
   3  -5  -4 222.871 82.8702   6
   5   3  -4 380.833 97.4445   9
  -5  -3  -4 201.694 53.9465   1
  -5  -3  -4 282.375 71.0212   8
   5   3  -4 192.317 103.304   4
   5   3  -4 305.574 85.8967   7
  -3   5  -2 22406.6 794.419  10
   3  -5  -2 21706.6 783.366   7
  -3   5  -2 21251.1 789.967   5
   3  -5  -2 22672.0 700.312   1
   5   3  -2 20762.3 781.983   8
  -5  -3  -2 23105.5 707.088   8
  -3   5  -2 22982.3 715.427   2
   5   3  -2 20983.3 693.366   7
   5   3  -2 24193.5 789.572   9
  -5  -3  -2 23701.4 781.816   3
  -3   5  -2 21945.9 702.063   8
   3  -5  -2 23354.8 773.358   3
  -5  -3  -2 20895.8 720.787   1
   5   3   0-36.1358 56.0881   8
  -3   5   0 63.0318 40.3409   3
   3  -5   0 85.0287 65.8487   7
   3  -5   0 36.6086 53.3378   8
  -5  -3   0 63.7985 53.0842   8
  -3   5   0 37.4218 59.6591   1
   3  -5   0 49.9827 49.2816   5
   5   3   0 40.2455 57.5063   1
  -3   5   0 81.2303 44.8062   5
  -5  -3   0 162.694 74.3772   9
  -3   5   0 94.4828 72.3587   7
  -5  -3   2 22121.6 752.709   5
  -3   5   2 20813.6 750.847   3
   5   3   2 21695.7 761.988   3
  -3   5   2 20804.4 686.325   1
   3  -5   2 23020.9 698.789   8
  -5  -3   2 21555.2 766.826   9
  -5  -3   2 22672.5 790.783   4
   3  -5   2 21882.4 782.684  10
   5   3   2 21422.1 693.118   8
  -3   5   2 23379.7 795.361   7
  -5  -3   2 22964.2 695.365   7
  -5  -3   2 21646.1 777.395   6
   5   3   2 21966.6 716.143   1
  -5  -3   4 238.488 70.6689   7
   3  -5   4 109.355 80.4649  10
   5   3   4 189.305 54.8397   1
  -3   5   4 124.235 62.4356   4
  -5  -3   4 109.070 65.5508   6
  -5  -3   4 286.893 89.4063   5
  -3   5   4 144.704 66.4943   6
   5   3   4 64.8877 78.1676   3
  -5  -3   6 3235.78 314.384   6
   3  -5   6 2518.51 263.188   2
  -3   5   6 2907.26 269.585   6
  -3   5   6 2510.39 289.562   2
  -3   5   8 753.962 215.927   2
   5   3   8 582.249 161.899   2
  -3   5  10 321.106 164.403   2
   5   3  10 121.418 161.633   2
   5   3  12 282.656 220.134   2
  -4   5 -11 515.877 220.597   5
  -4   5 -11 519.106 218.376   4
  -4   5 -11 378.761 206.164   7
   5   4 -11 678.407 229.159   8
   5   4 -11 100.579 124.206   7
  -5  -4 -11 220.820 195.439   7
  -5  -4 -11 594.646 174.780   4
   5   4 -11 729.961 187.907   5
   4  -5 -11 302.760 186.628   7
  -5  -4  -9 83.0459 110.959   4
   5   4  -9-44.6071 109.344   7
  -4   5  -9-207.702 146.007   7
   5   4  -9-57.0410 114.829   8
  -4   5  -9 20.1697 82.9675   1
   5   4  -9 173.732 177.822   4
   4  -5  -9-198.619 111.847   7
   5   4  -9 130.336 128.023   5
  -4   5  -9-10.6870 64.3290   8
  -5  -4  -9-3.47438 148.587   7
  -4   5  -9 346.707 176.006   5
   4  -5  -9 9.37848 99.7253   5
   4  -5  -7 6758.19 504.847   7
  -4   5  -7 7017.89 476.170   7
  -5  -4  -7 6598.58 506.879   7
  -5  -4  -7 6315.74 266.905   1
   5   4  -7 7462.19 468.057   5
  -4   5  -7 6780.90 362.857   8
   5   4  -7 6759.36 515.602   4
  -4   5  -7 6667.21 497.008   5
  -4   5  -7 6164.49 410.979   1
   4  -5  -7 6699.91 376.530   5
   5   4  -7 6629.15 436.301   7
  -5  -4  -7 7897.64 450.252   4
   5   4  -7 7108.28 486.196   8
   5   4  -5 3848.16 293.134   5
  -5  -4  -5 4290.04 344.237   7
   5   4  -5 4111.61 337.641   4
   5   4  -5 3867.14 268.481   7
  -4   5  -5 3574.47 218.432   8
   5   4  -5 4192.16 322.619   8
  -4   5  -5 4069.36 292.860   1
   4  -5  -5 3864.42 325.870   7
  -5  -4  -5 4460.61 265.250   8
  -5  -4  -5 4033.09 198.579   1
   4  -5  -5 4089.43 190.910   1
  -4   5  -3 3482.87 175.418   8
  -4   5  -3 3723.25 269.700  10
  -5  -4  -3 3714.63 208.274   8
  -4   5  -3 3510.30 213.654   2
   5   4  -3 3275.37 250.100   8
   4  -5  -3 3538.92 271.339   7
   5   4  -3 3181.58 255.539   4
  -5  -4  -3 3991.66 277.212   3
   5   4  -3 3794.67 273.112   6
  -5  -4  -3 2974.41 245.011   7
   4  -5  -3 3928.20 189.438   1
   5   4  -3 3486.51 212.843  10
   4  -5  -3 3691.88 256.409   3
   5   4  -3 3778.27 252.622   9
  -5  -4  -3 3180.80 180.131   1
   5   4  -3 3551.39 195.333   7
   5   4  -3 3394.38 239.463   5
   4  -5  -1 1124.79 142.816   7
  -4   5  -1 889.269 120.902   1
   5   4  -1 1162.87 133.162   8
  -4   5  -1 1033.09 99.3831   8
   4  -5  -1 1191.63 112.995   1
   5   4  -1 1204.95 130.000   9
  -5  -4  -1 947.877 103.465   9
  -5  -4  -1 1097.01 110.669   8
   4  -5  -1 1132.00 101.928   3
  -4   5  -1 1192.43 140.700  10
  -4   5   1 806.506 96.6220   1
   5   4   1 966.071 102.539   8
  -5  -4   1 1059.83 121.475   6
  -5  -4   1 1018.17 125.278   9
   4  -5   1 1060.58 134.115  10
   4  -5   1 1029.56 97.3538   8
  -5  -4   1 1010.52 117.549   4
  -4   5   1 901.273 117.864   7
   5   4   1 1166.34 133.012   3
  -5  -4   1 1341.35 136.614   8
  -4   5   1 948.839 72.7942   5
  -4   5   1 904.453 93.0072   3
  -5  -4   1 955.584 78.4716   7
   5   4   1 1138.25 113.858   1
   5   4   3 3181.84 243.854   3
   4  -5   3 3149.77 256.398  10
  -4   5   3 3908.44 271.875   7
  -5  -4   3 3101.35 247.284   6
  -5  -4   3 3725.68 198.312   7
  -4   5   3 3410.93 222.218   6
  -4   5   3 3320.19 177.977   1
  -5  -4   3 3751.30 274.570   4
  -5  -4   3 3549.02 242.866   5
   4  -5   3 3437.97 176.622   8
   5   4   3 3247.54 184.772   1
   4  -5   5 3798.52 287.331   2
  -5  -4   5 3713.16 322.546   6
  -5  -4   5 4173.56 277.861   7
  -4   5   5 4220.34 298.778   6
  -4   5   5 3968.81 214.723   9
   5   4   5 3643.11 310.361   3
  -4   5   5 3643.23 316.224   2
   4  -5   7 6606.55 463.524   2
  -4   5   7 6813.76 514.332   2
   5   4   9-89.3680 119.788   2
  -4   5   9 228.661 152.342   2
  -4   5  11 350.888 166.025   2
   5   4  11 823.565 250.282   2
   5  -5 -12 578.734 291.572   7
  -5   5 -12 710.127 243.660   7
  -5   5 -12 107.620 177.149   4
  -5   5 -12 662.965 238.094   5
  -5   5 -10 1385.19 272.786   5
   5   5 -10 1148.72 238.794   7
   5   5 -10 2215.08 356.684   4
   5   5 -10 1427.56 268.620   8
  -5  -5 -10 1889.40 277.649   4
  -5  -5 -10 1394.40 310.034   7
  -5   5 -10 1163.20 253.923   7
   5  -5 -10 1494.04 286.878   7
  -5   5 -10 1404.78 280.262   4
   5   5 -10 1524.03 265.861   5
   5   5  -8-19.9869 90.6608   7
  -5   5  -8 55.5186 93.9951   1
   5   5  -8 168.017 126.315   5
  -5  -5  -8 17.3259 89.3297   4
  -5  -5  -8 165.704 142.289   7
   5   5  -8 164.691 146.435   4
  -5   5  -8-24.3344 63.7086   8
   5   5  -8-171.347 128.785   8
  -5   5  -8 284.931 154.535   7
   5  -5  -8 194.850 149.921   7
   5  -5  -8-81.7847 78.2265   5
  -5   5  -8-105.157 154.340   5
   5   5  -6 5482.73 389.130   5
  -5  -5  -6 4766.17 405.047   7
   5   5  -6 5376.69 351.714   7
  -5  -5  -6 5204.55 220.577   1
   5  -5  -6 5502.43 424.846   7
  -5   5  -6 4922.40 353.041   1
   5  -5  -6 5737.66 254.361   1
   5   5  -6 5499.92 402.531   8
  -5   5  -6 5620.68 283.681   8
   5   5  -6 4948.75 409.873   4
   5  -5  -6 5914.39 293.292   5
   5   5  -4 2311.80 174.574   7
  -5   5  -4 2531.93 197.500   3
  -5  -5  -4 2608.07 149.306   1
   5   5  -4 2196.34 196.359  10
  -5  -5  -4 2726.48 197.049   8
   5   5  -4 2773.14 235.675   5
  -5   5  -4 2384.65 141.817   8
   5   5  -4 2375.14 243.658   4
   5  -5  -4 2479.10 239.682   7
  -5   5  -4 2610.24 224.887   1
  -5  -5  -4 2211.87 229.628   7
   5   5  -4 2250.81 221.176   8
   5  -5  -4 2737.58 164.448   1
   5  -5  -4 2289.25 122.864   5
  -5  -5  -4 2228.09 117.414   9
   5  -5  -2 6548.39 366.300   7
  -5  -5  -2 7422.77 383.408   3
   5   5  -2 6881.09 367.592   8
   5   5  -2 6934.05 365.007   4
  -5   5  -2 7902.95 392.071  10
   5  -5  -2 7358.95 348.417   3
  -5  -5  -2 6870.56 296.513   9
  -5   5  -2 7139.53 367.865   1
  -5   5  -2 7385.81 285.260   8
   5   5  -2 7928.32 387.064   9
   5   5  -2 7755.48 382.619   6
   5   5  -2 7234.67 285.051  10
   5   5  -2 7149.25 260.799   7
   5  -5  -2 7953.90 330.502   1
  -5  -5  -2 7852.65 336.517   8
  -5   5   0 433.102 97.9387   1
   5  -5   0 482.512 46.8981   3
  -5   5   0 513.944 96.1550   7
  -5   5   0 412.816 43.1432   3
   5   5   0 564.891 92.4289   9
   5  -5   0 432.834 92.5485   7
   5   5   0 639.363 106.532   8
  -5  -5   0 602.142 96.2924   9
  -5  -5   0 583.482 84.0353   4
  -5  -5   0 636.098 107.520   8
   5  -5   0 583.044 101.424   1
   5  -5   2 6990.16 372.507  10
  -5   5   2 8261.04 392.166   7
   5   5   2 7645.38 319.265   1
   5   5   2 7113.34 369.736   3
  -5  -5   2 7816.92 378.169   5
  -5  -5   2 8204.28 393.723   8
  -5  -5   2 7303.55 262.851   7
  -5   5   2 7478.04 327.458   1
  -5  -5   2 6979.60 366.893   6
   5  -5   2 7196.99 280.968   8
   5   5   2 6928.49 324.687   8
  -5  -5   2 7547.49 378.944   4
  -5   5   4 2101.23 198.442   6
   5   5   4 2455.16 147.049   1
   5  -5   4 2548.43 248.983  10
  -5  -5   4 2247.38 238.971   6
   5  -5   4 2310.43 190.904   2
  -5   5   4 2541.37 160.948   1
  -5  -5   4 2478.66 179.032   7
  -5   5   4 2179.79 215.673   2
   5   5   4 1951.18 221.101   3
  -5   5   4 2573.67 220.599   4
   5   5   6 5347.78 411.245   3
   5  -5   6 5084.07 375.134   2
  -5  -5   6 5641.82 434.650   6
  -5   5   6 5544.23 385.135   6
  -5   5   6 4944.03 408.148   2
  -5   5   6 5440.85 283.473   9
   5  -5   8 4.07794 89.9064   2
  -5   5   8 138.486 119.720   2
   5   5  10 1603.59 294.182   2
  -5   5  10 1117.68 255.136   2
   5   5  12-182.124 204.167   2
  -6   5 -11 158.348 164.330   7
  -6   5 -11 161.415 125.491   4
   6  -5 -11-49.4931 151.935   7
   5   6 -11 220.682 155.934   7
   5   6 -11 142.267 178.624   8
  -5  -6 -11 332.175 189.448   7
  -6   5 -11 61.2332 159.577   5
   5   6 -11 211.283 163.239   5
  -6   5  -9 35.1619 122.231   7
  -6   5  -9 186.044 122.414   5
  -5  -6  -9 129.139 159.634   7
   5   6  -9-29.2373 108.805   8
   5   6  -9-163.420 153.690   5
   6  -5  -9-5.78920 117.821   7
  -6   5  -9 190.634 141.724   1
  -5  -6  -9 25.0266 103.136   4
   5   6  -9 177.891 164.949   4
   5   6  -9-51.4134 111.324   7
  -6   5  -7 300.006 115.857   1
  -5  -6  -7 442.431 116.585   4
   5   6  -7 207.656 108.276   8
   6  -5  -7 244.208 134.851   7
   5   6  -7 438.275 153.287   4
   6  -5  -7 516.655 80.0207   1
  -6   5  -7 438.853 85.5120   8
   5   6  -7 207.395 97.9232   7
  -5  -6  -7 339.136 145.263   7
  -6   5  -7 590.744 156.334   7
   6  -5  -7 586.982 104.375   5
   5   6  -7 235.618 121.333   5
   5   6  -5 1390.90 149.196   7
   5   6  -5 1210.12 183.659   8
  -5  -6  -5 1405.89 205.281   7
  -6   5  -5 1335.65 173.643   1
   5   6  -5 1543.06 196.314   5
   5   6  -5 1150.10 195.195   4
  -6   5  -5 1324.92 104.203   8
   6  -5  -5 1611.29 112.943   5
  -5  -6  -5 1559.57 162.072   8
   6  -5  -5 1085.79 178.501   7
   6  -5  -5 1507.28 132.202   1
  -6   5  -3 3018.44 146.335   8
  -5  -6  -3 3195.38 161.832   9
   5   6  -3 3097.80 198.842  10
   6  -5  -3 3022.63 259.794   7
  -5  -6  -3 3228.72 221.199   8
   5   6  -3 2800.83 239.486   5
  -5  -6  -3 2732.03 232.886   7
   5   6  -3 2920.59 239.787   8
   5   6  -3 2860.15 244.187   4
   6  -5  -3 3087.80 197.075   1
  -6   5  -3 3467.45 197.919   3
   5   6  -3 2838.19 156.030   7
  -6   5  -3 2849.97 232.367   1
   6  -5  -3 2949.18 236.659   3
   5   6  -1 21360.7 783.794   8
   6  -5  -1 22079.2 709.607   3
   6  -5  -1 23719.0 784.387   1
  -6   5  -1 20840.9 786.771   1
  -5  -6  -1 21969.3 747.358   9
  -6   5  -1 22748.0 808.912  10
   5   6  -1 22991.6 810.409   9
  -5  -6  -1 22076.3 745.372   7
   6  -5  -1 21432.4 791.372   7
   5   6  -1 21425.6 758.058   4
  -5  -6  -1 24161.7 783.698   8
  -5  -6   1 22953.4 773.725   4
  -5  -6   1 22574.2 668.747  10
  -6   5   1 22455.5 711.113   2
  -5  -6   1 23699.6 813.638   8
  -6   5   1 21824.7 772.128   1
  -5  -6   1 22131.0 761.733   6
   5   6   1 20384.4 752.494   9
   5   6   1 21916.9 772.505   8
   6  -5   1 24533.8 821.719   1
   6  -5   1 21970.3 719.476   8
   6  -5   1 21741.4 798.628  10
   5   6   1 21285.9 792.650   3
  -6   5   1 23130.1 809.233   7
   6  -5   3 3017.95 146.074   8
  -6   5   3 2714.55 187.003   1
   6  -5   3 2940.18 246.641  10
  -6   5   3 2986.19 225.934   6
   5   6   3 2937.91 208.930   8
   5   6   3 2635.97 235.830   3
   6  -5   3 2864.07 177.499   2
   5   6   3 3096.63 179.083   1
  -5  -6   3 3071.71 253.048   6
  -5  -6   3 3288.98 250.974   5
  -6   5   3 2865.66 231.514   2
  -5  -6   3 3378.44 165.880   7
  -6   5   5 1400.55 142.264   9
  -5  -6   5 1515.61 213.036   6
   6  -5   5 1608.72 184.241   2
   5   6   5 1305.91 95.1998   1
  -6   5   5 1522.28 209.772   2
   5   6   5 1180.19 183.557   3
  -6   5   5 1285.11 178.002   6
  -6   5   7 461.049 142.999   6
  -6   5   7 559.523 178.620   2
   5   6   7 248.941 107.401   3
   6  -5   7 163.585 93.6337   2
   5   6   9-53.3812 128.787   2
   6  -5   9 148.362 118.185   2
  -6   5   9 164.342 146.992   2
  -6   5  11 135.622 161.834   2
   5   6  11 343.746 167.073   2
   6  -4 -12 453.272 232.349   7
  -6   4 -12 65.9110 170.351   7
  -6   4 -12 326.339 204.480   4
  -6   4 -12 299.631 218.856   5
   4   6 -12 247.543 198.972   4
  -6   4 -10 340.688 160.539   7
   4   6 -10 340.866 159.185   8
  -6   4 -10 205.212 129.894   5
  -4  -6 -10 237.989 162.651   7
   4   6 -10 517.586 204.003   5
   6  -4 -10 80.2486 177.632   7
   4   6 -10 491.931 184.493   7
  -4  -6 -10 195.169 125.998   4
   4   6 -10 525.018 245.287   4
  -6   4 -10 237.046 147.732   4
  -6   4  -8 149.852 68.2564   8
  -4  -6  -8 139.566 99.0864   4
  -4  -6  -8 426.906 178.027   7
   4   6  -8 226.271 108.026   7
   4   6  -8 121.888 123.303   5
  -6   4  -8 128.209 85.0319   1
   4   6  -8-61.4218 166.577   4
  -6   4  -8 117.710 117.341   7
   6  -4  -8 53.2940 128.375   7
   4   6  -8 408.231 127.212   8
   6  -4  -8 247.601 105.780   5
  -4  -6  -6 621.648 171.899   7
   4   6  -6 456.014 128.288   8
   4   6  -6 399.847 104.889   7
   6  -4  -6 364.425 146.105   7
   4   6  -6 271.648 115.771   4
  -4  -6  -6 555.178 112.872   4
   6  -4  -6 420.685 80.0398   1
   4   6  -6 443.860 147.946   5
  -6   4  -6 620.892 125.001   1
  -6   4  -6 478.857 72.0544   8
   6  -4  -6 750.165 101.744   5
   4   6  -4 4437.10 285.291  10
  -4  -6  -4 4497.93 275.918   8
  -4  -6  -4 3959.67 310.179   7
   4   6  -4 4252.86 297.056   8
   4   6  -4 4147.05 302.615   5
   6  -4  -4 3981.39 175.178   5
   6  -4  -4 4436.28 239.185   1
  -6   4  -4 4144.15 282.578   1
   4   6  -4 3838.26 225.894   7
   4   6  -4 4046.99 313.229   4
  -6   4  -4 4024.18 171.358   8
   6  -4  -4 3783.30 296.991   7
  -6   4  -4 4474.67 270.423   3
   6  -4  -2 5211.33 314.424   7
  -4  -6  -2 5142.21 296.572   7
  -4  -6  -2 5754.95 334.036   3
  -6   4  -2 5434.04 310.816   1
   6  -4  -2 5896.93 287.208   1
   4   6  -2 6001.41 327.176   9
   6  -4  -2 5673.63 287.761   3
   4   6  -2 5263.65 251.383  10
  -4  -6  -2 5971.72 299.289   8
   4   6  -2 5281.84 306.178   4
  -6   4  -2 5804.89 326.098  10
   4   6  -2 5144.63 306.512   8
   4   6  -2 5681.22 311.519   6
  -6   4  -2 5509.22 226.938   3
  -4  -6   0 3984.99 195.781   6
  -4  -6   0 4008.32 195.925   4
  -4  -6   0 4262.53 250.863   8
   4   6   0 3720.28 237.366   8
  -6   4   0 3869.23 244.646   1
   4   6   0 4229.65 237.231   9
   6  -4   0 4377.43 251.288   1
  -6   4   0 4226.90 250.255   7
   6  -4   0 3926.21 238.285  10
  -4  -6   0 3935.08 176.686   7
  -6   4   2 5289.28 275.172   1
  -6   4   2 5298.10 282.267   2
   6  -4   2 5819.78 320.779   1
   4   6   2 5547.24 316.127   3
   6  -4   2 5487.77 206.991   8
   4   6   2 5316.29 286.358   8
   6  -4   2 5220.02 218.955   2
  -4  -6   2 5945.54 324.215   8
  -4  -6   2 5537.77 304.027   6
   4   6   2 5202.59 250.471   1
  -6   4   2 5571.64 316.846   7
  -4  -6   2 5169.75 250.082  10
  -4  -6   2 5686.86 321.463   5
   6  -4   2 5109.23 303.509  10
   6  -4   4 4073.76 265.373   2
   6  -4   4 3935.36 316.089  10
  -6   4   4 4189.59 311.227   2
   4   6   4 3954.78 306.627   3
  -6   4   4 4422.64 240.005   1
   4   6   4 4029.98 179.100   1
  -6   4   4 4315.11 294.689   6
  -4  -6   4 3846.99 310.120   6
   6  -4   6 474.245 135.080   2
  -6   4   6 581.602 161.112   2
  -6   4   6 416.613 127.652   6
  -6   4   6 463.784 93.2371   9
   4   6   6 383.600 130.967   3
   6  -4   8 184.438 113.524   2
  -6   4   8 243.471 146.724   6
  -6   4   8 276.757 166.232   2
   6  -4  10 273.915 139.382   2
   4   6  10 333.236 192.705   2
  -6   4  10 248.545 204.733   2
  -3  -6 -11 82.7828 174.394   7
  -6   3 -11 270.751 201.488   4
   6  -3 -11-10.8998 173.081   7
   3   6 -11 118.613 178.222   4
   3   6 -11-36.5754 131.114   7
  -6   3 -11-168.621 160.440   7
  -6   3 -11 280.195 180.350   5
   3   6 -11-8.19444 179.181   5
  -6   3  -9 241.278 102.890   1
   3   6  -9 119.900 106.762   5
   3   6  -9 358.513 142.989   7
  -3  -6  -9 263.406 134.166   4
   3   6  -9 145.014 148.803   4
  -3  -6  -9 96.7175 134.945   7
  -6   3  -9-50.1954 125.243   7
   6  -3  -9 145.910 125.849   7
   6  -3  -9 153.073 78.2974   5
   3   6  -9 392.066 137.199   8
  -3  -6  -7 451.984 152.527   7
   6  -3  -7 420.910 105.392   5
  -6   3  -7 475.479 159.349   7
   3   6  -7 679.579 157.724   8
   3   6  -7 528.790 157.522   5
   6  -3  -7 508.844 87.3370   1
  -6   3  -7 485.070 86.4723   8
   3   6  -7 565.096 167.553   4
   3   6  -7 693.493 137.077   7
  -6   3  -7 532.920 128.920   1
  -3  -6  -7 542.774 132.407   4
   6  -3  -7 630.824 171.587   7
   6  -3  -5 1095.79 105.289   5
  -6   3  -5 923.867 136.477   1
  -3  -6  -5 969.801 122.624   4
   3   6  -5 1079.44 157.846   8
   3   6  -5 866.632 172.532   4
   3   6  -5 1324.88 191.983   5
   3   6  -5 872.210 127.267   7
   6  -3  -5 1031.50 169.149   7
  -3  -6  -5 1117.55 147.848   6
  -6   3  -5 1011.21 84.8757   8
  -3  -6  -5 1047.17 185.199   7
   6  -3  -5 1134.48 124.476   1
  -3  -6  -3 2350.18 212.623   7
  -3  -6  -3 2880.21 206.569   8
   6  -3  -3 2543.86 215.434   7
   6  -3  -3 2963.14 190.689   1
   3   6  -3 2729.66 226.229   4
   3   6  -3 2657.79 152.462   7
   3   6  -3 2981.29 205.450  10
   3   6  -3 2819.92 232.303   6
   3   6  -3 2824.02 231.129   5
   3   6  -3 2583.30 219.616   8
  -3  -6  -3 2646.11 136.875   4
  -6   3  -3 2451.14 203.015   1
  -6   3  -3 3037.35 187.409   3
   6  -3  -1 1228.42 103.390   2
   3   6  -1 1167.33 128.812   8
   3   6  -1 1314.73 127.750   6
  -6   3  -1 1007.74 128.738   1
   6  -3  -1 1033.67 140.648   7
  -3  -6  -1 1341.44 142.304   8
   3   6  -1 1202.16 120.971   4
  -6   3  -1 1234.99 141.975  10
  -3  -6  -1 1081.55 112.070   7
   6  -3  -1 1300.45 133.385   1
  -3  -6   1 995.586 109.188   6
  -3  -6   1 1115.88 130.743   5
  -3  -6   1 1216.55 101.345  10
  -6   3   1 1093.57 130.891   7
   6  -3   1 1201.80 126.130  10
  -3  -6   1 1076.08 121.735   8
   6  -3   1 1170.86 132.708   1
   3   6   1 1079.74 124.649   8
   3   6   1 1096.61 109.102   9
  -6   3   1 1214.31 127.450   1
   3   6   1 1043.74 107.120   7
  -6   3   1 1108.67 100.503   2
   3   6   1 1022.78 137.680   3
  -3  -6   3 2896.21 231.139   8
  -6   3   3 3391.05 243.019   7
  -6   3   3 2667.41 217.724   2
  -6   3   3 2772.31 224.419   6
  -6   3   3 2731.56 182.656   1
   6  -3   3 2709.87 181.773   2
   6  -3   3 2893.07 241.618  10
  -3  -6   3 3052.32 238.273   5
   3   6   3 2683.10 139.223   1
  -3  -6   3 2621.46 202.261  10
  -3  -6   3 2667.33 228.714   6
   3   6   3 2672.29 235.440   3
   3   6   5 987.903 176.151   3
   6  -3   5 1047.64 145.020   2
  -6   3   5 778.461 136.014   6
  -6   3   5 881.884 114.651   9
  -6   3   5 906.825 175.589   2
  -6   3   7 684.914 189.151   2
   6  -3   7 391.893 135.457   2
  -6   3   7 544.959 164.310   6
   6  -3   9 73.8801 109.850   2
  -6   3   9 330.165 170.542   2
   3   6   9 224.719 163.495   2
  -6   3  11-162.963 195.353   2
   6  -3  11 231.307 167.128   2
   3   6  11 40.9299 142.437   2
   2   6 -12 2329.61 400.159   4
  -6   2 -12 1406.96 330.934   4
   6  -2 -12 1625.61 368.491   7
   2   6 -12 2160.80 361.342   5
  -6   2 -12 1695.45 346.951   5
   6  -2 -12 1099.40 276.050   8
  -6   2 -12 1571.67 372.620   7
  -2  -6 -12 1350.11 352.330   7
  -2  -6 -10 26.2920 153.281   7
   6  -2 -10 140.954 166.027   7
   2   6 -10 170.377 117.957   8
   2   6 -10 93.8930 115.034   7
   2   6 -10 115.594 128.268   5
   2   6 -10-67.1559 141.968   4
  -6   2 -10-135.202 131.961   4
  -6   2 -10 51.4849 159.909   7
   2   6  -8 4430.02 444.059   4
   6  -2  -8 4307.99 413.935   7
  -2  -6  -8 4764.99 367.158   4
   2   6  -8 3885.49 382.240   5
   6  -2  -8 4726.46 333.777   5
  -6   2  -8 4287.49 417.654   7
   2   6  -8 4690.45 384.910   7
  -2  -6  -8 4183.10 431.907   7
  -6   2  -8 4847.67 290.937   8
   2   6  -8 4465.45 374.173   8
  -6   2  -8 4573.42 322.400   1
  -6   2  -6 1028.93 103.345   8
   6  -2  -6 931.797 124.333   1
   6  -2  -6 1059.89 130.918   5
  -2  -6  -6 1104.74 151.470   4
   2   6  -6 736.502 142.167   7
   2   6  -6 857.669 148.902   8
   2   6  -6 1058.49 197.292   4
  -2  -6  -6 737.596 168.130   7
   6  -2  -6 1111.38 191.985   7
   2   6  -6 1279.62 201.472   5
  -6   2  -6 911.215 135.303   1
   6  -2  -4 8982.38 352.864   5
  -6   2  -4 8565.98 294.357   8
   2   6  -4 9315.55 393.415   7
  -2  -6  -4 8996.65 481.513   7
  -2  -6  -4 9768.16 456.035   8
  -6   2  -4 9204.05 431.312   1
  -6   2  -4 9886.28 448.961   3
  -2  -6  -4 9556.46 406.488   6
   2   6  -4 8859.61 487.143   4
   2   6  -4 8324.69 437.001   8
   2   6  -4 9187.98 479.323   5
   6  -2  -4 10067.7 409.430   1
   2   6  -4 9448.70 463.971  10
  -2  -6  -4 9312.33 373.395   4
   6  -2  -4 8458.28 456.838   7
   2   6  -2 2005.15 98.5796   7
  -2  -6  -2 2091.06 177.729   7
  -6   2  -2 2308.29 189.079  10
   2   6  -2 2057.62 158.589  10
   6  -2  -2 1735.66 170.871   7
  -2  -6  -2 2142.62 173.135   8
  -6   2  -2 2378.48 139.872   3
   2   6  -2 2073.86 178.775   6
  -6   2  -2 2036.70 174.156   1
   6  -2  -2 2112.63 164.523   1
   2   6  -2 1941.29 175.465   5
  -2  -6  -2 2060.72 185.558   3
   6  -2  -2 2270.75 176.698   2
   2   6  -2 1904.45 167.773   8
  -2  -6   0 85677.5 2384.39   6
  -6   2   0 89547.1 2490.75   7
  -2  -6   0 84891.9 2386.58   7
   2   6   0 84171.7 2386.19   6
   6  -2   0 90834.7 2496.69   1
  -6   2   0 84957.3 2482.68   1
   6  -2   0 85235.0 2446.33  10
   2   6   0 90342.9 2393.43   7
   2   6   0 82377.8 2475.90   8
  -2  -6   0 90923.4 2491.94   8
   2   6   2 1936.40 166.797   8
  -2  -6   2 2075.90 154.287  10
  -6   2   2 1961.67 151.448   1
  -6   2   2 1992.03 165.340   2
  -2  -6   2 1978.46 185.027   5
  -6   2   2 2287.35 179.874   7
   2   6   2 2121.13 177.125   7
  -6   2   2 1984.98 103.656   5
   2   6   2 1754.06 168.964   3
  -2  -6   2 1942.09 172.733   6
   6  -2   2 2130.28 173.934   1
   6  -2   2 1730.16 166.993  10
  -2  -6   2 2148.48 177.528   8
   6  -2   2 2101.19 131.283   3
  -6   2   4 9144.20 478.728   2
   6  -2   4 9160.68 431.297   2
   2   6   4 8652.84 475.906   3
  -6   2   4 8535.96 398.519   9
  -6   2   4 8946.60 467.643   6
   6  -2   6 1046.11 165.582   2
  -6   2   6 1031.98 184.344   2
  -6   2   6 1003.03 179.381   6
   2   6   6 845.803 169.590   3
   2   6   8 4706.11 442.959   2
  -6   2   8 3675.89 401.723   2
   6  -2   8 4445.65 410.841   2
  -6   2   8 4516.48 411.197   6
   6  -2  10 169.106 160.176   2
  -6   2  10 211.141 163.018   2
   2   6  10 43.7754 165.536   2
   6  -2  12 1629.82 319.026   2
  -6   1 -11-166.951 196.628   4
  -1  -6 -11 288.959 200.832   7
   1   6 -11 343.669 170.399   7
   1   6 -11 407.825 201.369   5
   6  -1 -11-3.53965 156.943   7
  -6   1 -11-137.536 159.113   5
  -6   1 -11-206.493 194.698   7
   1   6 -11 299.537 192.673   4
  -6   1  -9-3.87486 119.634   7
   6  -1  -9 255.984 137.360   5
   1   6  -9 286.808 160.072   5
   1   6  -9 18.1517 96.3183   8
  -1  -6  -9 81.1614 109.513   7
   1   6  -9 235.502 182.963   4
   6  -1  -9 367.890 188.949   7
   1   6  -9-42.0084 103.423   7
  -1  -6  -7 91.6835 81.1648   4
  -6   1  -7 88.9298 113.485   7
  -6   1  -7 110.850 62.4143   8
   1   6  -7-142.314 144.442   5
   6  -1  -7-5.23905 73.4562   1
  -1  -6  -7 84.2180 128.130   7
   1   6  -7-22.4496 131.613   4
   6  -1  -7-54.3127 132.807   7
   6  -1  -7 67.2914 81.6916   5
  -6   1  -7 59.0067 65.0374   1
   1   6  -7-187.190 112.781   7
   1   6  -7 106.583 106.688   8
  -1  -6  -5 250.539 74.0152   4
   1   6  -5 195.909 87.4423   8
   6  -1  -5 173.095 93.8597   7
  -1  -6  -5 22.5789 84.6551   7
   1   6  -5 345.575 90.0134   7
  -1  -6  -5 338.419 86.7411   6
   1   6  -5 504.305 130.906   5
  -6   1  -5 259.625 79.5426   1
   6  -1  -5 423.226 98.0059   1
   6  -1  -5 276.753 78.9006   5
   6  -1  -3 999.553 120.732   1
   1   6  -3 1035.86 100.684   7
   1   6  -3 1062.24 152.559   6
  -6   1  -3 922.972 118.218   1
   1   6  -3 992.986 138.725   5
   1   6  -3 1159.17 139.147  10
  -6   1  -3 1079.43 148.951  10
  -1  -6  -3 818.027 85.0827   6
  -1  -6  -3 739.378 118.756   7
  -1  -6  -3 926.416 144.611   3
  -1  -6  -3 971.585 131.181   8
   1   6  -3 853.853 118.299   8
   6  -1  -3 878.572 126.774   7
   6  -1  -3 1109.23 143.219   2
  -6   1  -3 1017.84 120.308   3
   1   6  -1 349.915 101.395   5
   1   6  -1 311.358 82.9328   8
  -6   1  -1 178.774 68.4217   1
   1   6  -1 356.365 78.8864   6
   6  -1  -1 205.065 68.7278   1
  -1  -6  -1 190.509 73.5616   8
  -1  -6  -1 455.710 114.135   3
  -1  -6  -1 324.753 76.4360   7
   6  -1  -1 386.567 75.1552   2
  -6   1  -1 245.619 67.9681  10
   6  -1  -1 405.469 100.599   7
  -1  -6   1 214.298 72.6767   5
   1   6   1 256.176 69.0947   7
   1   6   1 188.731 89.4713   3
  -6   1   1 248.719 81.1686   7
  -1  -6   1 77.1673 67.2534   8
  -1  -6   1 329.007 78.6754  10
   6  -1   1 271.633 50.2393   3
   6  -1   1 254.399 75.9700   1
  -6   1   1 473.485 98.9686   1
   1   6   1 195.980 76.4031   8
   6  -1   1 174.291 61.9481  10
   6  -1   3 861.617 111.331   3
   1   6   3 1073.96 146.949   7
  -1  -6   3 971.951 147.979   5
  -6   1   3 1093.72 146.275   4
   1   6   3 730.129 133.534   3
  -6   1   3 1018.18 88.9821   5
  -6   1   3 958.758 139.120   6
  -1  -6   3 980.901 126.668   8
  -6   1   3 1133.77 137.107   7
  -6   1   3 1120.97 154.812   2
  -1  -6   3 849.616 116.462  10
   6  -1   3 844.822 113.407   1
  -6   1   5 296.717 82.3896   9
   6  -1   5 267.090 90.3018   2
   1   6   5 165.900 86.1890   3
  -6   1   5 332.311 101.824   6
  -6   1   5 277.147 113.681   2
   6  -1   7 58.9155 91.8189   2
  -6   1   7 105.046 123.714   6
  -6   1   7-58.3511 122.077   2
   6  -1   9 145.861 138.421   2
  -6   1   9 164.500 142.579   2
   1   6   9-44.7081 117.958   2
   6  -1  11 321.213 197.551   2
   1   6  11 171.534 188.428   2
   6   0 -12 84.7826 173.593   7
   6   0 -12 56.4201 151.808   8
  -6   0 -12 365.562 172.593   4
   0  -6 -12 112.423 197.968   7
   0   6 -12 73.5093 183.834   4
  -6   0 -12-120.771 209.357   7
   0   6 -12-107.603 147.930   7
  -6   0 -12-141.731 166.028   5
   0   6 -12 368.952 221.925   5
   0   6 -10 693.280 214.617   5
  -6   0 -10 882.371 242.455   7
   0   6 -10 785.862 202.408   4
   6   0 -10 408.327 178.902   7
   0   6 -10 643.944 183.446   7
   0  -6 -10 880.340 243.692   7
   0   6 -10 251.635 119.783   8
  -6   0 -10 747.948 207.847   4
   6   0  -8 20.7595 91.1053   5
   0   6  -8 365.150 116.272   8
  -6   0  -8 271.959 80.0840   1
   0   6  -8 294.943 151.179   5
  -6   0  -8 194.432 123.545   7
   6   0  -8 237.982 128.800   7
   0   6  -8 156.240 134.470   7
   0  -6  -8 161.930 145.793   7
   0   6  -8 296.755 157.956   4
   0   6  -6 2161.09 216.086   8
   6   0  -6 1935.20 234.131   7
   0   6  -6 1633.86 222.921   5
   6   0  -6 2608.60 208.318   1
   6   0  -6 2180.85 203.343   5
   0   6  -6 2183.51 217.241   7
  -6   0  -6 2077.92 182.924   1
  -6   0  -6 2352.36 274.246   7
   0  -6  -6 1796.01 247.680   7
   6   0  -4 1357.09 161.633   7
   6   0  -4 1063.85 116.142   5
   0  -6  -4 1148.04 172.502   7
  -6   0  -4 1291.62 86.4851   8
  -6   0  -4 1224.59 128.784   1
   0   6  -4 1233.82 130.220   7
   0   6  -4 1194.73 168.432   5
   0   6  -4 1185.97 140.235   8
  -6   0  -4 1166.86 150.375   3
   0  -6  -4 1198.40 130.778   6
   6   0  -4 1531.83 148.854   1
   0   6  -2 10064.0 439.575   6
   6   0  -2 11032.0 435.818   1
   0  -6  -2 9489.57 434.718   7
   0  -6  -2 10900.4 450.224   8
   0  -6  -2 10654.9 455.720   3
   6   0  -2 9056.86 410.117   7
   0   6  -2 10403.2 429.847  10
   0   6  -2 9806.97 412.125   8
  -6   0  -2 9567.40 429.895  10
  -6   0  -2 9430.84 408.385   1
  -6   0  -2 10459.1 401.351   3
   6   0  -2 10197.8 435.991   2
   0   6  -2 9842.04 444.810   5
   0  -6   0 17201.3 596.551   8
  -6   0   0 16409.9 531.959  10
   6   0   0 17338.2 603.066   1
  -6   0   0 16455.3 592.080   1
   0  -6   0 17158.6 587.542   5
   0  -6   0 15937.3 532.210   7
   6   0   0 16696.8 531.085  10
   0   6   0 16995.8 539.526   7
   0   6   0 15816.1 585.017   8
   0  -6   2 10581.1 425.280   8
  -6   0   2 9827.31 419.495   1
   0   6   2 9897.55 332.001   6
   0   6   2 11335.3 460.565   7
   6   0   2 10461.4 422.173   1
   0   6   2 9967.67 442.530   3
   0  -6   2 10477.5 462.393   5
  -6   0   2 10264.2 423.628   7
   0  -6   2 9616.47 422.614  10
   6   0   2 10206.5 397.099   3
  -6   0   2 10092.2 370.712   5
   6   0   4 1138.76 143.898   3
  -6   0   4 1380.32 159.528   7
   0   6   4 1176.15 172.358   3
  -6   0   4 1246.70 171.779   2
  -6   0   4 1101.81 133.605   9
  -6   0   4 1289.21 168.175   6
   6   0   6 1971.54 228.322   2
  -6   0   6 2253.95 264.646   2
  -6   0   6 2322.36 267.845   6
   6   0   8 430.674 172.259   2
   0   6   8 94.9041 143.342   2
  -6   0   8 300.777 149.498   2
   0   6  10 710.994 227.276   2
   6   0  10 867.367 228.577   2
   6   0  12-151.407 196.827   2
   1  -6 -11 849.016 260.631   7
  -1   6 -11 428.063 171.711   4
   6   1 -11 362.608 181.736   8
   6   1 -11 467.937 218.761   7
  -6  -1 -11 192.972 129.119   7
  -1   6 -11 937.274 253.966   5
  -6  -1 -11 246.370 164.610   4
  -1   6 -11 346.143 167.072   7
  -1   6  -9 1015.79 176.677   8
  -6  -1  -9 644.860 206.214   7
   1  -6  -9 857.809 243.167   7
   6   1  -9 686.033 191.757   7
   6   1  -9 825.330 163.301   5
  -6  -1  -9 709.283 191.525   4
  -1   6  -9 803.078 198.957   4
  -1   6  -9 774.188 169.043   7
  -1   6  -9 745.031 211.665   5
   6   1  -7 269.767 126.450   7
  -1   6  -7 200.984 94.3938   8
  -1   6  -7 284.129 132.403   5
   1  -6  -7 221.034 147.703   7
  -1   6  -7 95.8418 89.2104   7
  -6  -1  -7 241.820 154.358   7
   6   1  -7 228.327 97.3710   5
  -6  -1  -7 409.072 87.3942   1
  -6  -1  -5 2226.75 172.052   1
   6   1  -5 2340.90 202.688   1
  -1   6  -5 2189.69 208.267   7
   1  -6  -5 1917.93 235.161   7
   6   1  -5 1874.07 209.904   7
   1  -6  -5 2310.47 203.884   6
  -1   6  -5 2031.83 189.119   8
  -6  -1  -5 2178.97 146.943   8
  -1   6  -5 2162.23 239.025   5
   6   1  -5 2123.56 191.197   5
   1  -6  -3 1205.94 158.264   7
   1  -6  -3 1407.30 123.341   6
  -6  -1  -3 1345.22 84.0468   8
  -1   6  -3 1394.89 147.274   2
  -1   6  -3 1508.94 166.419  10
   6   1  -3 1263.94 158.199   2
   1  -6  -3 1478.48 171.948   3
  -6  -1  -3 1122.62 145.789  10
  -1   6  -3 1232.83 127.447   8
  -6  -1  -3 1433.12 152.816   3
  -6  -1  -3 1421.02 136.492   1
   6   1  -3 1282.30 140.789   7
  -1   6  -3 1402.69 169.907   5
   6   1  -3 1407.56 143.358   1
   1  -6  -1 4835.86 251.247   3
  -6  -1  -1 4874.23 207.011   8
  -1   6  -1 4741.72 267.444   5
   6   1  -1 5062.72 268.297   1
  -1   6  -1 4731.03 263.045  10
  -6  -1  -1 4511.87 249.051   1
   1  -6  -1 5049.03 255.025   7
  -6  -1  -1 5024.29 233.384  10
   1  -6  -1 5505.98 276.865   8
  -1   6  -1 5131.46 216.481   7
   6   1  -1 4467.20 234.332   7
  -1   6  -1 5205.39 251.851   8
   6   1   1 5061.22 232.461   3
   6   1   1 4753.12 231.088  10
   1  -6   1 4960.80 252.060   8
   1  -6   1 5061.02 269.394   5
   6   1   1 4913.95 205.645   8
  -1   6   1 4779.69 251.333   3
  -6  -1   1 5148.15 243.722   7
  -1   6   1 4613.54 258.534   8
   1  -6   1 4939.95 263.376  10
   6   1   1 5159.29 262.220   1
  -6  -1   1 4649.57 261.473   1
  -1   6   1 5232.85 259.487   7
  -1   6   3 1243.09 112.304   6
  -6  -1   3 1317.88 138.592   7
  -6  -1   3 1371.39 175.642   4
  -1   6   3 1372.33 115.404   4
  -1   6   3 1756.72 191.470   7
   6   1   3 1199.21 137.014   3
  -6  -1   3 1232.27 120.932   5
   6   1   3 1360.44 129.521   1
  -1   6   3 1182.44 159.799   3
   1  -6   3 1431.56 159.206  10
  -6  -1   3 1256.20 140.550   9
  -6  -1   3 1364.90 166.310   6
   1  -6   3 1309.46 134.842   8
  -1   6   3 1186.04 71.3913   1
   6   1   5 2126.89 214.045   3
  -6  -1   5 1832.68 217.438   6
   6   1   7 336.663 119.279   2
  -1   6   7 444.575 159.525   2
  -6  -1   7 149.956 139.752   6
   6   1   9 761.948 192.043   2
  -1   6   9 822.087 229.759   2
   6   1  11 226.813 183.370   2
  -1   6  11 401.234 204.085   2
  -2   6 -12 887.003 254.271   5
   2  -6 -12 1158.31 345.426   7
   6   2 -12 1012.59 255.122   8
  -2   6 -12 445.783 235.263   7
  -6  -2 -12 392.254 233.393   7
   6   2 -12 857.332 278.009   7
  -2   6 -12 1727.92 356.787   4
  -6  -2 -12 1178.70 293.320   5
   6   2 -10 212.602 159.055   8
   6   2 -10 321.492 144.951   5
  -2   6 -10 55.7330 124.985   4
   6   2 -10 237.053 155.393   7
  -6  -2 -10-209.872 173.004   7
  -2   6 -10 8.17620 111.358   7
   2  -6 -10 53.5683 160.421   7
  -2   6 -10 320.897 191.611   5
  -6  -2 -10 76.4126 111.576   4
   2  -6  -8 2153.01 312.856   7
  -6  -2  -8 2298.53 319.301   7
  -2   6  -8 2466.93 314.623   5
  -6  -2  -8 2726.92 193.340   1
   6   2  -8 2869.17 288.483   5
  -2   6  -8 2855.64 262.794   8
  -2   6  -8 2418.69 295.995   7
   6   2  -8 2211.54 290.096   8
   6   2  -8 2194.78 284.900   7
   6   2  -6 203.996 147.789   4
   2  -6  -6 338.094 145.818   7
   6   2  -6 225.837 112.136   7
  -6  -2  -6 427.159 83.3812   1
  -6  -2  -6 499.384 91.5220   8
  -6  -2  -6 316.356 138.959   7
  -2   6  -6 292.698 91.3571   7
   6   2  -6 368.760 104.268   5
  -2   6  -6 400.852 94.2662   8
  -2   6  -6 272.645 123.882   5
   6   2  -4 3795.59 254.594   7
   6   2  -4 3982.58 254.957   5
  -6  -2  -4 3677.87 220.517   1
  -2   6  -4 4319.61 290.137   2
   2  -6  -4 3668.16 303.000   7
  -2   6  -4 3951.30 235.382   8
  -2   6  -4 3392.56 287.031   5
   2  -6  -4 3954.81 250.983   6
  -6  -2  -4 4229.34 206.220   8
   2  -6  -2 1750.62 172.053   7
   6   2  -2 1911.08 145.478   7
  -2   6  -2 1592.45 156.886  10
  -6  -2  -2 1956.04 116.123   8
   2  -6  -2 2138.21 176.158   3
  -2   6  -2 1686.15 171.042   5
  -6  -2  -2 2095.43 164.494   3
  -6  -2  -2 2084.35 168.667  10
  -2   6  -2 1750.73 138.226   8
  -6  -2  -2 1867.83 148.145   1
   6   2  -2 2074.81 179.148   1
  -6  -2   0 319.651 88.8954   1
  -2   6   0 465.059 75.6172   3
   6   2   0 255.822 76.2303   1
  -6  -2   0 399.696 77.9338   8
  -6  -2   0 366.905 42.4938  10
   2  -6   0 414.771 79.0279   8
   2  -6   0 354.983 79.1396   5
   6   2   0 262.537 38.7694  10
  -2   6   0 310.207 76.6309   7
  -2   6   0 243.525 69.0232   8
   2  -6   0 473.916 87.3411   7
   6   2   0 368.628 73.3836   8
  -2   6   0 313.978 71.3703   5
  -6  -2   2 2005.09 184.297   4
  -2   6   2 2062.12 125.954   6
  -6  -2   2 1809.41 145.624   5
   6   2   2 1723.51 155.427   3
   6   2   2 1715.47 110.113   8
  -6  -2   2 1710.05 170.382   6
  -6  -2   2 1720.70 161.442   9
  -2   6   2 1890.36 171.077   7
   2  -6   2 1984.38 177.393  10
  -2   6   2 1970.80 122.928   1
   6   2   2 2006.82 150.130   1
   2  -6   2 1979.06 142.861   8
  -6  -2   2 2195.43 148.668   7
  -2   6   2 1600.56 166.693   3
  -6  -2   4 4308.54 270.692   7
  -2   6   4 3586.12 288.948   3
   2  -6   4 3531.11 287.171  10
   6   2   4 4184.92 289.088   3
  -6  -2   4 4219.77 257.862   5
   6   2   4 4235.01 231.282   1
  -6  -2   4 3567.73 257.290   9
  -6  -2   4 3675.83 288.148   6
  -2   6   4 4098.30 252.986   4
  -2   6   4 3859.68 243.297   6
  -6  -2   6 357.031 144.781   6
  -2   6   8 2494.40 333.667   2
   6   2   8 2387.92 294.807   2
   6   2  10 290.122 209.855   2
  -2   6  10 39.7839 154.717   2
   6   2  12 986.909 286.272   2
  -6  -3 -11 562.011 190.623   4
   3  -6 -11 478.610 217.151   7
   6   3 -11 103.954 160.276   7
  -6  -3 -11 521.918 223.578   7
  -3   6 -11 608.520 226.676   7
   6   3 -11 449.036 183.242   8
  -3   6 -11 668.020 220.011   4
  -3   6 -11 781.275 228.827   5
  -3   6  -9 2424.02 322.464   5
  -3   6  -9 2022.77 225.196   8
   3  -6  -9 1964.84 323.308   7
  -6  -3  -9 2370.73 301.130   4
  -3   6  -9 2340.68 263.188   1
  -6  -3  -9 1915.17 312.784   7
   6   3  -9 1741.44 258.378   7
   6   3  -9 2227.04 305.656   8
   6   3  -9 2283.62 295.279   5
  -3   6  -9 1996.80 298.935   4
  -3   6  -9 2048.11 297.595   7
   3  -6  -9 2200.86 243.740   5
  -3   6  -7 2393.26 272.330   7
   6   3  -7 2339.48 252.563   5
  -6  -3  -7 2495.85 305.355   7
   6   3  -7 2183.31 288.446   4
  -6  -3  -7 2402.04 168.013   1
   3  -6  -7 2366.09 304.745   7
   6   3  -7 2387.81 267.555   7
  -6  -3  -7 2243.93 205.395   8
  -3   6  -7 2043.07 201.361   8
   6   3  -7 2239.63 276.819   8
  -3   6  -7 1987.92 279.488   5
  -3   6  -5 9873.82 437.220   8
   6   3  -5 9720.80 479.218   7
   6   3  -5 9853.00 540.393   8
   6   3  -5 10690.8 506.918   5
  -3   6  -5 10002.6 561.388   5
  -6  -3  -5 10356.5 566.174   7
  -6  -3  -5 11495.2 439.657   8
   3  -6  -5 9273.90 544.780   7
   6   3  -5 10325.5 576.938   4
  -6  -3  -5 9707.08 406.877   1
  -6  -3  -3 1558.59 173.284   3
  -3   6  -3 1410.33 169.838   5
  -3   6  -3 1298.21 118.167   8
   3  -6  -3 1424.28 170.613   3
  -3   6  -3 1681.71 180.979  10
  -6  -3  -3 1331.24 121.031   1
   6   3  -3 1304.82 151.562   9
   6   3  -3 1341.83 127.323   7
   3  -6  -3 1479.21 173.426   7
  -6  -3  -3 1460.39 115.986   8
   6   3  -3 1478.53 172.692   8
  -3   6  -3 1708.99 150.447   2
  -6  -3  -1 6947.06 327.297   1
  -6  -3  -1 7862.08 310.285   8
   3  -6  -1 6968.78 339.040   7
  -3   6  -1 6612.72 333.659   5
  -3   6  -1 6813.91 307.431   8
   6   3  -1 7267.14 346.165   8
   3  -6  -1 7389.29 312.696   3
   6   3  -1 7643.37 355.260   1
   3  -6  -1 7467.14 278.278   5
  -3   6  -1 7398.74 321.809   7
  -3   6  -1 7822.44 361.350  10
  -3   6   1 6990.50 315.049   1
   3  -6   1 7394.43 355.728  10
   6   3   1 7357.46 302.197   8
  -3   6   1 7550.41 314.579   3
  -6  -3   1 6980.63 291.438   7
  -6  -3   1 6638.59 333.731   9
   3  -6   1 7291.62 313.392   8
   6   3   1 8023.33 338.421   1
   6   3   1 7148.58 331.534   3
  -6  -3   1 7557.77 356.197   8
  -3   6   1 7363.38 347.024   7
  -6  -3   3 1342.82 153.212   9
   3  -6   3 1469.96 123.181   8
  -6  -3   3 1452.45 150.503   5
  -6  -3   3 1607.72 181.309   6
  -6  -3   3 1446.44 133.290   7
  -3   6   3 1260.68 163.376   3
   6   3   3 1271.45 155.842   3
   6   3   3 1278.15 122.970   1
  -3   6   3 1448.72 101.890   1
   3  -6   3 1430.47 167.919  10
  -3   6   3 1239.92 124.479   6
   6   3   5 9916.96 535.547   3
  -6  -3   5 10810.9 503.548   7
  -6  -3   5 10026.0 557.075   6
  -3   6   5 10295.1 495.573   6
  -3   6   5 9905.52 368.853   9
  -3   6   7 2194.11 293.968   2
  -6  -3   7 1926.44 269.505   6
  -3   6   9 2037.88 322.385   2
   6   3   9 2345.91 329.509   2
   6   3  11 148.339 139.959   2
  -3   6  11 384.202 177.500   2
  -4   6 -12 240.850 166.762   5
   4  -6 -12 204.769 192.149   7
  -4   6 -12 53.8832 156.338   7
  -4   6 -12 352.896 218.842   4
   6   4 -10 310.009 169.956   8
  -4   6 -10 502.561 185.747   4
  -6  -4 -10 977.356 191.315   4
  -4   6 -10 684.561 197.565   7
   6   4 -10 525.988 184.991   7
  -6  -4 -10 183.332 161.311   7
   4  -6 -10 522.899 211.333   7
  -4   6 -10 605.841 193.814   5
   6   4 -10 717.553 188.826   5
  -4   6  -8 490.800 181.827   5
  -4   6  -8 361.769 107.443   8
  -4   6  -8 329.577 123.592   1
  -6  -4  -8 222.677 155.457   7
   6   4  -8 417.375 176.702   4
  -6  -4  -8 378.855 117.091   4
   4  -6  -8 338.126 96.1141   5
   4  -6  -8 150.276 121.292   7
  -4   6  -8 319.228 124.314   7
   6   4  -8 119.907 114.563   7
   6   4  -8 260.000 129.857   5
   6   4  -8 107.779 109.869   8
   6   4  -6 484.970 124.052   7
  -4   6  -6 575.819 129.688   1
   6   4  -6 516.008 130.952   8
   6   4  -6 458.230 125.344   5
  -6  -4  -6 467.702 157.225   7
  -4   6  -6 405.068 83.7907   8
   4  -6  -6 555.146 163.069   7
  -6  -4  -6 523.596 97.7805   8
   6   4  -6 410.426 150.409   4
   4  -6  -6 401.640 48.2027   1
  -4   6  -6 558.234 166.607   5
  -6  -4  -6 513.042 73.5257   1
  -6  -4  -4 1707.08 133.274   1
   6   4  -4 1916.80 210.074   8
   6   4  -4 1577.13 207.728   4
   6   4  -4 1737.88 152.874   7
   6   4  -4 1921.45 177.678  10
   4  -6  -4 1710.74 205.195   7
  -6  -4  -4 1681.31 205.812   7
   4  -6  -4 1951.12 123.733   1
  -4   6  -4 1830.36 141.488   8
  -6  -4  -4 1807.28 147.456   8
   6   4  -4 1376.70 168.555   5
  -4   6  -4 1758.80 175.899   2
   4  -6  -2 2684.56 195.294   3
   6   4  -2 2847.59 155.418   7
   6   4  -2 2744.34 141.083  10
   6   4  -2 2743.52 214.753   9
  -4   6  -2 2779.67 223.131  10
  -4   6  -2 2872.29 159.168   2
  -4   6  -2 2785.76 166.674   8
  -6  -4  -2 2972.80 214.683   3
  -6  -4  -2 2730.55 183.697   1
   6   4  -2 2270.31 200.554   8
  -6  -4  -2 2537.79 165.976   8
  -4   6  -2 2656.24 213.640   5
   4  -6  -2 2523.69 214.174   7
   4  -6  -2 2759.87 172.950   1
  -6  -4   0 543.451 103.573   9
   4  -6   0 644.373 107.551   7
   4  -6   0 674.146 103.243   8
  -4   6   0 470.403 58.4537   3
   6   4   0 311.213 97.9156   1
  -4   6   0 531.646 98.4892   7
   6   4   0 355.594 82.3926   8
  -4   6   0 435.489 92.0371   1
  -6  -4   0 457.179 91.8439   8
  -4   6   0 557.666 77.9497   5
   4  -6   2 2619.07 159.996   8
   4  -6   2 2874.83 222.898  10
  -6  -4   2 2857.46 220.631   6
  -6  -4   2 2596.47 215.773   9
   6   4   2 2518.53 165.248   8
  -4   6   2 2142.74 183.668   3
  -6  -4   2 2775.53 216.610   4
  -4   6   2 2585.20 164.900   1
   6   4   2 2926.76 183.609   1
  -6  -4   2 2702.23 149.260   7
  -6  -4   2 2894.00 207.464   5
   6   4   2 2651.25 210.253   3
  -4   6   2 3093.03 231.713   7
  -6  -4   4 2000.78 193.381   5
  -4   6   4 1782.33 177.465   6
  -6  -4   4 2074.16 170.086   7
   4  -6   4 1999.26 224.216  10
  -4   6   4 1933.87 123.162   1
  -4   6   4 1797.37 177.988   4
   6   4   4 1865.24 141.763   1
   6   4   4 1508.58 184.201   3
  -6  -4   4 1624.60 196.373   6
  -4   6   6 665.686 179.552   2
  -6  -4   6 427.360 137.025   6
  -4   6   6 299.540 94.5466   6
   6   4   6 554.673 146.411   3
  -4   6   8 43.8767 122.067   2
   6   4  10 706.400 246.396   2
  -4   6  10 426.331 190.766   2
   6   4  12 415.293 217.191   2
   6   5 -11 284.064 173.417   5
  -6  -5 -11 568.828 279.889   7
   6   5 -11 120.091 121.298   7
  -5   6 -11 260.132 204.821   4
  -5   6 -11 251.330 164.189   5
   5  -6 -11 54.7728 155.488   7
   6   5 -11-207.413 194.566   8
  -5   6 -11 341.951 172.147   7
  -6  -5  -9 183.200 114.655   4
   5  -6  -9 288.587 141.351   7
  -5   6  -9 315.497 175.800   5
  -5   6  -9 453.148 161.476   7
   6   5  -9 245.948 138.617   7
   6   5  -9 339.626 155.107   8
   6   5  -9 207.921 131.809   5
  -6  -5  -9-167.038 171.307   7
  -5   6  -9 306.222 120.122   1
   6   5  -9-101.398 157.116   4
   6   5  -7 291.564 108.458   7
   5  -6  -7 164.867 134.737   7
  -5   6  -7 99.5886 101.242   7
  -6  -5  -7 427.225 175.658   7
  -5   6  -7 39.2666 108.595   5
   6   5  -7 187.198 112.769   5
   6   5  -7 191.014 122.090   8
  -5   6  -7 345.966 88.7060   8
   5  -6  -7 201.879 40.0360   1
  -6  -5  -7 225.804 46.4629   1
   6   5  -7 335.039 164.273   4
  -6  -5  -7 193.972 88.0948   4
  -5   6  -7 416.971 134.331   1
   5  -6  -7 301.368 84.1355   5
  -5   6  -5 245.505 99.4394   1
   5  -6  -5 193.721 45.9172   5
   6   5  -5 238.950 83.7213   7
   6   5  -5 218.419 102.605   5
  -6  -5  -5 272.931 61.3138   1
  -6  -5  -5 229.810 85.2557   8
  -5   6  -5 223.563 58.4938   8
  -6  -5  -5 206.442 107.184   7
  -6  -5  -5 175.392 34.4783   9
   6   5  -5 330.404 121.859   8
   5  -6  -5 257.497 50.8469   1
   5  -6  -5 195.583 112.174   7
   6   5  -5 302.800 115.432   4
  -5   6  -3 404.116 97.1970   1
  -6  -5  -3 553.711 89.8394   8
   6   5  -3 523.662 75.5638   7
  -5   6  -3 540.969 86.9888   2
   5  -6  -3 511.945 77.4654   1
  -5   6  -3 570.713 74.8777   8
   5  -6  -3 313.060 107.578   7
  -6  -5  -3 526.698 73.0129   9
  -6  -5  -3 401.145 74.0987   1
  -6  -5  -3 339.495 109.798   7
   6   5  -3 483.258 112.910   8
   6   5  -3 615.635 82.3727  10
   5  -6  -3 506.694 111.420   3
   6   5  -3 449.351 109.468   4
  -6  -5  -1 3412.21 213.111   9
   5  -6  -1 3737.90 201.131   3
   5  -6  -1 3802.51 234.366   1
  -6  -5  -1 4064.27 230.080   8
   6   5  -1 3762.32 247.813   9
  -5   6  -1 3597.49 245.109   1
   5  -6  -1 3907.98 255.158   7
  -5   6  -1 3947.15 242.796   7
   6   5  -1 3804.84 251.378   8
  -5   6  -1 4311.80 272.474  10
  -6  -5   1 4075.90 254.749   8
  -6  -5   1 3734.41 169.356   7
  -5   6   1 3442.43 192.323   3
   6   5   1 3939.98 225.222   8
   6   5   1 3337.28 239.232   3
  -6  -5   1 3726.75 244.679   9
  -6  -5   1 3341.48 223.446   6
   5  -6   1 3615.29 244.869  10
  -5   6   1 3303.15 217.625   1
  -6  -5   1 3987.97 237.937   4
   6   5   1 3869.81 231.548   1
   5  -6   1 4021.90 214.441   8
  -5   6   1 4008.48 251.885   7
  -5   6   1 3863.96 173.029   5
  -6  -5   3 411.142 92.6832   5
   5  -6   3 502.841 71.7541   8
  -5   6   3 442.584 71.3424   1
   5  -6   3 633.352 130.731  10
   6   5   3 589.104 90.4329   8
  -6  -5   3 497.596 72.8434   7
  -6  -5   3 526.344 119.723   6
   6   5   3 484.487 78.9544   1
  -5   6   3 377.609 87.6179   6
   6   5   3 298.275 87.1034   3
  -5   6   5 369.919 108.766   6
  -6  -5   5 332.389 124.229   6
   6   5   5 40.3909 89.1640   3
  -5   6   5 257.056 104.161   2
  -6  -5   5 172.875 75.5684   7
   6   5   5 225.672 53.0956   1
   6   5   7 108.048 108.466   3
  -5   6   7 300.868 138.476   6
  -6  -5   7 11.2009 127.903   6
  -5   6   7 250.168 136.207   2
   6   5   9 45.7010 110.076   2
  -5   6   9 512.556 192.353   2
  -5   6  11 513.513 251.447   2
   6   5  11 476.352 205.678   2
   6  -6 -12 400.979 275.918   7
  -6   6 -12 462.388 229.488   4
  -6   6 -12 626.459 247.027   5
  -6   6 -12 319.078 224.297   7
  -6   6 -10-24.9950 143.470   7
  -6   6 -10 305.513 188.362   5
   6   6 -10 110.532 126.708   8
   6   6 -10 12.4028 138.954   7
   6  -6 -10 67.6124 188.827   7
  -6  -6 -10-30.5399 105.563   4
   6   6 -10-32.7126 187.046   4
   6   6 -10 153.158 153.322   5
  -6  -6 -10-98.8867 146.593   7
   6  -6  -8 1903.24 182.951   5
  -6   6  -8 1618.81 277.868   5
   6   6  -8 1424.39 243.147   5
  -6  -6  -8 1274.66 233.964   7
   6   6  -8 1454.17 209.336   7
   6  -6  -8 1753.78 287.795   7
   6   6  -8 1423.27 260.949   4
  -6   6  -8 1387.63 232.133   7
  -6   6  -8 1646.23 220.709   1
   6   6  -8 1485.92 251.646   8
  -6  -6  -8 1643.60 223.024   4
  -6   6  -8 1519.24 154.129   8
   6   6  -6 1683.28 230.535   8
   6   6  -6 1545.91 215.085   5
  -6   6  -6 1747.50 141.472   8
   6   6  -6 1725.48 250.285   4
   6  -6  -6 1732.96 136.921   5
  -6   6  -6 1442.93 199.157   1
   6  -6  -6 1662.41 133.893   1
   6   6  -6 1352.50 173.833   7
   6  -6  -6 1846.97 270.343   7
  -6  -6  -6 1350.81 236.102   7
   6   6  -4 1210.96 185.797   4
  -6   6  -4 1183.22 136.365   3
  -6  -6  -4 1037.41 84.5322   9
  -6  -6  -4 1033.98 124.913   8
   6   6  -4 1003.95 163.870   5
   6  -6  -4 720.139 142.338   7
  -6   6  -4 981.724 88.6613   8
   6  -6  -4 1105.15 114.645   1
  -6  -6  -4 932.432 156.184   7
  -6   6  -4 1036.69 158.283   1
   6   6  -4 890.397 125.938  10
   6   6  -4 860.658 148.546   8
   6   6  -4 776.529 100.907   7
   6  -6  -2 8436.92 371.523   3
  -6   6  -2 7831.12 423.478  10
   6   6  -2 7548.10 397.827   4
   6  -6  -2 7273.42 403.157   7
  -6  -6  -2 8323.57 428.299   3
   6  -6  -2 8155.02 367.598   1
  -6   6  -2 6999.49 391.546   1
  -6  -6  -2 7738.26 339.592   9
   6   6  -2 8459.39 421.802   9
   6   6  -2 7577.08 406.334   8
   6   6  -2 7878.72 300.055  10
  -6  -6  -2 8243.47 371.866   8
  -6   6  -2 7754.57 316.198   8
  -6   6   0 4737.22 182.326   3
  -6  -6   0 4472.32 278.426   9
   6  -6   0 4481.30 277.800   7
  -6   6   0 4561.90 280.080   1
  -6   6   0 5457.66 302.299   7
   6  -6   0 4870.30 290.091   1
   6  -6   0 4905.31 185.228   3
  -6  -6   0 5029.87 246.842   4
   6   6   0 5163.98 284.808   9
  -6  -6   0 5456.40 290.074   8
   6   6   0 4397.10 268.614   8
  -6  -6   2 8086.95 279.226   7
  -6  -6   2 7943.28 402.163   6
  -6  -6   2 8642.88 428.234   8
   6  -6   2 7900.11 319.422   8
   6   6   2 8011.52 359.345   1
  -6  -6   2 8350.47 416.454   5
  -6  -6   2 8168.35 416.158   4
  -6   6   2 7506.44 361.142   1
   6  -6   2 7345.18 404.994  10
   6   6   2 7747.09 411.212   3
   6   6   2 7371.40 360.070   8
  -6   6   2 8672.41 429.711   7
  -6  -6   4 940.687 167.308   6
  -6   6   4 863.975 106.392   1
   6  -6   4 960.266 170.879  10
   6   6   4 997.814 158.986   3
   6  -6   4 1171.38 97.7595   8
  -6   6   4 1027.34 168.014   2
  -6  -6   4 1043.97 110.388   7
  -6   6   4 891.247 140.328   6
   6   6   4 1090.60 106.570   1
   6  -6   6 1408.02 194.149   2
  -6   6   6 1282.43 193.678   6
   6   6   6 1358.36 210.428   3
  -6   6   6 1474.53 145.995   9
  -6  -6   6 1276.00 227.752   6
  -6   6   6 1532.98 233.127   2
  -6   6   8 1128.09 203.752   6
  -6   6   8 1523.08 264.378   2
  -6   6  10 153.392 191.641   2
   6   6  10-115.833 164.974   2
   6   7 -11 261.630 177.671   4
  -6  -7 -11-119.309 195.639   7
   6   7 -11 212.768 197.521   5
   7  -6 -11 374.633 248.554   7
  -7   6 -11 179.559 196.515   7
   6   7 -11 197.548 160.464   8
  -7   6 -11-35.0397 137.845   4
  -7   6 -11 219.790 173.138   5
  -7   6  -9 653.640 187.780   7
   6   7  -9 783.584 193.093   8
   6   7  -9 701.142 170.497   7
   7  -6  -9 541.438 194.659   7
  -6  -7  -9 740.105 219.004   7
  -7   6  -9 883.116 166.034   1
   6   7  -9 586.657 207.151   4
  -6  -7  -9 681.252 154.223   4
   6   7  -9 852.190 201.460   5
  -7   6  -9 616.051 210.024   5
   7  -6  -7 5623.37 471.876   7
  -6  -7  -7 5882.42 373.273   4
   6   7  -7 5842.10 458.991   8
  -6  -7  -7 5594.29 482.216   7
  -7   6  -7 6034.98 290.703   8
   6   7  -7 6105.45 498.239   4
   6   7  -7 6232.43 467.308   5
   7  -6  -7 5782.98 288.105   1
   6   7  -7 5985.41 386.961   7
   7  -6  -7 6201.16 299.820   5
  -7   6  -7 5751.71 419.317   1
   7  -6  -5 300.582 145.396   7
   6   7  -5 41.1721 84.1204   8
   6   7  -5 46.8897 58.3707   7
   7  -6  -5 105.833 55.5457   1
  -7   6  -5 218.664 45.9380   8
   6   7  -5-105.368 126.675   4
  -7   6  -5 142.745 94.4089   1
   6   7  -5 105.376 88.5309   5
  -6  -7  -5 56.2264 95.4125   7
   7  -6  -3 2731.39 248.046   7
  -6  -7  -3 2620.60 168.418   9
  -6  -7  -3 2508.38 235.547   7
   6   7  -3 2581.21 243.489   8
  -6  -7  -3 3376.68 229.892   8
  -7   6  -3 2555.14 145.196   8
   7  -6  -3 2973.61 206.847   1
   6   7  -3 2855.39 145.186   7
  -7   6  -3 2597.26 236.083   1
  -7   6  -3 2997.48 178.408   3
   6   7  -3 2761.72 248.725   4
   6   7  -3 2861.08 186.066  10
   7  -6  -3 3151.92 239.033   3
  -7   6  -1 694.458 120.826   1
   7  -6  -1 786.031 90.7425   3
  -6  -7  -1 744.654 110.378   9
  -6  -7  -1 847.665 107.170   7
   6   7  -1 452.820 111.791   8
   7  -6  -1 748.463 133.268   1
   7  -6  -1 793.206 141.533   7
  -7   6  -1 863.448 141.255  10
  -7   6  -1 1084.36 152.680   7
   6   7  -1 1003.56 139.782   9
  -6  -7  -1 828.322 123.998   8
  -7   6   1 906.872 98.2713   2
   7  -6   1 999.088 144.741  10
   7  -6   1 617.197 121.043   1
  -7   6   1 853.252 130.647   1
   6   7   1 866.684 119.847   9
   7  -6   1 942.552 103.360   8
  -7   6   1 1003.33 137.668   7
  -6  -7   1 820.092 118.997   6
  -6  -7   1 864.857 123.424   8
   6   7   1 863.095 124.654   8
  -6  -7   1 808.644 70.3214  10
  -6  -7   1 961.137 122.868   4
   6   7   1 702.424 121.322   3
   6   7   3 2921.57 190.479   1
   7  -6   3 2991.85 155.055   8
  -6  -7   3 2954.79 149.857   7
  -7   6   3 2582.52 223.086   2
   6   7   3 2949.06 256.845   3
  -6  -7   3 2977.43 250.941   6
   7  -6   3 2768.68 251.803  10
   6   7   3 3093.91 227.873   8
  -7   6   3 2667.38 200.702   1
   6   7   5 159.978 115.085   3
  -7   6   5 205.871 104.572   6
   7  -6   5 95.6506 95.1161  10
   6   7   5 165.682 47.0277   1
  -7   6   5 291.342 127.749   2
  -6  -7   5 160.288 113.401   6
   7  -6   5 340.564 107.754   2
   6   7   7 5239.37 450.578   3
   7  -6   7 5127.95 399.698   2
  -7   6   7 5904.09 326.105   9
  -7   6   7 4884.23 451.657   2
  -7   6   7 5819.78 443.778   6
  -7   6   9 940.038 224.667   2
   6   7  11 171.210 154.729   2
  -7   6  11 44.6739 158.165   2
  -7   5 -12 1506.65 335.269   5
   7  -5 -12 1076.94 361.106   7
  -7   5 -12 1083.16 314.898   7
  -7   5 -12 1218.27 342.646   4
   5   7 -10 1457.31 316.708   4
   7  -5 -10 1186.60 279.759   7
  -5  -7 -10 1360.06 298.073   7
   5   7 -10 1594.64 284.012   5
  -7   5 -10 1659.67 303.393   5
   5   7 -10 1458.63 248.626   7
  -7   5 -10 1084.39 258.034   7
   5   7 -10 1553.75 266.274   8
   7  -5  -8 139.964 65.3855   5
  -7   5  -8 246.029 123.442   7
   5   7  -8 170.398 88.1013   7
  -7   5  -8 322.819 125.027   1
   5   7  -8 336.692 147.219   4
  -5  -7  -8 283.379 93.4122   4
   5   7  -8 154.250 116.085   8
   5   7  -8 299.055 147.857   5
  -5  -7  -8 229.240 155.529   7
   7  -5  -8 195.228 156.938   7
   7  -5  -6 1794.29 251.949   7
  -5  -7  -6 2041.19 186.713   4
   5   7  -6 1891.37 264.448   4
   5   7  -6 1816.64 192.801   7
  -7   5  -6 1649.35 209.554   1
   7  -5  -6 1713.15 156.362   1
   7  -5  -6 1811.42 139.325   5
   5   7  -6 1766.94 231.123   5
  -7   5  -6 1879.09 129.770   8
   5   7  -6 1868.06 239.362   8
  -5  -7  -6 2236.40 289.554   7
   5   7  -4 252.127 99.3861   4
   5   7  -4 364.498 69.3656   7
   7  -5  -4 409.427 86.8695   1
   5   7  -4 339.185 121.305   5
  -7   5  -4 465.767 92.0225   3
   5   7  -4 533.890 104.592  10
   5   7  -4 654.575 132.553   8
   7  -5  -4 288.952 112.785   7
  -5  -7  -4 448.564 114.629   7
  -5  -7  -4 541.013 106.164   8
  -7   5  -4 247.859 104.715   1
  -7   5  -4 393.542 45.9545   8
  -5  -7  -2 6462.36 353.043   7
  -7   5  -2 7358.64 395.310  10
   7  -5  -2 7634.26 357.739   1
   7  -5  -2 7038.09 337.060   3
  -7   5  -2 7004.41 257.544   3
  -7   5  -2 6479.61 367.785   1
   5   7  -2 7617.61 397.811   9
  -5  -7  -2 7337.95 364.159   8
  -5  -7  -2 7810.22 404.661   3
   5   7  -2 6447.73 371.751   8
   5   7  -2 7229.37 376.612   6
   5   7  -2 6929.75 295.212  10
   5   7  -2 6735.97 367.961   4
   7  -5  -2 6958.16 385.502   7
   7  -5   0 163.324 85.6484  10
  -7   5   0 153.487 89.9827   7
   5   7   0 188.583 86.9555   9
  -5  -7   0 192.575 49.2829   7
  -5  -7   0 128.026 54.8293   6
  -5  -7   0 86.1762 59.9018   8
  -5  -7   0 185.858 61.0706   4
   7  -5   0-0.48630 79.1593   1
  -7   5   0 194.493 84.4898   1
   5   7   0 238.182 94.3230   8
  -5  -7   2 7887.04 402.381   8
   5   7   2 7029.35 386.961   3
   7  -5   2 6979.23 381.951  10
  -5  -7   2 6366.88 291.320  10
  -7   5   2 7092.60 351.675   1
   5   7   2 6952.93 320.993   1
   7  -5   2 7289.90 277.073   8
  -7   5   2 6924.37 340.753   2
  -5  -7   2 7349.07 395.614   5
  -7   5   2 7904.17 402.443   7
  -5  -7   2 6718.89 361.711   6
   7  -5   2 7457.69 393.948   1
   5   7   2 6828.15 353.505   8
  -5  -7   4 358.187 108.730   6
  -7   5   4 650.758 130.654   6
   5   7   4 351.722 110.431   3
  -7   5   4 352.616 73.7566   1
   7  -5   4 428.530 92.5161   2
  -7   5   4 366.112 115.728   2
   5   7   4 511.569 65.9819   1
   7  -5   4 561.329 141.950  10
  -7   5   6 1867.41 178.395   9
   7  -5   6 1707.14 207.175   2
  -7   5   6 1832.62 236.154   6
  -7   5   6 1355.76 215.630   2
   5   7   6 1880.35 260.002   3
  -7   5   8 305.642 146.698   6
   7  -5   8 175.362 112.273   2
  -7   5   8 119.883 142.818   2
  -7   5  10 1382.98 311.155   2
   5   7  10 982.661 252.403   2
   4   7 -11 152.282 225.797   4
  -7   4 -11 91.4416 144.705   5
   4   7 -11 123.839 170.384   5
   7  -4 -11-4.55173 165.421   7
  -7   4 -11 398.490 247.019   7
  -4  -7 -11 147.851 198.192   7
   4   7 -11-27.9825 128.733   8
  -7   4 -11 46.9172 136.591   4
   7  -4  -9 677.888 217.806   7
   4   7  -9 775.394 210.438   5
   4   7  -9 523.053 164.344   7
  -4  -7  -9 660.302 201.763   7
  -4  -7  -9 761.323 159.870   4
   4   7  -9 535.356 162.058   8
  -7   4  -9 621.352 185.871   7
   4   7  -9 482.803 179.889   4
  -7   4  -9 846.466 164.119   1
   4   7  -7 471.985 155.017   5
  -7   4  -7 847.574 97.8095   8
   4   7  -7 782.244 172.878   8
   4   7  -7 692.404 144.103   7
   7  -4  -7 710.936 99.6270   1
   7  -4  -7 835.199 197.575   7
   4   7  -7 917.141 210.942   4
  -4  -7  -7 697.938 195.151   7
  -4  -7  -7 1016.81 160.822   4
   7  -4  -7 591.546 105.028   5
  -7   4  -7 555.026 138.622   1
  -4  -7  -5 684.907 116.278   6
  -4  -7  -5 642.878 89.7779   4
   7  -4  -5 546.729 95.1681   1
   7  -4  -5 616.876 139.997   7
  -4  -7  -5 698.800 162.028   7
   7  -4  -5 648.843 74.4380   5
  -7   4  -5 474.306 116.874   1
   4   7  -5 570.009 96.4352   7
   4   7  -5 519.336 117.711   8
   4   7  -5 853.363 171.098   4
  -7   4  -5 437.449 50.7274   8
   4   7  -5 493.284 119.199   5
   4   7  -3 106.347 84.5545   8
  -7   4  -3 149.388 62.9743   3
  -4  -7  -3 20.9345 83.0701   7
   4   7  -3 109.177 62.7449  10
   7  -4  -3 255.060 112.443   7
  -4  -7  -3 97.9210 62.4030   8
   4   7  -3 119.917 99.7101   5
   4   7  -3 40.8555 70.6850   4
   7  -4  -3 138.368 71.6981   1
  -7   4  -3 220.664 85.2155   1
  -4  -7  -3 102.188 28.1393   4
   7  -4  -3 51.1061 66.1070   3
   4   7  -3 69.9510 35.7620   7
   7  -4  -1 8739.23 422.887   7
   4   7  -1 9049.28 385.062   6
  -7   4  -1 9440.50 431.053  10
   4   7  -1 8721.58 384.964   4
   4   7  -1 10029.3 438.517   9
   7  -4  -1 9424.18 420.038   1
  -4  -7  -1 8927.29 375.987   7
  -7   4  -1 8047.94 410.195   1
  -4  -7  -1 9508.45 420.897   8
   4   7  -1 8704.37 417.846   8
  -4  -7   1 9901.10 435.375   8
   4   7   1 8761.34 426.540   3
   7  -4   1 10277.8 444.006   1
  -4  -7   1 9891.44 444.580   5
  -7   4   1 8449.02 341.433   2
  -4  -7   1 8882.85 338.811  10
  -7   4   1 10153.8 438.794   7
  -4  -7   1 8712.39 377.228   6
   4   7   1 8973.11 407.548   8
   4   7   1 7689.19 381.055   9
   7  -4   1 9248.24 415.351  10
  -7   4   1 8097.79 394.818   1
   7  -4   3-0.32498 79.7023  10
   7  -4   3 70.4821 53.2447   2
   4   7   3 63.9278 39.6883   1
   4   7   3-3.67075 98.5861   3
  -7   4   3 87.2251 57.5771   1
  -7   4   3 50.5674 68.8101   2
  -4  -7   3 26.4544 79.9186   6
  -4  -7   3 98.7247 58.9889  10
  -7   4   3 126.753 78.8918   6
   7  -4   5 421.661 110.221   2
  -7   4   5 479.494 120.120   6
  -7   4   5 521.114 110.584   9
  -7   4   5 617.139 147.507   2
   4   7   5 231.324 86.2091   3
  -4  -7   5 361.639 116.369   6
   7  -4   7 669.601 148.153   2
   4   7   7 342.982 138.596   3
  -7   4   7 803.168 197.821   2
  -7   4   7 673.411 171.743   6
   4   7   9 652.760 189.740   2
  -7   4   9 694.265 192.131   2
   7  -4   9 649.510 179.311   2
   4   7  11-103.031 179.641   2
  -7   4  11 581.795 254.535   2
  -7   3 -12-166.771 206.974   4
   7  -3 -12 144.769 220.377   7
  -7   3 -12-210.711 215.423   7
   3   7 -12-442.639 211.240   5
  -7   3 -12 373.353 199.771   5
   3   7 -12-281.680 241.686   4
   3   7 -10 152.969 188.742   4
  -7   3 -10 320.238 147.339   7
  -3  -7 -10-54.9598 155.458   7
   7  -3 -10 176.086 144.049   7
   3   7 -10 122.193 105.464   8
   3   7 -10 330.396 144.159   5
   3   7 -10 38.9680 101.550   7
   3   7  -8 978.186 185.956   8
   3   7  -8 719.985 198.053   4
  -7   3  -8 995.441 115.815   8
   7  -3  -8 600.643 182.927   7
   3   7  -8 1012.81 218.977   5
   7  -3  -8 922.204 139.783   5
  -3  -7  -8 929.171 155.841   4
  -7   3  -8 690.039 145.943   1
  -3  -7  -8 633.241 184.552   7
  -7   3  -8 633.775 196.147   7
   3   7  -8 692.444 167.850   7
   7  -3  -6 1784.56 158.594   5
  -3  -7  -6 1626.90 244.305   7
   7  -3  -6 2017.09 175.695   1
   3   7  -6 1242.90 218.925   4
   7  -3  -6 1740.04 229.113   7
  -7   3  -6 1695.37 118.093   8
  -3  -7  -6 1786.25 177.398   4
   3   7  -6 1770.66 222.914   8
   3   7  -6 1726.36 232.282   5
   3   7  -6 1849.91 195.972   7
  -7   3  -6 1667.38 192.930   1
   3   7  -4 149.226 75.4370  10
  -3  -7  -4 176.403 83.3572   8
  -3  -7  -4 158.393 53.9131   4
   3   7  -4 79.0459 94.2375   4
   3   7  -4 113.951 76.8566   8
  -3  -7  -4 211.707 66.9302   6
   7  -3  -4 106.617 54.8853   1
   3   7  -4 101.205 78.8598   5
  -7   3  -4 144.913 76.1570   3
   7  -3  -4 278.621 111.899   7
  -7   3  -4 2.60390 69.8306   1
   3   7  -4 153.531 49.9465   7
  -3  -7  -4 127.161 85.3745   7
   3   7  -2 10467.3 466.745   8
   7  -3  -2 9646.01 463.877   7
   3   7  -2 10362.8 458.648   6
  -7   3  -2 10866.5 476.258  10
  -3  -7  -2 11437.6 503.128   3
  -3  -7  -2 10128.4 457.338   7
  -7   3  -2 10686.3 373.119   3
   7  -3  -2 10798.1 444.872   2
   3   7  -2 10352.9 416.875  10
  -3  -7  -2 10299.7 458.427   8
   7  -3  -2 10503.4 447.514   1
   3   7  -2 10073.3 462.444   4
  -7   3  -2 9655.80 462.243   1
   3   7  -2 10114.0 475.452   5
  -7   3   0-119.517 88.0848   1
   7  -3   0 19.0559 27.4229   2
  -3  -7   0-2.97091 67.4015   8
   3   7   0 17.7106 40.1893   4
  -3  -7   0 50.0862 38.4654   6
   7  -3   0-95.9210 74.1155  10
  -7   3   0 29.6394 94.9022   7
  -3  -7   0 1.41387 38.6563   7
   3   7   0-12.3339 40.7083   7
   3   7   0-8.29033 75.3744   8
   7  -3   0 41.6460 67.9881   1
   3   7   2 9773.45 444.193   8
  -3  -7   2 10990.0 476.193   8
  -3  -7   2 10309.5 411.243  10
   3   7   2 10744.0 459.213   7
  -7   3   2 10961.9 482.406   7
   7  -3   2 10789.3 467.955   1
   7  -3   2 9895.53 355.406   3
  -3  -7   2 11106.9 490.926   5
  -7   3   2 9747.17 427.781   2
   3   7   2 9703.79 463.450   3
  -7   3   2 10258.7 434.985   1
   7  -3   2 10647.5 473.245  10
  -3  -7   2 10062.7 448.097   6
   3   7   2 8854.06 376.968   9
  -7   3   4 206.541 94.9395   6
   3   7   4 158.702 30.3084   1
   3   7   4 0.82328 114.429   3
   7  -3   4 194.129 73.2181   2
  -7   3   4 99.9489 85.4302   2
  -7   3   6 1885.23 259.787   2
  -7   3   6 1951.27 235.331   6
   7  -3   6 1479.95 202.290   2
   3   7   6 1655.03 234.627   3
  -7   3   6 1758.45 187.615   9
  -7   3   8 527.577 187.111   2
  -7   3   8 1100.59 216.567   6
   7  -3   8 608.727 168.964   2
  -7   3  10 321.270 168.767   2
   7  -3  10 335.856 184.770   2
   3   7  10 448.225 206.436   2
   2   7 -11 414.655 208.338   5
   7  -2 -11 232.720 176.854   7
  -7   2 -11 161.737 144.513   5
   2   7 -11 190.070 153.551   4
  -7   2 -11 206.122 165.578   4
  -7   2 -11 274.576 166.282   7
  -2  -7 -11 365.062 191.731   7
   2   7 -11 136.867 142.036   7
   2   7  -9 119.372 116.996   7
  -7   2  -9 140.547 129.468   7
   7  -2  -9 73.7526 133.099   7
   2   7  -9 263.786 151.567   5
   7  -2  -9 215.604 128.180   5
   2   7  -9 159.835 187.071   4
  -2  -7  -9 23.0042 115.019   7
   2   7  -9 3.28420 99.5837   8
   7  -2  -7 277.466 84.2076   1
  -2  -7  -7 221.938 136.524   7
  -7   2  -7 207.734 125.270   7
  -2  -7  -7 424.436 109.856   4
   7  -2  -7 486.038 164.628   7
  -7   2  -7 289.872 94.4900   1
   2   7  -7 449.030 132.815   8
   7  -2  -7 398.477 107.314   5
  -7   2  -7 463.819 82.4738   8
   2   7  -7 487.444 144.520   5
   2   7  -7 327.283 150.976   4
   2   7  -7 435.178 137.958   7
   2   7  -5 922.805 169.567   4
  -2  -7  -5 937.602 114.888   4
   2   7  -5 849.001 164.525   5
   2   7  -5 1004.64 147.574   8
  -7   2  -5 858.207 126.949   1
   2   7  -5 812.802 116.378   7
   7  -2  -5 948.247 107.070   5
  -7   2  -5 913.150 68.4531   8
   7  -2  -5 908.695 124.172   1
   7  -2  -5 772.509 152.735   7
  -2  -7  -5 676.843 153.978   7
  -2  -7  -5 963.312 132.826   6
  -2  -7  -3 6146.96 336.936   8
   2   7  -3 4863.92 306.134   8
   7  -2  -3 6192.39 348.517   2
   7  -2  -3 5393.55 325.390   7
  -2  -7  -3 5749.71 342.696   7
   2   7  -3 5737.48 312.785  10
   2   7  -3 5384.98 236.075   7
  -2  -7  -3 5704.59 245.260   6
   7  -2  -3 5358.64 297.093   1
   2   7  -3 5163.90 335.939   5
  -7   2  -3 5395.99 313.608   1
  -7   2  -3 6011.54 290.783   3
   7  -2  -1 3877.60 199.565   2
   2   7  -1 3765.11 211.976   6
   7  -2  -1 3382.51 232.841   7
   7  -2  -1 4106.10 244.881   1
  -2  -7  -1 3626.88 207.306   7
  -7   2  -1 3690.44 240.973   1
   2   7  -1 3483.81 232.212   8
  -2  -7  -1 4017.73 241.316   8
  -7   2  -1 4220.66 237.641  10
  -2  -7   1 3889.92 210.456   6
  -7   2   1 3575.61 232.719   1
  -2  -7   1 3901.22 216.017  10
   2   7   1 3938.23 246.912   3
   7  -2   1 3937.55 247.890   1
   2   7   1 4077.31 243.550   8
  -2  -7   1 4317.96 265.308   5
  -7   2   1 4288.95 251.999   7
   7  -2   1 3949.15 231.641  10
   7  -2   1 3974.01 163.627   3
   2   7   1 4281.24 226.254   7
  -2  -7   1 4032.88 248.730   8
   7  -2   3 5098.52 273.184   3
  -7   2   3 5979.97 340.119   7
   7  -2   3 5502.96 343.684  10
   2   7   3 5560.57 208.754   9
  -7   2   3 5335.65 325.405   2
  -7   2   3 5388.20 292.610   1
  -2  -7   3 5869.81 332.791   8
   2   7   3 5667.39 221.976   1
  -7   2   3 5600.12 336.778   6
   7  -2   3 5801.89 324.220   1
  -2  -7   3 5158.06 304.286  10
  -7   2   3 5592.12 224.426   5
   2   7   3 5370.07 345.104   3
  -7   2   5 1102.79 179.110   6
   7  -2   5 992.361 151.894   2
  -7   2   5 786.622 152.823   2
   2   7   5 753.047 162.912   3
  -7   2   5 843.467 123.561   9
   7  -2   7 223.888 125.776   2
  -7   2   7 271.870 131.198   6
  -7   2   7 421.196 159.436   2
   2   7   9-52.5080 138.745   2
  -7   2   9 114.809 123.359   2
   7  -2   9 143.473 123.868   2
   7  -2  11 217.257 177.486   2
   2   7  11 47.4500 179.584   2
  -7   1 -12 105.272 187.149   4
   1   7 -12 106.923 161.378   5
  -7   1 -12-10.7579 169.357   5
   1   7 -12-146.447 217.947   4
   7  -1 -12 32.9378 157.726   7
   7  -1 -12 1.74558 164.552   8
  -7   1 -12 483.614 273.340   7
  -7   1 -10 1411.86 282.653   4
   1   7 -10 1358.74 232.788   8
   1   7 -10 1337.47 275.107   5
  -7   1 -10 1310.89 288.185   7
   1   7 -10 703.544 222.531   4
   1   7 -10 1107.98 231.207   7
  -1  -7 -10 1006.29 247.845   7
   7  -1 -10 527.360 198.480   7
  -7   1  -8 355.038 94.1704   8
   7  -1  -8 310.136 145.596   7
  -7   1  -8 376.571 102.432   1
   1   7  -8 517.743 177.296   5
   1   7  -8 332.160 120.452   8
   7  -1  -8 406.248 126.702   5
  -7   1  -8 300.445 149.079   7
  -1  -7  -8 675.312 211.674   7
   1   7  -8 275.293 152.064   4
   1   7  -8 466.990 143.333   7
   7  -1  -6 5287.69 398.111   7
   1   7  -6 5840.37 445.686   4
  -1  -7  -6 6024.97 445.916   7
   1   7  -6 5904.21 387.212   8
   7  -1  -6 6562.87 356.516   1
   1   7  -6 6066.55 379.176   7
  -7   1  -6 6015.68 354.414   1
   7  -1  -6 6210.18 342.735   5
   1   7  -6 5917.48 434.664   5
  -7   1  -6 6129.50 269.994   8
  -1  -7  -4 47.9621 45.0834   6
   1   7  -4 86.9082 62.4985   7
   7  -1  -4 96.4104 75.6455   1
  -7   1  -4-14.2260 62.3812   1
  -1  -7  -4-0.66001 83.5907   7
   7  -1  -4 14.2525 85.1857   7
   1   7  -4-151.653 105.747   5
   1   7  -4-54.9449 61.7565   8
  -7   1  -4 80.2489 76.6771   3
  -1  -7  -2 7111.39 358.004   8
   1   7  -2 6788.99 341.120   6
  -7   1  -2 6602.08 342.374  10
   1   7  -2 6167.27 350.342   5
   7  -1  -2 6947.67 336.489   1
  -7   1  -2 7039.47 292.318   3
  -1  -7  -2 6713.70 360.903   3
   7  -1  -2 6900.99 335.038   2
   7  -1  -2 6573.11 338.456   7
   1   7  -2 6333.83 330.476   8
  -7   1  -2 6621.67 335.357   1
   1   7  -2 6450.42 325.266  10
  -1  -7  -2 6321.27 337.187   7
   7  -1   0-70.8303 67.9957  10
   1   7   0 53.9160 46.1573   7
  -7   1   0 69.1726 74.9681   1
   1   7   0-48.7078 39.6152   6
   1   7   0-9.58593 58.8393   8
  -1  -7   0 203.569 87.5794   8
  -1  -7   0-50.7457 54.8012   7
   7  -1   0-24.0229 82.3865   1
  -1  -7   0-9.07723 78.1088   5
   7  -1   2 6412.14 281.399   3
   7  -1   2 6452.34 330.815   1
  -1  -7   2 6253.01 315.934  10
   7  -1   2 6192.75 331.615  10
  -1  -7   2 7082.79 364.535   5
  -7   1   2 6670.77 333.020   7
   1   7   2 6378.02 346.382   3
  -1  -7   2 6799.92 335.510   8
  -7   1   2 5606.31 313.008   1
   1   7   2 7119.19 347.206   7
  -7   1   4 55.5612 79.7609   2
   7  -1   4 47.6944 62.7690   3
  -1  -7   4 23.4388 69.3165  10
  -1  -7   4 33.7371 69.3282   8
  -7   1   4 106.014 61.8673   9
   1   7   4 53.5513 84.4930   3
  -7   1   4 21.8828 86.8039   6
  -7   1   6 5183.29 414.234   2
  -7   1   6 5570.89 416.170   6
   1   7   6 5197.89 421.692   3
   7  -1   6 5562.02 392.680   2
  -7   1   8 407.364 185.462   6
   7  -1   8 234.856 131.695   2
  -7   1   8 27.4641 153.928   2
   1   7   8 143.412 134.763   2
   1   7  10 1031.65 251.413   2
   7  -1  10 1207.74 266.131   2
   7  -1  12-244.310 204.364   2
   7   0 -11 881.870 219.065   8
   0  -7 -11 834.170 254.499   7
  -7   0 -11 775.660 221.702   4
   7   0 -11 730.219 264.811   7
   0   7 -11 881.161 217.104   4
   0   7 -11 819.572 253.079   7
   0   7 -11 1236.21 259.006   5
  -7   0 -11 1084.63 291.946   7
   0   7  -9 117.025 155.864   4
  -7   0  -9-127.619 139.998   7
   0   7  -9 129.635 116.737   5
   7   0  -9 269.121 127.222   5
   0   7  -9 328.663 138.645   8
   7   0  -9 257.155 140.541   7
   0  -7  -9 337.050 176.963   7
   0   7  -9 475.473 170.845   7
   0   7  -7 820.294 164.910   5
   7   0  -7 1297.78 182.729   5
   0  -7  -7 966.177 226.108   7
  -7   0  -7 1168.43 149.483   1
  -7   0  -7 1310.55 135.423   8
   0   7  -7 959.892 173.955   7
   0   7  -7 983.158 158.676   8
   7   0  -7 1431.93 218.279   7
  -7   0  -7 979.219 209.205   7
   0   7  -7 1005.50 208.055   4
   0   7  -5 148.893 80.2414   8
  -7   0  -5 198.781 43.6254   8
   0  -7  -5 152.354 110.875   7
   7   0  -5 199.083 60.3561   5
   7   0  -5 291.898 110.983   7
   0   7  -5 210.457 105.030   5
   7   0  -5 240.286 79.2209   1
   0   7  -5 196.757 68.1559   7
  -7   0  -5 224.646 72.6553   1
   0  -7  -5 317.218 89.7224   6
  -7   0  -3 5826.51 314.042   1
   7   0  -3 5873.02 327.652   7
   0   7  -3 6596.41 375.502   6
   0   7  -3 6579.17 357.549  10
   7   0  -3 6723.27 372.289   2
   7   0  -3 6397.31 334.910   1
   0  -7  -3 5841.90 352.724   7
  -7   0  -3 7178.18 336.450   3
   0   7  -3 5539.13 312.564   8
   0   7  -3 5827.52 356.077   5
  -7   0  -3 6036.67 352.181  10
   0  -7  -3 7325.71 373.561   8
   0  -7  -3 5777.69 263.076   6
   0   7  -1 4480.18 252.643   8
   0   7  -1 4220.37 185.483   7
  -7   0  -1 4077.96 246.729   1
   0  -7  -1 4633.95 267.202   8
   0  -7  -1 4061.60 231.385   7
   0  -7  -1 4691.68 256.790   3
   0   7  -1 4106.99 252.469   5
   7   0  -1 4759.58 265.885   1
  -7   0  -1 4337.23 229.563  10
   7   0  -1 4123.70 241.675   7
   0  -7   1 4566.38 266.219   5
  -7   0   1 4214.00 241.151   7
   0   7   1 4031.52 251.724   8
   7   0   1 4270.05 261.280   1
   7   0   1 4143.44 188.731   8
   0  -7   1 4223.93 244.701   8
   0   7   1 4485.10 237.660   7
   7   0   1 4311.50 225.137  10
   7   0   1 4253.98 204.917   3
   0   7   1 4132.91 244.734   3
   0  -7   1 4063.78 238.720  10
  -7   0   1 3836.97 242.163   1
  -7   0   3 5849.81 325.587   9
  -7   0   3 5789.96 271.929   5
   0  -7   3 6350.32 346.883  10
   0   7   3 5696.18 348.551   3
   7   0   3 6407.08 322.735   1
  -7   0   3 6169.32 332.820   7
   0   7   3 5824.17 222.400   1
  -7   0   3 6123.25 360.082   6
   7   0   3 6026.93 312.270   3
   0  -7   3 6203.15 327.990   8
   0   7   3 6341.34 253.803   4
  -7   0   5 263.344 120.558   6
   0   7   5 207.103 101.165   3
  -7   0   5 226.303 72.1158   9
  -7   0   7 1037.03 196.126   6
   7   0   7 1021.28 192.116   2
   0   7   9 208.576 132.852   2
   7   0   9 121.079 131.823   2
   7   0  11 1034.07 270.199   2
   0   7  11 1248.44 308.964   2
  -7  -1 -12 177.600 214.715   7
   1  -7 -12-96.5059 246.485   7
  -1   7 -12-74.2135 181.069   4
   7   1 -12 269.925 210.649   7
  -7  -1 -12 14.5469 142.659   5
   7   1 -12-396.185 204.063   8
  -1   7 -12-44.1005 194.298   5
  -1   7 -10 617.819 182.559   7
   7   1 -10 688.079 226.629   7
  -1   7 -10 891.130 230.996   4
  -7  -1 -10 881.571 218.752   4
  -7  -1 -10 986.261 271.134   7
  -1   7 -10 1088.27 249.711   5
   7   1 -10 827.931 215.659   8
   1  -7 -10 535.736 206.681   7
  -1   7  -8 1206.66 199.010   8
   7   1  -8 1381.98 206.611   5
   1  -7  -8 1258.23 253.461   7
  -1   7  -8 1117.91 232.825   5
  -7  -1  -8 1222.56 149.082   1
  -1   7  -8 1420.03 222.670   7
   7   1  -8 856.477 206.895   7
  -7  -1  -8 1159.73 231.743   7
  -1   7  -8 1264.23 261.984   4
   7   1  -6 521.803 141.190   7
  -7  -1  -6 726.018 98.3652   8
  -7  -1  -6 783.141 174.900   7
  -7  -1  -6 617.865 102.844   1
  -1   7  -6 728.888 121.611   8
   1  -7  -6 693.453 163.208   7
   7   1  -6 717.212 116.497   5
  -1   7  -6 857.041 148.811   7
  -1   7  -6 442.955 136.469   5
  -1   7  -4 1422.34 184.624   5
   7   1  -4 1578.10 166.596   1
  -1   7  -4 1508.27 154.263   8
   7   1  -4 1403.37 168.251   7
  -7  -1  -4 1647.19 155.762   1
   1  -7  -4 1459.27 185.005   7
   1  -7  -4 1820.38 158.223   6
  -7  -1  -4 1728.21 104.369   8
  -1   7  -2 883.248 128.048  10
  -7  -1  -2 814.545 109.406   3
  -1   7  -2 945.531 123.016   8
   1  -7  -2 899.168 131.202   7
  -7  -1  -2 929.100 125.313  10
   1  -7  -2 1033.43 143.221   8
  -1   7  -2 888.489 133.632   5
  -7  -1  -2 902.265 70.2075   8
   7   1  -2 919.172 115.917   7
   1  -7  -2 1042.52 130.068   3
  -7  -1  -2 849.946 112.224   1
   7   1  -2 1015.37 134.900   1
  -7  -1   0 103.533 87.2169   1
   1  -7   0 19.4003 69.2959   8
   7   1   0 7.36303 54.2661   8
   7   1   0-2.04014 35.6522  10
  -1   7   0-61.5901 67.1483   3
  -1   7   0 120.375 66.8231   8
   1  -7   0-2.86910 57.7141   7
  -7  -1   0 38.3966 50.0703  10
  -1   7   0-16.3809 66.1849   5
  -1   7   0-37.7173 61.4430   7
   1  -7   0 159.939 76.8490   5
   7   1   0 4.21581 56.9667   1
   1  -7   2 1000.95 120.278   8
  -1   7   2 1041.53 140.494   7
   7   1   2 852.905 108.516   3
   7   1   2 899.728 70.9694   8
  -1   7   2 731.186 125.722   3
   1  -7   2 982.583 131.950  10
  -7  -1   2 906.760 109.645   7
   1  -7   2 1141.81 145.639   5
   7   1   2 885.154 116.428   1
  -1   7   2 980.518 72.0844   6
   7   1   4 1623.62 182.029   3
   1  -7   4 1446.23 179.992  10
  -7  -1   4 1751.10 157.981   5
  -1   7   4 1503.83 190.232   3
  -7  -1   4 1477.41 170.410   9
  -1   7   4 1772.21 152.457   4
  -7  -1   4 1566.26 192.874   6
  -7  -1   4 1847.97 178.275   7
   1  -7   4 2023.43 184.860   8
  -1   7   4 1494.31 140.876   6
   7   1   4 1783.29 165.466   1
  -7  -1   6 819.377 186.039   6
   7   1   8 1083.51 217.883   2
  -1   7   8 897.201 209.825   2
  -7  -1   8 994.076 234.170   6
  -1   7  10 799.399 238.060   2
   7   1  10 1016.87 258.082   2
   7   1  12-19.2479 144.412   2
   7   2 -11 848.105 236.285   7
  -2   7 -11 742.342 238.651   5
  -7  -2 -11 225.948 149.614   7
  -7  -2 -11 588.690 211.721   4
   2  -7 -11 423.475 214.853   7
  -2   7 -11 1041.15 252.080   7
   7   2 -11 522.472 248.838   8
  -2   7 -11 718.191 239.996   4
  -2   7  -9 602.154 190.191   5
  -2   7  -9 441.855 185.241   4
   2  -7  -9 594.993 196.351   7
   7   2  -9 630.315 158.336   5
   7   2  -9 55.7439 129.219   7
  -2   7  -9 533.713 167.760   7
  -7  -2  -9 639.884 192.446   4
  -2   7  -9 555.049 148.608   1
   7   2  -9 361.447 146.565   8
  -7  -2  -9 523.933 166.168   7
  -2   7  -9 643.719 142.596   8
  -2   7  -7 1996.86 271.172   5
  -2   7  -7 2048.52 246.085   7
   2  -7  -7 1744.61 268.840   7
  -7  -2  -7 2176.05 181.004   1
   7   2  -7 1849.39 239.815   7
  -2   7  -7 1751.08 196.385   8
  -7  -2  -7 1841.76 286.144   7
   7   2  -7 1848.92 222.603   5
  -7  -2  -7 2091.75 175.361   8
  -2   7  -5 196.104 81.0236   8
   7   2  -5 153.310 90.0723   7
   2  -7  -5 2.21976 115.603   7
  -7  -2  -5 209.517 62.3554   8
   7   2  -5 174.684 76.9530   5
  -7  -2  -5 194.214 66.9817   1
   2  -7  -5 122.668 73.5829   6
  -2   7  -5 201.011 117.338   5
  -7  -2  -3 831.142 122.861  10
  -2   7  -3 977.809 113.969   8
  -2   7  -3 881.387 147.175  10
  -7  -2  -3 1036.86 140.817   3
  -2   7  -3 1224.94 136.121   2
  -2   7  -3 816.580 139.789   5
  -7  -2  -3 1036.12 120.447   1
   7   2  -3 884.287 111.532   7
   2  -7  -3 770.337 139.776   7
   2  -7  -3 661.509 118.104   3
  -7  -2  -3 923.627 82.0434   8
   7   2  -3 915.026 130.754   1
   2  -7  -1 489.036 74.8430   5
  -7  -2  -1 463.836 81.0411  10
  -2   7  -1 390.596 86.4728   5
   2  -7  -1 407.773 81.3976   8
  -2   7  -1 299.841 80.9520   8
   2  -7  -1 371.367 84.0912   3
   2  -7  -1 528.608 100.526   7
  -7  -2  -1 407.809 68.6891   8
   7   2  -1 501.351 104.328   1
  -2   7  -1 512.377 80.1955   7
  -7  -2  -1 269.475 89.0759   1
   7   2  -1 415.174 94.9449   8
  -7  -2   1 427.822 80.9670   7
   2  -7   1 425.728 102.763  10
   7   2   1 460.564 68.5472   8
   2  -7   1 367.416 96.3828   5
   2  -7   1 498.233 89.9676   8
  -7  -2   1 457.093 100.685   1
   7   2   1 325.261 84.1873   1
   7   2   1 408.447 84.7920   3
  -2   7   1 441.650 85.7508   3
  -2   7   1 507.840 99.9356   7
   2  -7   3 860.328 136.075  10
   2  -7   3 900.282 112.031   8
  -2   7   3 1010.30 151.659   3
  -2   7   3 911.555 78.5695   1
  -7  -2   3 858.843 114.566   7
   7   2   3 967.918 113.940   1
   7   2   3 930.023 130.662   3
  -7  -2   3 901.667 130.672   9
  -7  -2   3 1054.25 117.831   5
  -7  -2   3 714.195 127.715   6
  -2   7   3 940.721 97.3567   6
  -2   7   5 208.366 77.6829   4
  -2   7   5 189.326 32.8998   9
   7   2   5 96.7543 63.8792   3
  -7  -2   5 113.375 75.1293   6
  -2   7   5 101.575 58.2197   6
  -2   7   7 1772.63 269.742   2
  -7  -2   7 1723.39 265.216   6
  -2   7   9 405.340 187.797   2
   7   2   9 525.599 176.338   2
  -2   7  11 708.966 227.793   2
   7   2  11 500.985 191.716   2
  -3   7 -12 61.1069 130.727   7
  -3   7 -12 36.3158 181.354   4
   3  -7 -12 278.432 257.063   7
   7   3 -12-39.8046 174.640   8
  -3   7 -12 64.2389 164.490   5
  -3   7 -10 239.837 238.730   4
  -3   7 -10-157.311 156.137   5
  -3   7 -10 231.151 155.967   7
   7   3 -10 32.6895 112.041   5
  -7  -3 -10 135.924 143.205   4
   3  -7 -10-40.7227 160.952   7
  -7  -3 -10-23.9147 146.820   7
   7   3 -10 10.3084 137.175   8
   7   3 -10 302.204 184.325   7
   7   3  -8 297.917 132.992   5
  -3   7  -8 242.483 102.440   1
  -3   7  -8 171.585 134.277   7
   7   3  -8 145.673 130.717   8
  -3   7  -8 238.993 126.475   5
   7   3  -8 226.991 129.642   7
  -3   7  -8 326.935 91.1163   8
   3  -7  -8 383.796 187.517   7
  -7  -3  -8 235.113 169.290   7
  -7  -3  -8 288.327 73.9922   1
  -7  -3  -6 425.098 77.8173   8
   7   3  -6 413.223 139.853   8
   7   3  -6 332.644 101.729   5
  -3   7  -6 707.940 177.372   5
  -7  -3  -6 531.099 93.8608   1
   3  -7  -6 315.719 127.382   7
  -7  -3  -6 433.238 139.567   7
  -3   7  -6 517.395 129.180   7
  -3   7  -6 505.565 104.493   8
   7   3  -6 344.466 121.021   7
   7   3  -4 731.336 136.965   8
  -3   7  -4 1048.17 148.707   2
   7   3  -4 660.003 113.349   7
  -3   7  -4 687.006 98.6973   8
  -7  -3  -4 866.696 96.6468   8
  -3   7  -4 732.088 149.369   5
   3  -7  -4 726.361 150.504   7
  -7  -3  -4 611.653 98.3115   1
   7   3  -2 8113.48 399.606   1
  -7  -3  -2 8828.42 394.887   3
  -3   7  -2 8928.02 417.671  10
  -3   7  -2 7645.49 342.752   8
  -7  -3  -2 7826.98 315.936   8
   3  -7  -2 7444.19 390.380   7
  -7  -3  -2 7481.53 355.681   1
   7   3  -2 7394.53 328.190   7
   3  -7  -2 7848.24 377.723   3
  -3   7  -2 7343.65 393.060   5
   7   3  -2 7512.01 396.209   8
  -3   7   0 79.2305 55.7329   5
  -3   7   0 233.952 60.4410   3
  -7  -3   0 128.931 30.3540  10
  -3   7   0 90.4352 71.8256   7
   7   3   0 82.2967 57.3847   8
  -7  -3   0 217.005 87.8713   1
   3  -7   0 115.466 65.8080   5
  -3   7   0 196.487 80.0173   8
   3  -7   0 163.379 83.0892   8
   7   3   0 94.5848 73.7317   1
  -7  -3   0 111.035 57.5476   8
   3  -7   0 225.986 79.1009   7
   3  -7   2 8127.97 345.155   8
   7   3   2 7738.13 359.565   1
  -3   7   2 8786.74 413.791   7
  -7  -3   2 8456.04 407.992   4
  -3   7   2 7729.48 324.977   1
  -3   7   2 6950.21 357.238   3
   3  -7   2 7599.84 391.660  10
   7   3   2 7438.74 373.689   3
  -7  -3   2 7848.57 328.433   7
  -7  -3   2 7470.03 387.933   6
   7   3   2 7267.02 308.734   8
  -7  -3   2 7127.38 378.461   9
   7   3   4 890.522 112.644   1
  -7  -3   4 838.298 150.046   6
  -7  -3   4 904.841 128.328   5
  -7  -3   4 767.685 119.719   7
  -3   7   4 745.528 141.707   3
  -7  -3   4 740.715 130.268   9
  -3   7   4 578.762 104.744   6
  -3   7   4 788.368 69.8860   1
   3  -7   4 699.399 98.0683   8
  -3   7   4 727.658 122.898   4
   7   3   4 596.370 120.493   3
   3  -7   4 520.263 120.253  10
  -3   7   6 651.851 128.421   6
   7   3   6 302.168 114.322   3
  -7  -3   6 608.534 171.451   6
   7   3   8 274.275 124.425   2
  -7  -3   8-11.3583 143.637   6
  -3   7   8 323.135 148.118   2
   7   3  10 154.012 138.068   2
  -3   7  10-75.0056 150.883   2
   7   3  12-113.105 178.529   2
  -4   7 -11 183.185 195.877   4
  -7  -4 -11 21.9991 146.985   7
   4  -7 -11 253.536 211.426   7
   7   4 -11 229.749 151.252   8
  -4   7 -11-87.6164 128.927   7
   7   4 -11-160.373 163.962   7
  -4   7 -11-159.405 226.784   5
   7   4  -9 1824.69 260.210   5
   4  -7  -9 1399.48 294.076   7
  -7  -4  -9 1649.41 306.625   7
  -7  -4  -9 2098.56 275.876   4
  -4   7  -9 1735.16 304.942   5
  -4   7  -9 2047.36 254.696   1
   7   4  -9 2073.09 284.117   7
  -4   7  -9 2204.49 305.875   7
   7   4  -9 1565.36 256.681   8
  -4   7  -7 0.63549 61.8648   8
   7   4  -7-156.468 126.777   7
  -4   7  -7-72.9564 108.667   7
   7   4  -7 7.34577 93.7360   5
  -7  -4  -7 26.6909 80.2553   8
  -7  -4  -7 54.0115 54.6094   1
   7   4  -7 165.164 137.774   4
   4  -7  -7 67.5486 146.397   7
   7   4  -7-76.9862 132.461   8
  -4   7  -7 38.9548 99.2445   1
  -7  -4  -7-188.146 139.612   7
  -4   7  -7 1.59680 120.276   5
   7   4  -5 2530.12 269.260   8
  -7  -4  -5 2252.61 264.416   7
  -7  -4  -5 2453.50 176.228   1
   7   4  -5 2768.97 220.896   7
   4  -7  -5 2488.76 279.552   7
  -4   7  -5 2245.69 180.871   8
  -7  -4  -5 2869.80 196.919   8
   7   4  -5 2576.15 240.286   5
  -4   7  -5 2595.77 273.951   5
   7   4  -5 2712.37 287.538   4
   4  -7  -3 2319.29 218.895   7
  -4   7  -3 2194.87 170.829   2
  -7  -4  -3 2362.55 173.126   1
  -7  -4  -3 2039.84 203.952   3
  -7  -4  -3 2413.30 160.002   8
  -4   7  -3 2156.32 213.628   5
   7   4  -3 2141.78 212.075   8
   7   4  -3 2262.41 162.638   7
   4  -7  -3 2341.59 213.805   3
  -4   7  -3 2210.07 161.614   8
   7   4  -1 8091.08 395.680   1
   4  -7  -1 7731.24 373.320   7
  -7  -4  -1 6914.91 353.357   1
  -7  -4  -1 8122.62 345.150   8
   4  -7  -1 8193.36 387.406   8
  -4   7  -1 7131.86 339.050   8
   4  -7  -1 7638.91 328.879   3
  -4   7  -1 7961.93 359.333   7
  -4   7  -1 7661.13 364.392   5
   7   4  -1 7372.68 370.358   8
   4  -7  -1 7381.01 299.439   5
  -7  -4   1 7541.25 376.601   9
   4  -7   1 7690.48 345.418   8
  -4   7   1 7345.12 296.525   5
  -4   7   1 7693.63 328.584   3
   7   4   1 6954.73 357.707   3
   7   4   1 7807.44 364.767   1
  -4   7   1 7286.60 348.646   1
   4  -7   1 8009.71 390.568  10
  -7  -4   1 7713.80 310.985   7
   7   4   1 7578.10 334.876   8
  -4   7   1 8215.19 385.473   7
  -7  -4   1 8599.16 398.837   8
  -4   7   3 2172.19 168.619   6
   4  -7   3 2278.62 223.031  10
  -7  -4   3 2167.65 215.653   6
  -4   7   3 2403.59 155.278   1
   7   4   3 2131.01 201.415   3
   4  -7   3 2540.11 167.094   8
  -7  -4   3 2340.24 212.869   9
  -7  -4   3 2299.72 163.247   7
   7   4   3 2030.27 149.781   8
  -7  -4   3 2720.00 210.957   5
  -4   7   3 2273.59 205.570   3
   7   4   3 2475.79 180.815   1
   7   4   5 2757.14 187.312   1
   7   4   5 2280.59 249.619   3
  -4   7   5 2779.12 233.666   6
  -7  -4   5 2395.67 206.862   7
  -7  -4   5 2567.44 279.649   6
   4  -7   5 2390.95 271.693  10
  -4   7   7 76.0982 120.170   2
  -7  -4   7-87.7584 131.634   6
   7   4   9 1893.59 317.685   2
  -4   7   9 1511.04 298.309   2
  -4   7  11-53.2931 173.751   2
   7   4  11-217.045 221.753   2
  -5   7 -12 742.416 255.836   4
  -5   7 -12 208.261 210.677   7
  -5   7 -12 761.395 261.497   5
   7   5 -10 34.6179 134.293   5
  -7  -5 -10 138.575 152.479   7
  -7  -5 -10 161.157 128.746   4
   7   5 -10-60.0903 125.730   8
   7   5 -10 90.9530 132.176   7
  -5   7 -10 251.596 166.177   7
  -5   7 -10 41.0803 146.296   4
  -5   7 -10 97.8885 141.488   5
   5  -7 -10 512.275 222.378   7
  -7  -5  -8 257.741 111.735   4
  -5   7  -8 532.252 149.343   1
   5  -7  -8 513.142 209.467   7
   7   5  -8 269.669 113.007   7
  -5   7  -8 421.589 168.012   5
   7   5  -8 302.075 116.915   5
   7   5  -8 320.035 135.670   8
  -5   7  -8 485.433 104.793   8
   5  -7  -8 293.883 84.2180   5
  -7  -5  -8 36.3577 144.941   7
  -5   7  -8 189.788 131.062   7
   7   5  -8 64.8395 138.519   4
   7   5  -6 996.973 192.324   8
  -5   7  -6 903.755 201.486   5
   7   5  -6 494.803 160.243   4
   7   5  -6 577.601 138.293   5
   7   5  -6 824.776 139.497   7
   5  -7  -6 723.933 74.1102   1
   5  -7  -6 608.598 174.041   7
  -7  -5  -6 701.039 92.3213   1
  -5   7  -6 819.569 111.269   8
  -5   7  -6 782.920 155.607   1
  -7  -5  -6 822.544 179.444   7
  -7  -5  -6 845.380 130.180   8
   5  -7  -6 706.935 94.1520   5
  -7  -5  -4 90.8917 59.2490   1
   5  -7  -4 207.914 127.790   7
   7   5  -4 239.777 97.3805   8
   7   5  -4 149.197 73.4143   7
   7   5  -4 170.398 108.224   4
  -5   7  -4 68.2691 84.2946   1
  -7  -5  -4 108.371 72.4460   7
  -5   7  -4 120.338 65.9905   2
  -7  -5  -4 80.4745 51.2316   8
   7   5  -4 115.557 67.4835  10
   5  -7  -4 111.224 49.9191   1
  -5   7  -4 203.462 62.7005   8
   7   5  -2 984.424 148.799   8
   5  -7  -2 1114.99 119.493   1
  -7  -5  -2 1007.67 113.855   8
  -7  -5  -2 978.437 115.882   9
  -5   7  -2 948.510 151.525   1
  -5   7  -2 1116.58 93.4708   2
   5  -7  -2 971.272 118.962   3
  -5   7  -2 862.674 129.933   5
   7   5  -2 947.338 72.8181  10
  -7  -5  -2 1080.22 148.291   3
   7   5  -2 1016.24 94.7650   7
   5  -7  -2 912.008 65.5852   5
  -5   7  -2 820.654 137.718  10
   7   5  -2 955.926 136.794   9
  -7  -5  -2 985.659 124.841   1
   5  -7  -2 1135.17 152.258   7
  -5   7  -2 1020.03 110.286   8
   7   5   0 255.573 73.5671   8
  -7  -5   0 202.449 78.6000   8
  -5   7   0 273.247 71.9627   5
   7   5   0 397.759 106.798   1
  -5   7   0 146.046 86.3912   7
  -5   7   0 252.397 92.2359   1
  -5   7   0 173.414 46.3204   3
  -7  -5   0 236.208 84.1029   9
   5  -7   0 176.089 66.9444   8
   5  -7   0 454.916 110.017   7
   7   5   2 1124.27 125.134   1
  -5   7   2 862.344 112.267   3
  -7  -5   2 1183.30 143.947   5
  -7  -5   2 870.839 138.305   6
  -7  -5   2 1136.93 154.028   4
   7   5   2 1122.94 153.526   3
  -5   7   2 948.986 115.648   1
   5  -7   2 948.857 99.5180   8
   5  -7   2 817.311 130.938  10
  -5   7   2 1010.19 153.836   7
   7   5   2 956.140 106.765   8
  -7  -5   2 1146.10 94.5790   7
  -7  -5   2 1067.86 151.213   8
  -7  -5   2 936.672 146.095   9
   7   5   4 139.442 62.5621   1
  -7  -5   4 148.645 54.2732   7
   5  -7   4 155.726 56.6219   8
   7   5   4 48.7106 85.2920   3
  -5   7   4-11.8383 71.0824   6
  -7  -5   4 105.341 120.406   6
   5  -7   4 139.876 89.4387  10
  -5   7   4 105.296 43.7906   1
  -5   7   4 150.556 80.9508   4
  -7  -5   6 936.150 195.573   6
  -5   7   6 599.634 142.948   6
  -5   7   6 802.616 184.292   2
   7   5   6 794.358 172.792   3
  -5   7   6 773.708 101.766   9
  -5   7   8 338.685 133.524   2
  -5   7  10 127.212 136.475   2
   7   5  10 145.407 137.116   2
   6  -7 -11 1445.95 318.084   7
  -7  -6 -11 824.360 299.185   7
   7   6 -11 1259.28 294.755   8
  -6   7 -11 979.244 256.641   7
  -6   7 -11 938.524 250.985   4
  -6   7 -11 951.119 255.752   5
  -6   7  -9 195.246 157.197   7
   7   6  -9 204.543 185.851   4
  -7  -6  -9 56.0661 96.1219   4
   7   6  -9 21.0657 107.229   7
  -6   7  -9 70.5840 81.9482   1
   6  -7  -9 164.416 151.594   7
  -7  -6  -9 69.5350 116.520   7
   7   6  -9 214.904 162.281   5
   7   6  -9 229.465 144.520   8
  -6   7  -9-52.8821 133.342   5
   6  -7  -7 2380.35 319.863   7
  -6   7  -7 2534.80 324.545   5
   6  -7  -7 2647.58 185.498   5
  -7  -6  -7 2256.46 307.000   7
   7   6  -7 2320.48 275.186   5
  -6   7  -7 2326.29 185.580   8
   7   6  -7 2291.84 314.712   4
   7   6  -7 2531.80 305.746   8
   7   6  -7 2136.82 235.887   7
  -6   7  -7 2019.05 250.775   1
   7   6  -5 668.498 158.290   4
   7   6  -5 762.746 157.697   8
  -7  -6  -5 638.350 86.2482   1
  -7  -6  -5 618.732 105.920   8
   6  -7  -5 535.618 157.029   7
   7   6  -5 567.339 104.653   7
  -6   7  -5 624.558 138.150   1
  -7  -6  -5 467.969 152.862   7
   7   6  -5 664.801 147.682   5
  -6   7  -5 550.111 78.1859   8
   6  -7  -5 554.986 56.3082   5
  -7  -6  -5 686.372 72.2714   9
   6  -7  -5 677.216 84.5578   1
   6  -7  -3 719.704 144.730   7
  -7  -6  -3 677.044 107.330   8
   7   6  -3 423.568 121.360   4
   7   6  -3 578.924 85.6680  10
   7   6  -3 741.612 85.5936   7
   6  -7  -3 896.826 111.328   1
  -6   7  -3 703.335 90.1550   2
   7   6  -3 897.834 153.012   8
  -6   7  -3 463.033 113.280   1
   6  -7  -3 888.188 135.314   3
  -7  -6  -3 620.822 137.067   7
  -7  -6  -3 706.186 91.2998   9
  -6   7  -3 652.493 81.1422   8
  -6   7  -1 5263.14 297.959   7
   6  -7  -1 5038.42 285.294   1
   7   6  -1 4936.00 298.979   9
  -6   7  -1 4432.70 170.002   3
  -7  -6  -1 4053.69 255.162   9
   7   6  -1 4237.73 282.703   8
  -7  -6  -1 4883.51 277.383   8
   6  -7  -1 4485.24 228.513   3
   6  -7  -1 4782.45 297.542   7
  -6   7  -1 4356.73 291.260   1
   6  -7   1 4638.00 251.579   8
  -7  -6   1 4525.63 202.590   7
  -7  -6   1 4744.41 278.305   4
  -6   7   1 4630.21 299.883   7
   7   6   1 4679.34 279.004   1
  -7  -6   1 4434.37 271.701   6
   7   6   1 4478.00 264.118   8
  -7  -6   1 4874.70 300.819   8
   6  -7   1 4510.66 295.192  10
  -7  -6   1 4571.98 299.702   9
   7   6   1 4458.74 286.214   3
  -6   7   1 4199.37 222.010   3
  -6   7   1 4496.29 211.829   5
  -6   7   1 4149.35 265.499   1
   6  -7   3 648.098 81.7524   8
  -6   7   3 521.213 87.6233   1
   7   6   3 525.083 127.991   3
  -7  -6   3 420.734 113.669   6
   6  -7   3 584.654 139.965  10
   7   6   3 584.523 92.3029   8
   7   6   3 666.145 102.123   1
  -7  -6   3 623.915 74.2852   7
  -7  -6   5 310.634 113.807   6
  -6   7   5 585.526 141.861   2
  -7  -6   5 629.876 110.578   7
  -6   7   5 603.060 83.3827   1
   7   6   5 463.390 140.139   3
  -6   7   5 570.401 126.385   6
   7   6   5 749.999 91.2869   1
   6  -7   5 344.695 134.765  10
  -7  -6   7 2003.20 285.409   6
  -6   7   7 2495.21 185.166   9
   7   6   7 2591.04 320.916   3
  -6   7   7 2699.25 335.024   2
  -6   7   7 2907.99 301.502   6
  -6   7   9 98.2435 165.943   2
   7   6  11 1697.58 349.907   2
  -6   7  11 1194.30 309.710   2
  -7   7 -12 260.138 210.454   4
  -7   7 -12 44.8252 149.966   7
  -7   7 -10 581.014 206.054   5
   7   7 -10 697.567 192.818   5
   7   7 -10 702.664 183.057   7
   7   7 -10 749.910 203.934   8
   7   7 -10 1147.58 290.732   4
  -7  -7 -10 696.703 224.454   7
  -7   7 -10 716.019 208.701   7
   7  -7 -10 686.511 234.265   7
   7   7  -8 2971.36 370.019   4
   7   7  -8 2213.25 282.952   5
  -7  -7  -8 2441.76 345.371   7
   7  -7  -8 2130.30 327.907   7
  -7   7  -8 2611.26 294.187   1
  -7   7  -8 2293.82 333.077   5
   7   7  -8 2657.79 315.833   8
  -7  -7  -8 2682.79 270.241   4
  -7   7  -8 2210.08 287.370   7
   7   7  -8 3044.48 292.780   7
   7   7  -6 4111.48 385.456   4
   7   7  -6 3989.09 359.645   8
  -7  -7  -6 3941.49 379.349   7
   7  -7  -6 4886.72 251.477   1
  -7   7  -6 4261.60 223.257   8
   7   7  -6 4514.34 370.994   5
   7  -7  -6 3914.64 381.885   7
   7  -7  -6 3659.09 181.854   5
   7   7  -6 3991.21 284.238   7
  -7   7  -6 3780.78 334.125   1
  -7  -7  -4 553.988 104.635   8
   7   7  -4 379.821 130.846   4
  -7   7  -4 542.962 97.3428   3
   7   7  -4 488.261 78.8461   7
  -7   7  -4 278.835 103.031   1
   7   7  -4 380.727 118.418   8
   7  -7  -4 345.962 132.431   7
  -7  -7  -4 385.925 120.183   7
   7   7  -4 537.524 98.0803  10
  -7   7  -4 394.481 61.9442   8
   7  -7  -4 383.835 85.1962   1
  -7  -7  -4 463.495 67.4620   9
   7  -7  -2 4136.92 247.934   3
   7  -7  -2 3533.99 280.271   7
   7   7  -2 3820.63 286.148   8
   7   7  -2 3923.33 180.849  10
  -7   7  -2 3581.61 283.378   1
   7  -7  -2 4053.40 261.301   1
  -7  -7  -2 3626.35 232.532   9
  -7  -7  -2 4297.04 264.923   8
  -7   7   0 4.39240 57.3624   1
   7  -7   0 2.79135 83.2239   7
  -7  -7   0 124.727 72.5700   9
  -7   7   0 98.5630 29.7270   3
   7  -7   0 68.1819 72.5368   1
   7  -7   0 83.5536 31.2091   3
   7   7   0 0.56458 70.5112   9
   7  -7   0 74.3558 69.8675  10
   7   7   0 167.265 79.2657   8
  -7   7   0-100.564 91.1069   7
  -7  -7   0 80.9038 65.6989   8
  -7  -7   0 67.8503 64.4481   4
   7  -7   2 3831.55 210.271   8
  -7   7   2 3261.72 234.492   1
  -7  -7   2 3981.03 279.463   4
   7   7   2 3606.58 237.763   1
   7   7   2 3714.44 244.840   8
  -7  -7   2 3683.22 264.690   6
  -7  -7   2 3778.66 160.802   7
   7   7   2 3392.86 270.839   3
   7  -7   2 3470.37 276.984  10
  -7   7   4 454.308 90.4904   1
  -7   7   4 533.937 121.279   6
  -7   7   4 442.000 126.983   2
   7   7   4 510.375 89.6445   1
   7  -7   4 463.112 64.9693   8
  -7  -7   4 545.618 150.254   6
  -7  -7   4 590.849 81.2155   7
   7  -7   4 325.993 110.507  10
   7   7   4 299.553 122.090   3
  -7   7   6 4478.63 386.362   2
   7   7   6 3558.44 354.956   3
  -7   7   6 3820.47 330.582   6
  -7  -7   6 4185.27 394.382   6
  -7   7   6 3910.39 256.349   9
   7   7   8 2524.92 330.329   3
  -7   7   8 2516.76 311.543   6
  -7   7   8 2401.88 330.077   2
   7   7  10 576.620 214.548   2
  -7   7  10 950.022 267.256   2
  -8   7 -11 17.2925 134.118   7
   8  -7 -11 139.152 170.097   7
  -8   7 -11-372.396 205.995   5
   7   8 -11 471.777 173.967   8
   7   8 -11 281.332 172.937   5
  -7  -8 -11 154.330 181.692   7
   7   8  -9 114.045 107.040   7
   7   8  -9 288.437 144.042   8
   7   8  -9 352.226 163.470   5
  -8   7  -9 141.304 114.141   1
   8  -7  -9 127.323 143.753   7
  -8   7  -9 182.140 146.861   7
  -8   7  -9 85.7170 146.811   5
   7   8  -9 29.7769 147.507   4
  -7  -8  -9 75.3375 139.875   7
   7   8  -7 816.454 207.219   5
   7   8  -7 959.761 158.114   7
   8  -7  -7 1159.84 100.926   5
   7   8  -7 1016.60 232.876   4
  -8   7  -7 1271.31 219.038   1
  -8   7  -7 1159.62 108.346   8
  -7  -8  -7 1013.61 216.971   7
   8  -7  -7 1149.24 243.781   7
  -7  -8  -7 1251.77 170.149   4
   7   8  -7 1353.38 226.797   8
  -8   7  -5 5318.86 388.985   1
   8  -7  -5 4234.70 381.011   7
   7   8  -5 4860.89 384.991   8
   8  -7  -5 6178.72 319.563   1
  -7  -8  -5 5217.22 406.076   7
   7   8  -5 5289.61 418.853   4
  -8   7  -5 5219.55 230.039   8
   7   8  -5 4945.73 278.791   7
   7   8  -3 911.642 104.785  10
  -8   7  -3 902.017 89.3407   3
  -7  -8  -3 673.381 113.236   8
   7   8  -3 947.372 162.019   4
  -8   7  -3 586.392 130.688   1
   8  -7  -3 656.921 146.015   7
   7   8  -3 653.573 138.127   8
   8  -7  -3 891.751 132.447   3
   8  -7  -3 874.710 125.853   1
  -7  -8  -3 696.530 140.044   7
   7   8  -3 837.088 69.3761   7
  -7  -8  -1 1485.55 145.129   7
   8  -7  -1 1634.22 197.078   7
   8  -7  -1 1567.31 125.922   3
   7   8  -1 1448.66 178.294   8
   8  -7  -1 1949.50 191.557   1
  -8   7  -1 1690.77 194.524   1
  -7  -8  -1 1827.96 181.467   8
  -7  -8  -1 1677.29 124.462   4
  -7  -8   1 1591.85 159.781   6
  -8   7   1 1589.22 122.364   5
  -8   7   1 1442.15 119.788   2
  -8   7   1 1117.25 149.375   1
  -7  -8   1 1658.46 167.482   4
   8  -7   1 1749.06 150.557   8
   7   8   1 1644.67 181.570   3
   7   8   1 1444.84 162.470   8
   8  -7   1 1486.25 179.428  10
   7   8   1 1688.54 168.551   9
   7   8   1 1899.79 179.099   1
  -7  -8   1 1648.57 103.393  10
   7   8   3 724.284 116.672   8
   7   8   3 853.176 170.948   3
   8  -7   3 830.864 85.2539   8
  -8   7   3 675.826 114.491   1
  -7  -8   3 728.698 64.5779   7
   7   8   3 879.352 119.283   1
   8  -7   3 814.250 145.415  10
  -7  -8   3 738.748 143.936   6
  -8   7   3 693.066 123.570   2
   8  -7   5 5791.41 436.439  10
  -8   7   5 5009.08 390.877   2
  -8   7   5 5133.56 366.079   6
   7   8   5 5611.20 273.216   1
   7   8   5 5015.49 404.995   3
  -8   7   5 5614.30 305.622   1
  -7  -8   5 5128.38 413.375   6
  -8   7   7 886.130 199.497   2
  -8   7   7 943.870 206.003   6
  -8   7   7 1207.86 151.398   9
   7   8   7 1003.50 213.968   3
  -8   7   9 92.5208 112.380   2
  -8   7   9-88.8184 137.085   6
  -8   7  11 9.56498 171.179   2
   7   8  11 292.680 185.037   2
  -8   6 -12 194.486 245.144   4
  -8   6 -12 132.937 190.753   7
  -8   6 -12 37.4511 185.255   5
  -8   6 -10 310.688 167.133   7
   6   8 -10 276.698 148.068   8
  -8   6 -10 293.332 167.831   5
   8  -6 -10 496.787 208.732   7
  -6  -8 -10 670.443 226.997   7
   6   8 -10 492.691 240.320   4
   6   8 -10 539.206 200.943   5
   6   8  -8-56.6798 146.546   4
  -8   6  -8 46.9770 83.1096   1
   6   8  -8 12.1927 119.160   5
   8  -6  -8 97.4785 116.582   7
   6   8  -8 216.776 141.896   8
  -8   6  -8 77.5094 107.309   7
   6   8  -8 138.688 108.139   7
  -6  -8  -8 263.386 98.7394   4
  -6  -8  -8 147.457 114.500   7
   6   8  -6 1244.25 208.224   5
   6   8  -6 1700.31 257.786   4
   6   8  -6 1528.78 224.362   8
  -8   6  -6 1384.85 99.5494   8
   8  -6  -6 1492.41 158.995   1
  -6  -8  -6 1603.22 240.685   7
   8  -6  -6 1795.85 268.767   7
   6   8  -6 1640.34 178.292   7
  -6  -8  -6 1331.32 151.290   4
  -8   6  -6 1349.49 203.485   1
  -8   6  -4 421.281 107.971   1
  -8   6  -4 569.386 96.5600   3
   6   8  -4 391.359 96.8429  10
   6   8  -4 371.302 118.490   5
   8  -6  -4 386.449 89.6933   1
   6   8  -4 447.907 120.138   8
   6   8  -4 441.362 146.524   4
   6   8  -4 381.416 65.2533   7
   8  -6  -4 265.588 114.141   7
  -6  -8  -4 447.068 122.857   7
   8  -6  -2 5273.30 305.617   1
   8  -6  -2 3919.45 298.920   7
  -8   6  -2 4746.48 325.792   1
   6   8  -2 4509.48 313.888   8
  -6  -8  -2 5017.29 299.311   8
  -8   6  -2 4602.47 179.241   3
   6   8  -2 4909.10 231.124  10
  -6  -8  -2 4422.51 289.646   7
   6   8  -2 4365.54 293.205   4
   6   8  -2 4834.93 305.336   6
   8  -6  -2 4799.45 269.668   3
   6   8   0 6504.15 340.491   9
  -6  -8   0 7028.18 362.661   8
  -6  -8   0 6316.85 258.603   7
  -8   6   0 7054.96 373.556   7
   8  -6   0 7617.40 378.250   1
   6   8   0 6210.95 346.616   8
  -6  -8   0 6676.39 290.485   6
   8  -6   0 6352.49 347.362  10
  -8   6   0 6110.44 344.828   1
  -6  -8   0 6507.56 286.814   4
   6   8   2 4662.49 282.449   8
  -8   6   2 5034.27 267.736   2
  -8   6   2 4516.58 276.775   1
   8  -6   2 4386.13 304.218  10
   6   8   2 5229.30 272.115   1
   6   8   2 4406.03 309.746   3
  -6  -8   2 4653.63 215.535  10
  -6  -8   2 4331.99 283.222   6
   8  -6   2 4832.62 217.791   8
   8  -6   4 696.107 151.348  10
   6   8   4 463.890 76.9749   1
  -8   6   4 195.789 90.3518   2
  -8   6   4 262.940 76.5701   1
   8  -6   4 502.688 90.9543   2
  -6  -8   4 387.600 136.298   6
  -8   6   4 560.266 131.218   6
   6   8   4 366.203 118.132   3
   8  -6   6 1437.50 187.815   2
  -8   6   6 1402.68 162.885   9
  -8   6   6 1437.33 227.015   2
  -8   6   6 1407.19 213.796   6
  -6  -8   6 1301.96 226.268   6
   6   8   6 1317.55 227.124   3
   8  -6   8 44.5851 99.0364   2
  -8   6   8 290.247 153.489   2
   6   8   8 153.031 126.761   3
  -8   6   8 121.179 125.428   6
   6   8  10 489.343 187.492   2
  -8   6  10 562.179 222.392   2
   5   8 -11 497.719 193.392   8
   5   8 -11 761.019 301.406   4
  -8   5 -11 921.949 261.261   4
  -5  -8 -11 967.301 272.629   7
  -8   5 -11 299.966 181.462   7
   8  -5 -11 800.354 255.204   7
  -8   5 -11 715.982 208.469   5
   5   8 -11 1108.36 258.853   5
   5   8  -9 131.052 170.023   4
  -8   5  -9 164.208 104.586   1
   5   8  -9 284.127 147.551   5
  -5  -8  -9 125.099 107.217   4
   8  -5  -9 55.8911 152.062   7
  -5  -8  -9 460.633 210.641   7
  -8   5  -9 228.517 146.979   7
   5   8  -9 140.759 122.709   7
   5   8  -9 188.686 121.042   8
   8  -5  -7 3633.44 378.038   7
   5   8  -7 4134.58 382.848   5
   8  -5  -7 4476.10 272.188   1
  -5  -8  -7 4249.35 293.860   4
   5   8  -7 3600.31 299.574   7
  -5  -8  -7 3919.11 408.583   7
   5   8  -7 3376.94 336.138   8
  -8   5  -7 4297.56 203.629   8
  -8   5  -7 4039.27 336.994   1
   5   8  -7 3748.48 398.653   4
   8  -5  -7 4226.10 238.278   5
   5   8  -5 820.402 165.947   5
  -5  -8  -5 588.557 84.8981   4
  -5  -8  -5 453.581 138.326   7
   5   8  -5 265.686 113.195   4
   8  -5  -5 600.384 113.877   1
   5   8  -5 570.040 98.3268   7
   8  -5  -5 806.736 186.331   7
  -5  -8  -5 575.395 112.795   6
   5   8  -5 346.403 104.826   8
  -8   5  -5 440.692 120.640   1
  -8   5  -3 218.178 79.6074   1
   5   8  -3 348.080 110.156   4
   5   8  -3 399.228 45.0695   7
  -5  -8  -3 334.125 104.545   7
   8  -5  -3 613.034 113.198   1
   5   8  -3 467.608 120.921   8
   8  -5  -3 546.268 132.498   7
   5   8  -3 404.989 85.9054  10
  -5  -8  -3 571.207 118.605   8
  -8   5  -3 524.161 77.0694   3
   8  -5  -3 331.769 97.4140   3
   8  -5  -1 1075.09 137.404   1
   5   8  -1 1196.02 130.266   4
  -5  -8  -1 1110.63 85.0229   4
   8  -5  -1 1030.35 150.098   7
   8  -5  -1 1278.61 105.289   3
   5   8  -1 1367.45 166.489   9
  -8   5  -1 987.195 145.097   1
  -5  -8  -1 1246.14 130.669   7
   5   8  -1 1065.39 153.740   8
  -8   5  -1 1359.78 163.419  10
  -5  -8  -1 1058.88 131.334   8
  -5  -8   1 1095.63 127.718   6
   5   8   1 1226.48 163.927   3
  -8   5   1 1163.05 101.682   2
  -8   5   1 1033.89 141.493   1
  -5  -8   1 1024.76 99.9849  10
  -8   5   1 1315.39 161.383   7
   8  -5   1 1052.60 134.378  10
   5   8   1 1054.07 136.112   8
   5   8   1 1207.48 129.027   9
  -5  -8   1 1235.30 149.225   8
   8  -5   1 1075.24 147.664   1
   8  -5   3 592.840 78.6725   2
  -5  -8   3 408.173 98.5521   6
   5   8   3 380.021 75.2553   1
   8  -5   3 367.077 40.6696   8
   5   8   3 391.337 113.037   3
   8  -5   3 656.751 143.407  10
  -8   5   3 478.167 96.1526   1
  -5  -8   3 420.919 86.0561  10
   5   8   3 471.200 107.598   8
  -8   5   3 424.594 99.6185   2
  -8   5   5 604.810 135.256   2
   8  -5   5 396.610 99.8103   2
   5   8   5 475.872 55.5615   1
  -5  -8   5 521.972 145.999   6
  -8   5   5 420.703 123.099   6
   5   8   5 523.115 139.231   3
   8  -5   7 4302.54 365.496   2
  -8   5   7 4094.73 379.681   6
   5   8   7 4354.42 410.583   3
  -8   5   7 4279.99 400.929   2
  -8   5   7 4222.58 293.783   9
  -8   5   9 164.088 142.211   6
  -8   5   9 109.628 152.485   2
   8  -5   9 52.6706 109.274   2
   5   8  11 913.492 286.240   2
  -8   5  11 931.148 280.691   2
  -8   4 -12 1517.19 348.736   4
  -8   4 -12 1239.34 301.691   5
  -8   4 -12 378.404 258.044   7
   4   8 -12 980.949 284.221   5
   8  -4 -12 955.483 294.844   7
   8  -4 -10 117.560 143.544   7
  -8   4 -10 393.994 156.211   5
   4   8 -10 401.613 179.886   8
   4   8 -10 333.485 180.165   7
  -4  -8 -10 585.706 229.758   7
  -8   4 -10 224.333 168.872   7
   4   8 -10 145.085 160.208   5
   4   8 -10 814.063 267.450   4
   8  -4  -8 23.6807 123.066   7
  -4  -8  -8 399.011 122.753   4
  -8   4  -8 334.681 175.278   7
   4   8  -8 175.336 95.7182   7
   8  -4  -8 352.800 104.791   5
   4   8  -8 429.923 139.778   8
   4   8  -8 402.716 220.525   4
   4   8  -8 405.871 172.560   5
  -4  -8  -8 366.829 173.201   7
  -8   4  -8 425.659 134.148   1
   4   8  -6 6231.19 360.879   7
  -4  -8  -6 6171.33 469.981   7
  -4  -8  -6 6898.13 346.036   4
   8  -4  -6 6448.27 294.544   5
   8  -4  -6 6046.12 448.213   7
   4   8  -6 6712.18 465.075   5
  -8   4  -6 6115.54 397.301   1
   8  -4  -6 7519.80 371.163   1
  -8   4  -6 5997.50 231.315   8
   4   8  -6 6215.25 476.412   4
   4   8  -6 6038.61 430.637   8
  -8   4  -4 4346.78 268.832   3
   8  -4  -4 3983.40 310.226   7
   4   8  -4 4145.15 281.294  10
   4   8  -4 3886.17 315.711   5
   4   8  -4 4302.93 216.326   7
  -4  -8  -4 3977.78 318.398   7
   8  -4  -4 4751.43 278.648   1
   4   8  -4 4239.26 313.479   8
  -4  -8  -4 3989.21 191.276   4
   4   8  -4 3908.65 313.699   4
  -4  -8  -4 4492.52 242.129   6
  -8   4  -4 3458.28 279.613   1
   8  -4  -2 301.151 85.0187   1
   4   8  -2 279.313 90.8373   4
  -4  -8  -2 334.217 87.1797   8
  -8   4  -2 404.569 116.780  10
  -4  -8  -2 244.457 90.2514   7
  -8   4  -2 241.917 93.4959   1
   4   8  -2 174.116 82.6087   8
   4   8  -2 292.061 70.3550  10
   4   8  -2 377.704 102.679   6
   8  -4  -2 219.816 100.620   7
  -8   4  -2 246.358 44.0059   3
   4   8   0 21447.2 689.873   4
  -8   4   0 23670.7 811.843   7
  -4  -8   0 23539.2 803.581   8
  -4  -8   0 22152.2 685.547   6
   4   8   0 21749.2 783.531   8
  -8   4   0 20841.5 784.476   1
  -4  -8   0 22101.2 669.287   7
   8  -4   0 21251.4 760.368  10
   8  -4   0 24105.2 811.010   1
  -8   4   2 271.906 80.3714   2
   4   8   2 281.220 92.5011   3
   4   8   2 295.683 95.4021   8
  -8   4   2 294.198 77.3578   1
   8  -4   2 302.341 47.0613   2
   8  -4   2 298.890 94.8690   1
   8  -4   2 306.433 46.2378   8
   4   8   2 258.937 63.5432   9
  -8   4   2 296.605 109.543   7
  -4  -8   2 332.517 73.8901  10
   8  -4   2 300.525 99.6775  10
  -4  -8   2 227.230 76.2657   8
  -4  -8   2 240.991 76.5745   6
  -8   4   4 3928.98 305.076   2
   8  -4   4 3943.27 254.954   2
   4   8   4 3450.23 305.227   3
  -4  -8   4 3918.76 319.221   6
   4   8   4 4159.30 193.153   1
  -8   4   4 4171.58 310.249   6
   8  -4   4 4114.62 332.073  10
  -8   4   4 4049.06 256.084   1
  -8   4   6 6553.86 448.575   6
  -8   4   6 6479.30 372.097   9
   4   8   6 6040.28 460.806   3
   8  -4   6 5896.85 396.832   2
  -8   4   6 6278.82 472.523   2
  -8   4   8 262.492 145.530   2
   8  -4   8 209.328 120.711   2
  -8   4   8 441.687 144.872   6
   8  -4  10 312.831 142.624   2
  -8   4  10 115.254 150.881   2
   4   8  10 369.787 193.438   2
  -8   3 -11-293.672 212.586   4
  -3  -8 -11 123.715 177.783   7
   8  -3 -11 19.3494 191.207   7
   3   8 -11-39.8427 148.881   5
   3   8 -11 172.985 191.299   4
  -8   3 -11-109.466 151.110   5
  -8   3 -11 213.267 222.080   7
   3   8  -9 609.294 193.039   5
  -8   3  -9 539.069 130.607   1
  -8   3  -9 414.636 157.592   7
   3   8  -9 400.252 168.234   4
   3   8  -9 568.520 157.185   7
  -3  -8  -9 448.650 183.300   7
   8  -3  -9 677.777 214.468   7
   3   8  -9 308.229 122.984   8
   8  -3  -7 1555.69 248.169   7
   3   8  -7 1888.00 245.977   8
   3   8  -7 2165.68 280.484   5
   3   8  -7 1901.02 273.265   4
  -8   3  -7 2047.82 130.382   8
   8  -3  -7 2020.25 191.993   1
   8  -3  -7 2101.33 186.190   5
  -8   3  -7 1982.56 222.219   1
   3   8  -7 1714.55 204.156   7
  -3  -8  -7 1967.53 207.273   4
  -3  -8  -7 1760.68 268.610   7
  -3  -8  -5 1263.11 207.578   7
   3   8  -5 1272.64 138.894   7
  -8   3  -5 1106.61 151.626   1
   8  -3  -5 1148.96 186.727   7
  -3  -8  -5 1288.56 123.632   4
   3   8  -5 1267.20 181.281   8
   3   8  -5 1211.53 191.068   4
   3   8  -5 1485.95 208.320   5
   8  -3  -5 1381.88 155.169   1
  -3  -8  -5 1236.26 141.015   6
   8  -3  -3 10287.9 508.591   7
  -3  -8  -3 10819.4 379.060   6
   3   8  -3 10586.3 467.176  10
   3   8  -3 10377.4 359.980   7
  -3  -8  -3 9736.13 499.981   7
   3   8  -3 9904.69 514.848   5
   8  -3  -3 11427.6 510.353   2
  -8   3  -3 10190.1 490.611   1
  -3  -8  -3 11657.1 508.739   8
   8  -3  -3 11967.7 489.692   1
   3   8  -3 10330.0 499.061   8
  -8   3  -3 10285.8 420.813   3
   3   8  -3 10395.9 516.842   4
  -3  -8  -1 22821.0 801.118   8
   3   8  -1 19916.8 779.602   8
   8  -3  -1 23440.5 799.236   1
   8  -3  -1 19913.9 781.447   7
  -3  -8  -1 20762.5 727.814   7
  -8   3  -1 20319.6 788.346   1
   8  -3  -1 22626.1 712.209   2
  -8   3  -1 22201.0 783.107  10
   3   8  -1 21802.4 734.710   6
   3   8  -1 21332.4 746.558   4
   3   8   1 22776.1 703.549   7
  -8   3   1 22302.3 764.955   7
   8  -3   1 23155.9 771.782   1
   8  -3   1 20984.7 728.364  10
  -3  -8   1 20490.4 686.998   6
   3   8   1 20881.5 757.856   3
   3   8   1 20394.7 740.825   8
  -3  -8   1 21372.0 769.403   5
  -8   3   1 20818.9 738.297   1
   8  -3   1 20603.9 584.164   3
  -3  -8   1 22869.4 770.027   8
  -3  -8   1 21240.8 681.269  10
  -8   3   3 10186.5 341.848   5
   3   8   3 10724.2 387.727   1
  -3  -8   3 10102.3 457.301  10
   3   8   3 10517.9 368.421   9
   3   8   3 9498.93 504.642   3
  -3  -8   3 9867.66 498.172   6
   8  -3   3 11438.1 506.831   1
  -8   3   3 10369.0 459.813   1
   8  -3   3 9830.56 509.969  10
  -8   3   3 9424.40 474.084   2
  -8   3   5 1112.48 172.421   6
  -8   3   5 1248.14 154.999   9
   3   8   5 1003.08 176.989   3
   8  -3   5 1413.99 172.145   2
  -8   3   5 978.859 188.624   2
   3   8   7 1845.11 271.077   3
  -8   3   7 1887.30 255.004   6
   8  -3   7 1843.61 245.877   2
  -8   3   7 1814.76 274.678   2
   8  -3   9 308.232 120.413   2
   3   8   9 635.461 219.737   2
  -8   3   9 512.803 214.852   2
  -8   3   9 649.936 209.433   6
   3   8  11 71.7339 137.452   2
   8  -3  11 133.346 149.630   2
  -8   2 -12 56.2726 178.513   5
  -8   2 -12-34.8123 186.340   7
   8  -2 -12 274.531 216.707   7
   2   8 -12 349.327 182.235   5
  -8   2 -12-108.198 191.826   4
   8  -2 -12 369.231 236.911   8
   2   8 -10 998.983 204.237   8
   8  -2 -10 896.926 249.632   7
   2   8 -10 1042.24 230.164   5
   2   8 -10 714.046 225.386   4
   2   8 -10 884.884 204.957   7
  -2  -8 -10 872.157 228.556   7
  -8   2 -10 810.759 237.791   7
   8  -2  -8 370.952 106.355   5
  -8   2  -8 289.412 102.222   1
   2   8  -8 203.283 155.223   4
   2   8  -8 380.973 133.964   7
   2   8  -8 268.586 155.674   5
   2   8  -8 323.117 134.662   8
   8  -2  -8 65.3492 118.346   7
  -2  -8  -8 554.076 187.469   7
  -8   2  -8 604.963 187.753   7
   8  -2  -6 706.742 105.044   5
  -8   2  -6 607.031 122.776   1
   8  -2  -6 665.325 178.115   7
  -8   2  -6 541.723 55.3686   8
   8  -2  -6 820.944 139.140   1
  -2  -8  -6 821.044 189.690   7
   2   8  -6 858.214 160.944   8
   2   8  -6 315.080 129.298   5
   2   8  -6 465.088 105.634   7
   2   8  -6 470.939 165.844   4
  -8   2  -6 557.626 56.3947   8
   2   8  -4 326.487 67.1730   7
   8  -2  -4 361.325 109.984   7
   8  -2  -4 267.482 77.4742   1
  -8   2  -4 169.121 70.1863   3
  -8   2  -4 165.822 73.9313   1
   2   8  -4 257.105 109.193   5
  -2  -8  -4 491.665 85.6598   6
   2   8  -4 363.045 101.188   8
  -2  -8  -4 174.849 97.5505   7
  -2  -8  -2 3850.37 256.785   8
   2   8  -2 3425.16 246.170   8
   8  -2  -2 3578.99 256.626   7
  -8   2  -2 3165.84 241.966   1
  -2  -8  -2 3404.22 256.410   3
  -2  -8  -2 3510.23 242.581   7
   2   8  -2 2893.39 242.847   5
   2   8  -2 3225.46 216.841  10
  -8   2  -2 3885.57 189.374   3
  -8   2  -2 3760.76 256.329  10
   8  -2  -2 3133.94 220.835   2
   2   8  -2 3326.90 233.461   6
   8  -2  -2 3746.90 244.825   1
  -2  -8   0 194.243 52.9465   7
  -2  -8   0 319.999 98.0622   8
   8  -2   0 35.7666 58.7809  10
  -8   2   0 146.378 73.0201   7
   2   8   0 59.8060 39.3853   6
  -8   2   0 179.938 90.3809   1
   8  -2   0 49.0098 68.9906   1
   2   8   0 190.068 51.5396   7
   2   8   0 37.3492 79.9372   8
   8  -2   2 2984.69 129.996   8
  -2  -8   2 3887.73 275.706   5
   2   8   2 3352.09 246.151   8
  -2  -8   2 3456.24 240.821   8
   8  -2   2 3326.03 174.140   3
  -8   2   2 3821.27 248.807   7
   8  -2   2 3201.08 230.296  10
   2   8   2 3532.36 244.297   7
   2   8   2 2986.29 239.046   3
  -8   2   2 3112.92 221.675   1
  -2  -8   2 3532.52 217.475  10
   8  -2   2 3543.11 245.500   1
  -8   2   4 186.326 106.006   2
   2   8   4 290.876 120.017   3
   8  -2   4 382.836 108.496   1
  -8   2   4 410.001 133.670   6
  -2  -8   4 189.546 84.5495  10
  -8   2   6 676.078 182.280   2
  -8   2   6 719.934 161.290   6
   8  -2   6 549.825 126.573   2
   2   8   6 723.973 157.975   3
  -8   2   6 619.346 121.718   9
   8  -2   8 219.251 95.6046   2
  -8   2   8 371.009 143.964   6
  -8   2   8 132.660 113.981   2
   8  -2  10 1009.23 236.280   2
   2   8  10 948.816 277.658   2
   8  -2  12-160.576 164.588   2
  -8   1 -11 439.899 201.759   4
   8  -1 -11-85.6029 143.316   8
   8  -1 -11-216.905 192.624   7
   1   8 -11 61.9444 187.868   4
  -8   1 -11-33.8335 194.250   7
  -1  -8 -11-210.123 192.265   7
   1   8 -11-154.819 146.604   7
   1   8 -11 17.1011 143.550   5
   8  -1  -9 243.218 112.007   7
   1   8  -9 489.947 136.808   8
   1   8  -9 549.846 190.550   5
   1   8  -9 560.485 202.302   4
  -8   1  -9 355.220 156.411   7
   8  -1  -9 601.405 146.434   5
   1   8  -9 522.255 169.227   7
  -1  -8  -9 423.684 166.715   7
   8  -1  -7 8738.85 569.561   7
  -8   1  -7 9366.89 492.072   1
   1   8  -7 9249.61 536.895   8
  -8   1  -7 9072.63 606.453   7
  -8   1  -7 9969.40 382.578   8
   1   8  -7 8892.10 515.188   7
  -1  -8  -7 9154.89 616.302   7
   8  -1  -7 9650.69 478.444   5
  -8   1  -7 10164.8 383.648   8
   1   8  -7 9166.95 604.784   5
   1   8  -7 8933.24 618.209   4
  -8   1  -5 513.526 116.201   1
   1   8  -5 471.828 127.905   5
   8  -1  -5 538.495 139.716   7
   1   8  -5 429.931 107.178   8
   1   8  -5 393.732 102.829   7
  -1  -8  -5 548.382 151.500   7
  -1  -8  -5 626.075 108.759   6
   8  -1  -5 493.768 108.770   1
  -8   1  -3 2380.29 180.242   3
   1   8  -3 2234.98 199.242   8
   8  -1  -3 2502.71 206.061   1
   8  -1  -3 2151.44 197.189   7
  -1  -8  -3 2508.76 229.708   7
  -1  -8  -3 2762.12 227.999   8
   8  -1  -3 2360.74 211.094   2
   1   8  -3 2335.65 204.621  10
   1   8  -3 2391.14 225.315   5
  -8   1  -3 2170.06 193.942   1
  -1  -8  -3 2423.63 135.405   6
  -1  -8  -1 26.3445 88.7806   8
   1   8  -1 122.180 66.4475   6
   8  -1  -1 79.6101 63.6328   1
   1   8  -1 85.5828 38.2998   7
  -1  -8  -1 54.9560 57.6388   7
   1   8  -1 52.9216 65.6712   5
  -1  -8  -1 14.5803 87.2791   3
  -8   1  -1 16.5708 57.9782   1
   1   8  -1 124.761 68.8759   8
   8  -1  -1 77.8921 71.2669   7
  -8   1  -1 141.092 74.2772  10
   8  -1   1 41.4201 42.7846   3
  -1  -8   1 138.255 91.1948   8
  -1  -8   1 145.717 76.3850   5
   1   8   1-1.98863 76.4457   8
   1   8   1 40.1781 63.8400   7
  -8   1   1 80.0959 76.1638   1
   8  -1   1 123.317 70.8949   1
   1   8   1 155.729 83.5884   3
  -8   1   1 60.5490 79.7319   7
   8  -1   1 47.1294 54.3426  10
  -1  -8   1 28.5564 70.8037  10
  -1  -8   3 2252.12 199.806  10
  -8   1   3 2229.75 213.480   6
  -8   1   3 2117.42 142.047   5
  -8   1   3 2172.54 188.526   1
  -8   1   3 2595.03 216.999   7
   8  -1   3 2083.46 168.084   3
   8  -1   3 2614.53 207.851   1
  -1  -8   3 2735.60 219.460   8
   1   8   3 2384.69 222.614   3
  -8   1   5 594.774 140.027   6
   1   8   5 519.254 136.153   3
  -8   1   5 568.224 116.839   9
   8  -1   7 9924.04 600.286   2
  -8   1   7 10063.7 630.842   6
   1   8   9 89.5464 123.693   2
   8  -1   9 623.678 195.134   2
   1   8  11 213.155 182.776   2
   8  -1  11-70.6457 162.162   2
   0   8 -12 2311.78 410.133   5
  -8   0 -12 1147.66 298.719   4
   8   0 -12 1532.31 339.367   8
   0   8 -12 1492.12 333.434   4
   8   0 -12 1153.58 319.252   7
  -8   0 -12 1892.95 419.170   7
  -8   0 -12 1913.33 360.061   5
   0   8 -10 337.406 149.042   7
   0   8 -10 974.956 253.088   5
   0  -8 -10 38.4475 155.960   7
   0   8 -10 499.756 167.771   8
   8   0 -10 436.906 177.700   7
  -8   0 -10 257.105 132.401   4
  -8   0 -10 371.667 178.197   7
   0   8 -10 705.508 232.425   4
   8   0  -8 3225.63 284.308   5
  -8   0  -8 3477.15 218.648   8
   0   8  -8 2962.21 324.872   7
   0  -8  -8 2828.13 355.698   7
   0   8  -8 3210.62 367.367   5
  -8   0  -8 3469.96 268.210   1
   0   8  -8 2759.36 279.673   8
   8   0  -8 2926.37 330.161   7
  -8   0  -8 2961.45 356.473   7
   0   8  -8 2751.05 346.848   4
   8   0  -6 139.192 70.9523   5
  -8   0  -6 129.366 77.5191   1
   0   8  -6-64.4136 83.7334   8
  -8   0  -6 69.6194 35.4398   8
   8   0  -6 128.875 103.195   7
   0   8  -6 132.405 85.4590   7
   0   8  -6 84.5725 104.945   5
   0  -8  -6 142.242 131.078   7
   0   8  -4 689.555 146.159   5
  -8   0  -4 541.196 112.013   3
   8   0  -4 533.207 108.819   1
   0   8  -4 515.273 107.614   8
  -8   0  -4 563.219 115.741   1
   8   0  -4 554.946 124.774   7
   0  -8  -4 584.516 92.2434   6
   0  -8  -4 581.108 132.244   7
   0   8  -2 8351.42 403.290   8
   0  -8  -2 9420.28 443.120   3
   0  -8  -2 8525.91 416.162   7
   8   0  -2 8843.57 407.669   7
  -8   0  -2 8272.98 411.769   1
   0  -8  -2 9320.25 444.677   8
  -8   0  -2 9398.50 383.318   3
   0   8  -2 9569.22 430.692   6
   8   0  -2 9722.61 435.264   1
  -8   0  -2 9212.37 420.461  10
   8   0  -2 9372.18 423.657   2
   0   8  -2 8702.52 441.712   5
   0   8  -2 8854.60 419.624  10
   8   0   0 1322.86 145.503   1
   0  -8   0 1366.40 118.203   7
  -8   0   0 1122.26 141.990   1
   0   8   0 1637.34 126.420   7
   0  -8   0 1536.91 154.620   5
   0  -8   0 1614.35 165.848   8
   0   8   0 1499.63 164.835   8
   8   0   0 1545.01 114.996  10
   8   0   2 8565.49 294.608   8
  -8   0   2 9059.55 406.343   7
   0  -8   2 9229.20 451.284   5
   0   8   2 8395.01 424.151   3
   8   0   2 8933.93 368.572   3
   8   0   2 8567.42 405.739  10
   0  -8   2 9077.27 412.792   8
  -8   0   2 8291.61 411.395   1
   8   0   2 8914.12 418.552   1
   0   8   2 10258.7 441.877   7
   0  -8   2 8258.43 406.204  10
  -8   0   4 481.917 84.1697   5
   0  -8   4 541.450 115.373   8
  -8   0   4 448.195 106.550   9
   8   0   4 489.200 107.738   3
   0   8   4 565.533 143.306   3
  -8   0   4 526.403 130.526   6
   8   0   4 399.431 88.2775   1
   0  -8   4 525.771 120.531  10
  -8   0   6-25.9623 115.746   6
   0   8   6-46.4885 124.354   3
   8   0   8 3025.08 343.696   2
   0   8   8 3444.51 393.895   2
  -8   0   8 3170.60 366.513   6
   8   0  10 194.434 126.164   2
   0   8  10 69.5424 156.272   2
   8   0  12 1931.10 382.965   2
   8   1 -11 127.867 135.272   7
  -8  -1 -11-102.522 128.673   4
  -8  -1 -11 204.937 196.227   7
  -1   8 -11 134.855 173.815   4
   8   1 -11 32.0587 139.589   8
  -1   8 -11 192.345 145.010   5
   1  -8 -11 263.242 189.190   7
  -1   8 -11 412.202 172.530   7
  -1   8  -9 133.433 89.1940   8
   8   1  -9 341.002 154.242   7
  -1   8  -9 108.151 164.602   4
   1  -8  -9 10.8676 143.971   7
   8   1  -9 36.5988 95.9611   5
  -8  -1  -9 91.4820 150.063   7
  -1   8  -9 106.700 115.133   7
  -1   8  -9 5.80690 112.845   5
   8   1  -7 1551.13 196.736   5
  -1   8  -7 1771.87 274.787   5
  -8  -1  -7 1660.44 251.967   7
  -8  -1  -7 1799.96 181.720   1
   8   1  -7 1501.86 222.181   7
  -8  -1  -7 1651.54 140.811   8
  -1   8  -7 1710.98 203.240   8
   1  -8  -7 1586.31 272.703   7
  -1   8  -7 1313.04 192.443   7
   1  -8  -5 116.527 104.177   7
  -1   8  -5 362.655 94.9939   8
  -1   8  -5 621.132 152.722   5
  -8  -1  -5 352.574 52.7755   8
  -1   8  -5 406.349 92.3663   7
   8   1  -5 394.678 118.340   7
   1  -8  -5 467.146 95.9084   6
  -8  -1  -5 407.298 94.8168   1
  -1   8  -3 489.925 114.430   5
   8   1  -3 646.780 122.703   1
  -1   8  -3 570.088 102.096   8
   8   1  -3 495.302 96.9593   7
   1  -8  -3 812.296 143.815   7
  -8  -1  -3 684.326 110.294   3
  -1   8  -3 736.785 133.586  10
  -8  -1  -3 669.740 126.261  10
  -8  -1  -3 658.453 109.183   1
  -8  -1  -3 559.695 52.6307   8
   1  -8  -1 3120.66 226.657   8
   1  -8  -1 2566.39 189.285   7
  -8  -1  -1 2509.01 197.927   1
  -1   8  -1 2431.15 204.791   5
   8   1  -1 2997.13 219.390   1
   1  -8  -1 2768.15 198.762   3
  -1   8  -1 2684.98 158.608   7
   1  -8  -1 2713.31 181.581   5
  -1   8  -1 2590.32 200.685   8
  -8  -1  -1 2823.94 177.151  10
  -1   8   1 2923.47 217.621   8
   1  -8   1 2915.57 221.787   5
   8   1   1 2693.45 159.793   8
   8   1   1 2542.93 169.062   3
  -8  -1   1 2382.94 208.705   1
  -1   8   1 3128.82 203.092   7
   8   1   1 2920.73 211.394   1
  -1   8   1 2894.66 201.526   3
   1  -8   1 2605.83 204.831  10
   1  -8   1 2855.65 204.318   8
  -8  -1   1 2646.58 191.453   7
   8   1   1 2635.12 169.601  10
  -8  -1   3 528.710 123.277   6
  -8  -1   3 619.072 97.3417   5
  -1   8   3 550.439 69.8410   6
   8   1   3 557.201 97.7540   3
   1  -8   3 616.173 110.989   8
  -1   8   3 544.421 63.2816   1
   8   1   3 612.311 104.221   1
  -1   8   3 644.568 133.739   3
  -8  -1   3 641.568 109.704   7
  -1   8   3 621.220 75.1467   4
   1  -8   3 579.222 118.022  10
  -8  -1   3 494.115 105.040   9
  -1   8   5 421.818 130.559   3
   8   1   5 454.885 110.254   3
  -8  -1   5 331.923 113.415   6
  -8  -1   5 386.164 107.464   9
  -8  -1   7 1432.88 252.908   6
  -1   8   9 13.6580 134.665   2
   8   1   9 165.072 152.845   2
  -1   8  11-226.387 187.656   2
   8   1  11 185.987 158.500   2
  -2   8 -12 173.227 173.066   4
   8   2 -12 254.879 223.019   7
   8   2 -12 238.888 142.493   8
   8   2 -10-200.712 161.855   7
  -8  -2 -10 187.696 128.337   4
   2  -8 -10 29.3685 125.980   7
  -2   8 -10 225.947 146.572   7
   8   2 -10 70.9326 116.455   8
  -2   8 -10 271.869 159.301   4
  -8  -2 -10 145.600 159.411   7
  -2   8 -10-33.3732 142.874   5
  -2   8  -8 2173.46 231.513   8
  -2   8  -8 2679.23 339.112   5
  -8  -2  -8 1958.32 301.249   7
   8   2  -8 2028.27 286.053   8
  -2   8  -8 2473.95 287.483   7
   2  -8  -8 2142.03 310.544   7
   8   2  -8 2430.62 301.320   7
  -8  -2  -8 2247.43 194.451   1
   8   2  -8 2224.84 261.443   5
  -8  -2  -6 952.555 104.166   8
   2  -8  -6 1053.71 219.844   7
   8   2  -6 738.497 149.592   7
  -8  -2  -6 1002.60 186.534   7
  -2   8  -6 823.477 145.334   7
   8   2  -6 879.790 149.727   5
  -2   8  -6 1209.03 215.460   5
  -8  -2  -6 884.190 129.767   1
  -2   8  -6 938.639 139.317   8
  -2   8  -4 1617.40 207.970   5
  -8  -2  -4 1704.20 159.659   1
   8   2  -4 1772.49 174.102   7
   2  -8  -4 1678.50 207.294   7
  -8  -2  -4 1734.64 114.435   8
  -2   8  -4 1505.29 155.045   8
   8   2  -2 2113.50 174.577   7
   8   2  -2 2277.10 211.611   8
   2  -8  -2 2277.83 198.493   7
  -8  -2  -2 2518.38 143.063   8
  -8  -2  -2 2401.78 185.973  10
  -2   8  -2 2064.85 201.935   5
  -2   8  -2 2266.50 210.880  10
   8   2  -2 2597.91 213.705   1
   2  -8  -2 2329.96 213.867   8
   2  -8  -2 2109.80 194.222   3
  -8  -2  -2 1786.09 175.602   1
  -2   8  -2 2282.92 187.389   8
  -8  -2  -2 2346.00 188.571   3
   2  -8   0 9291.13 390.817   7
  -2   8   0 9811.52 395.293   7
  -2   8   0 9103.11 397.725   5
  -8  -2   0 9110.96 429.186   1
  -2   8   0 9477.90 425.370   8
   2  -8   0 9556.16 405.153   5
   8   2   0 10343.2 445.012   1
   8   2   0 9430.54 400.436   8
  -2   8   0 9225.55 383.209   3
   8   2   0 9528.97 326.442  10
  -8  -2   0 9374.78 327.461  10
   2  -8   0 9292.40 424.431   8
   8   2   2 2181.50 184.225   1
   2  -8   2 2420.93 206.051  10
  -2   8   2 1943.18 191.282   7
  -2   8   2 2085.97 150.494   1
  -8  -2   2 2408.70 174.538   7
  -2   8   2 2049.37 186.014   3
   2  -8   2 2289.34 208.652   5
   8   2   2 2163.72 176.052   3
  -8  -2   2 2473.61 207.183   9
   2  -8   2 2614.49 186.670   8
   8   2   2 2227.90 135.181   8
  -8  -2   4 1935.29 172.552   5
   8   2   4 1845.03 167.971   1
   2  -8   4 1628.54 162.723   8
  -2   8   4 1823.16 208.737   3
  -2   8   4 1590.23 95.5393   1
   8   2   4 1334.31 168.517   3
  -8  -2   4 1811.99 181.708   7
  -2   8   4 1477.95 142.005   4
  -8  -2   4 1296.08 188.443   6
   2  -8   4 1672.11 204.086  10
  -8  -2   4 1490.97 175.903   9
  -2   8   4 1721.85 148.697   6
  -8  -2   6 671.755 185.071   6
   8   2   6 1018.71 175.603   3
  -8  -2   8 1749.50 278.442   6
  -2   8   8 2476.18 335.830   2
   8   2   8 2362.91 310.992   2
   8   2  10-1.53334 132.881   2
  -2   8  10-185.052 234.422   2
   8   2  12 88.7942 196.940   2
   3  -8 -11 19.3550 193.831   7
  -8  -3 -11 134.278 173.812   7
  -3   8 -11 98.0545 201.755   4
  -3   8 -11 364.165 195.352   7
   8   3 -11 243.978 168.464   7
  -3   8 -11 237.611 146.635   5
   8   3 -11 273.259 160.682   8
  -8  -3  -9 169.150 142.565   7
  -3   8  -9-68.5460 151.248   4
   8   3  -9 214.221 119.259   5
   8   3  -9 19.9414 135.953   8
  -3   8  -9 29.5686 94.8949   1
   3  -8  -9 257.261 159.469   7
  -3   8  -9 297.810 130.578   7
   8   3  -9-82.0657 137.290   7
  -8  -3  -9 24.0507 103.380   4
  -3   8  -9 310.446 176.952   5
  -3   8  -9 285.555 91.8739   8
  -3   8  -7 4459.03 363.293   7
  -8  -3  -7 4122.78 411.557   7
  -8  -3  -7 4506.11 271.642   8
   8   3  -7 4801.86 415.016   8
   8   3  -7 4273.03 343.464   5
   8   3  -7 4340.41 360.600   7
  -3   8  -7 4583.72 314.950   8
  -8  -3  -7 4498.02 267.998   1
  -3   8  -7 3925.25 396.742   5
   3  -8  -7 3546.60 383.794   7
   8   3  -5 3217.07 300.653   8
  -8  -3  -5 3270.18 192.431   8
  -3   8  -5 3161.31 311.578   5
   3  -8  -5 3020.87 299.899   7
   8   3  -5 3006.74 244.737   7
  -8  -3  -5 2917.90 219.399   1
  -3   8  -5 2875.30 217.766   8
  -3   8  -3 4481.31 258.608   8
   8   3  -3 4923.36 265.846   7
   3  -8  -3 4373.94 311.193   7
  -8  -3  -3 5383.51 316.932   3
  -8  -3  -3 4206.22 263.084   1
  -3   8  -3 5013.67 273.731   2
  -8  -3  -3 4645.07 222.403   8
  -8  -3  -3 5318.35 318.663  10
   8   3  -3 4222.69 312.824   8
  -3   8  -3 4438.99 317.104   5
  -3   8  -1 7517.62 336.769   7
   8   3  -1 7179.41 367.261   8
   3  -8  -1 7244.34 358.512   7
  -8  -3  -1 7431.22 308.970  10
   3  -8  -1 7522.75 315.886   5
  -8  -3  -1 7532.90 327.301   8
  -3   8  -1 7109.98 363.319   5
   3  -8  -1 7476.55 339.179   3
   3  -8  -1 7962.95 387.896   8
   8   3  -1 7558.06 387.652   1
  -3   8  -1 6539.55 337.887   8
  -8  -3  -1 6325.51 356.394   1
   3  -8   1 6730.58 370.992  10
   8   3   1 6941.47 347.206   3
  -8  -3   1 7175.64 320.706   7
  -8  -3   1 6751.59 364.915   9
   8   3   1 7319.36 321.967   8
   3  -8   1 7758.49 378.522   5
   8   3   1 7685.08 375.903   1
   3  -8   1 7207.57 348.303   8
  -3   8   1 7396.02 334.291   3
  -3   8   1 7726.57 371.600   7
  -3   8   1 6735.28 335.861   1
   3  -8   3 4735.23 261.768   8
  -3   8   3 4462.90 303.615   3
   8   3   3 4788.97 277.158   1
  -3   8   3 4398.45 221.683   1
  -8  -3   3 4949.91 268.308   7
  -8  -3   3 4937.87 316.335   9
   8   3   3 4565.72 296.967   3
   8   3   3 4432.90 220.086   8
  -3   8   3 4612.04 240.725   6
   3  -8   3 4210.53 309.797  10
  -8  -3   3 4578.85 325.765   6
  -8  -3   3 4528.50 281.156   5
   8   3   5 3112.19 220.074   1
   8   3   5 3116.58 280.441   3
  -3   8   5 3013.18 238.957   4
   3  -8   5 3014.58 300.779  10
  -8  -3   5 2588.98 279.433   6
  -3   8   5 3113.14 237.517   6
  -8  -3   7 4048.50 400.922   6
  -3   8   7 4290.23 407.126   2
  -3   8   9 238.151 168.108   2
   8   3   9 55.8700 134.964   2
   8   3  11 335.387 199.708   2
  -3   8  11 737.622 227.758   2
  -4   8 -12-165.725 195.704   4
   8   4 -12 135.554 164.016   8
  -4   8 -12-81.6511 158.267   5
  -4   8 -10 250.592 181.772   4
  -8  -4 -10 40.6654 140.945   4
  -4   8 -10 34.1887 147.013   5
   4  -8 -10-145.888 197.778   7
   8   4 -10 187.784 152.117   8
   8   4 -10 205.451 153.998   7
   8   4 -10 21.5992 127.466   5
  -4   8 -10-19.9766 156.647   7
  -8  -4 -10 143.331 176.051   7
  -4   8  -8 507.363 135.487   1
   8   4  -8 843.498 205.526   8
   8   4  -8 742.042 163.851   7
   4  -8  -8 1075.33 142.917   5
   4  -8  -8 771.232 213.909   7
   8   4  -8 604.285 168.085   5
  -8  -4  -8 943.862 265.170   7
  -4   8  -8 756.880 176.754   7
  -4   8  -8 504.763 110.496   8
  -4   8  -8 912.711 227.855   5
  -4   8  -6 1124.77 144.052   8
  -8  -4  -6 1286.67 137.976   1
  -4   8  -6 1498.69 252.426   5
   8   4  -6 1407.19 215.015   8
   8   4  -6 1258.65 176.181   7
  -8  -4  -6 1037.43 207.398   7
  -8  -4  -6 1422.16 146.833   8
   8   4  -6 1063.77 179.883   5
   4  -8  -6 1594.34 248.697   7
   8   4  -4 254.754 109.427   8
  -8  -4  -4 149.998 60.1365   1
  -8  -4  -4 279.863 64.8565   8
  -4   8  -4 189.281 62.9588   8
   8   4  -4 121.779 65.7401   7
  -4   8  -4 231.869 99.2097   5
   4  -8  -4 108.791 107.314   7
  -4   8  -4 153.799 84.1701   2
  -4   8  -2 4267.93 244.637   8
   8   4  -2 4131.04 291.222   8
  -4   8  -2 4251.60 290.887   5
  -8  -4  -2 4500.12 235.021   8
  -8  -4  -2 3919.45 256.032   1
   8   4  -2 4067.51 174.897  10
   8   4  -2 4997.07 310.059   1
   4  -8  -2 4559.63 273.475   3
   8   4  -2 4216.18 222.688   7
   4  -8  -2 4385.30 296.130   7
   4  -8  -2 4210.66 193.224   5
  -4   8   0-27.0627 75.2171   7
   4  -8   0 10.5681 60.9164   5
  -4   8   0-2.21483 71.2150   1
   4  -8   0-11.2465 77.8892   7
   8   4   0-70.0767 71.1245   8
   4  -8   0 25.8116 72.8715   8
  -4   8   0 77.6941 64.9101   5
  -4   8   0-39.9159 56.2363   3
   8   4   0-92.3375 88.7100   1
  -8  -4   0 35.3036 26.2695  10
  -8  -4   0-111.537 77.8098   9
  -8  -4   0-79.2613 75.4242   8
   8   4   2 4358.71 236.206   8
  -8  -4   2 4254.10 292.701   9
   8   4   2 4195.44 278.801   3
  -8  -4   2 4618.38 237.107   7
   8   4   2 4689.29 278.220   1
   4  -8   2 4770.34 256.911   8
  -4   8   2 4185.83 260.390   3
  -8  -4   2 4702.47 303.475   6
  -4   8   2 4035.41 239.717   1
   4  -8   2 4710.55 305.857  10
  -4   8   2 4710.19 300.993   7
  -8  -4   2 4839.62 310.639   4
   4  -8   4 353.924 113.151  10
  -4   8   4 142.109 80.1459   4
  -8  -4   4 144.313 76.0842   5
  -8  -4   4 222.840 74.0671   7
  -8  -4   4 171.511 91.5820   9
  -4   8   4 255.401 79.2744   6
   8   4   4 140.249 54.4647   1
   4  -8   4 89.7237 56.2220   8
  -4   8   4 178.568 45.3865   1
   8   4   4 146.391 76.2756   3
  -4   8   4 173.956 96.3887   3
  -8  -4   4 380.983 134.844   6
  -4   8   6 1384.16 230.953   2
  -4   8   6 1350.56 112.339   9
  -4   8   6 1215.22 170.636   6
   8   4   6 1447.70 212.213   3
  -8  -4   6 993.879 210.558   6
  -4   8   8 1097.45 237.355   2
  -8  -4   8 809.533 208.718   6
   8   4  10 113.514 153.278   2
  -4   8  10 293.564 144.269   2
   8   4  12 196.665 253.748   2
  -5   8 -11 391.528 199.121   7
   8   5 -11 93.3923 175.198   8
  -5   8 -11 599.653 228.522   4
  -5   8 -11 639.018 256.297   5
  -8  -5 -11 487.716 237.305   7
   5  -8 -11 562.723 242.004   7
   8   5  -9 326.950 130.936   7
  -5   8  -9 592.284 164.852   1
  -5   8  -9 536.210 172.582   5
  -5   8  -9 656.411 173.785   7
   8   5  -9 587.293 173.109   8
   5  -8  -9 444.306 185.361   7
   8   5  -9 739.324 190.943   5
  -8  -5  -9 607.597 151.833   4
  -8  -5  -9 482.342 189.312   7
   5  -8  -7 338.340 76.2411   5
   5  -8  -7 669.481 212.436   7
  -5   8  -7 343.540 157.612   5
   8   5  -7 592.314 165.891   8
   8   5  -7 303.054 113.589   5
   8   5  -7 207.089 117.366   7
  -8  -5  -7 397.737 73.2570   1
  -5   8  -7 113.706 96.2176   1
  -8  -5  -7 292.735 43.2446   9
  -8  -5  -7 158.297 141.029   7
  -8  -5  -7 290.893 95.5147   8
  -5   8  -7 361.874 101.765   8
  -8  -5  -5-10.6141 57.9289   1
  -5   8  -5-3.55484 48.7350   8
  -8  -5  -5-103.299 116.202   7
  -8  -5  -5 98.9791 63.1147   8
   5  -8  -5 38.4394 112.397   7
   8   5  -5-43.0773 80.6354   7
   8   5  -5 5.77592 89.0430   8
  -5   8  -5 178.502 126.875   5
  -5   8  -3 3024.46 194.965   2
   5  -8  -3 2741.92 252.152   7
   8   5  -3 2938.92 172.632  10
  -8  -5  -3 2942.32 190.888   8
   8   5  -3 2343.94 167.590   7
  -5   8  -3 2652.51 254.099   5
  -8  -5  -3 2373.26 189.471   1
   5  -8  -3 2470.64 117.197   5
  -5   8  -3 2639.98 181.341   8
   8   5  -3 2757.01 255.694   8
   5  -8  -1 2163.91 195.129   7
   8   5  -1 2371.25 213.306   1
   5  -8  -1 2513.42 169.149   3
  -5   8  -1 2466.45 194.849   7
  -8  -5  -1 2235.29 187.612   9
  -5   8  -1 2284.25 205.961   1
  -5   8  -1 2636.45 205.048   5
  -5   8  -1 1980.87 170.765   8
  -8  -5  -1 2364.16 185.828   8
   5  -8  -1 2434.81 204.905   8
   8   5  -1 2440.72 213.000   8
   5  -8   1 2327.91 181.827   8
  -5   8   1 2269.91 147.179   5
  -5   8   1 2207.87 187.396   1
  -5   8   1 2640.70 218.805   7
   8   5   1 2464.78 199.473   1
  -5   8   1 2094.99 158.126   3
  -8  -5   1 2176.32 148.622   7
  -8  -5   1 2299.16 215.175   9
   8   5   1 2263.86 203.548   3
  -8  -5   1 2622.64 217.489   8
   5  -8   1 2242.69 215.410  10
   8   5   1 2455.65 183.105   8
  -8  -5   3 3018.75 184.953   7
   8   5   3 2688.48 189.575   8
   5  -8   3 2692.99 257.909  10
   8   5   3 2782.04 209.057   1
  -5   8   3 2815.38 238.736   3
  -8  -5   3 2784.06 249.781   9
  -5   8   3 2661.16 197.106   6
   8   5   3 2564.47 230.336   3
  -5   8   3 2711.56 184.676   1
  -8  -5   3 2690.91 251.376   6
   5  -8   3 2647.03 184.958   8
  -8  -5   3 2972.70 236.276   5
   8   5   5-30.1381 47.6611   1
  -5   8   5 58.6030 75.6345   6
  -8  -5   5-11.5798 69.5343   7
  -5   8   5 30.1263 35.3124   1
   8   5   5 51.2378 73.7953   3
   5  -8   5 93.5406 106.357  10
  -8  -5   5 182.925 113.229   6
  -5   8   7 332.089 152.719   2
  -8  -5   7 293.393 161.792   6
   8   5   7 380.562 146.993   3
  -5   8   7 334.929 117.522   6
  -5   8   9 821.129 247.373   2
  -5   8  11 678.659 289.118   2
   8   5  11 486.521 200.119   2
  -6   8 -12-100.846 152.099   7
  -6   8 -12 263.213 189.501   5
   8   6 -12 139.506 161.929   8
  -6   8 -10-164.906 143.381   7
   8   6 -10-116.237 131.640   8
   8   6 -10-170.597 118.078   7
   6  -8 -10-262.973 208.144   7
   8   6 -10 42.0053 138.585   5
  -6   8 -10-272.383 197.065   5
  -8  -6 -10-24.1716 181.471   7
   8   6  -8 881.902 193.447   8
   8   6  -8 1269.62 226.314   5
  -8  -6  -8 1529.36 212.854   4
  -6   8  -8 1142.71 212.068   7
   6  -8  -8 1239.64 250.834   7
  -6   8  -8 1253.83 211.209   1
   8   6  -8 1056.13 190.918   7
  -6   8  -8 1515.66 283.871   5
  -8  -6  -8 1434.71 255.468   7
  -6   8  -8 1333.68 149.720   8
  -8  -6  -6 2231.17 130.821   9
  -8  -6  -6 2372.11 208.906   8
  -6   8  -6 1997.07 247.704   1
  -6   8  -6 2474.39 184.293   8
   6  -8  -6 1803.27 272.509   7
  -8  -6  -6 2537.25 175.728   1
  -8  -6  -6 2194.98 296.101   7
   8   6  -6 2488.30 297.206   8
   6  -8  -6 2514.13 157.771   1
   8   6  -6 2602.95 278.244   5
   6  -8  -6 2267.40 141.945   5
   8   6  -6 2229.03 213.291   7
   8   6  -6 1908.02 279.966   4
  -6   8  -6 2149.96 279.635   5
   8   6  -4 413.738 81.1032   7
  -8  -6  -4 360.081 69.9545   9
  -8  -6  -4 459.872 101.724   8
   6  -8  -4 211.208 60.0810   1
  -6   8  -4 299.751 112.471   1
  -8  -6  -4 348.605 111.269   7
   8   6  -4 278.626 107.092   8
   8   6  -4 324.125 77.8790  10
  -8  -6  -4 403.949 84.3865   1
   6  -8  -4 96.0390 90.7812   7
  -6   8  -4 276.185 68.0511   8
  -6   8  -4 474.807 142.951   5
  -8  -6  -2 6560.39 329.869   8
  -6   8  -2 6387.66 377.610   5
  -6   8  -2 6425.88 261.344   2
  -6   8  -2 6125.60 376.056   1
   6  -8  -2 5883.72 366.454   7
   8   6  -2 6226.49 229.751  10
   6  -8  -2 6755.47 340.271   1
   6  -8  -2 6883.24 339.055   3
  -6   8  -2 5975.75 298.915   8
   8   6  -2 5809.74 370.719   8
  -8  -6  -2 6009.41 315.859   9
  -6   8   0 18973.0 773.794   1
  -6   8   0 22674.2 797.304   7
   8   6   0 21333.6 794.924   1
   8   6   0 19923.0 760.774   8
  -8  -6   0 23192.5 795.751   8
  -6   8   0 20230.3 721.657   5
  -6   8   0 20029.2 646.219   3
   6  -8   0 22786.5 778.518   8
  -8  -6   0 20309.6 771.417   9
   6  -8   0 19606.6 765.244   7
   6  -8   2 6516.63 385.235  10
   8   6   2 6654.45 343.278   1
  -8  -6   2 6263.79 263.157   7
   8   6   2 6172.42 364.667   3
   6  -8   2 6326.31 306.556   8
   8   6   2 5890.21 319.967   8
  -8  -6   2 6327.44 384.548   9
  -6   8   2 6255.94 323.918   3
  -6   8   2 5952.75 322.662   1
  -8  -6   2 6733.44 378.122   6
   8   6   4 146.147 94.6910   3
   6  -8   4 427.338 128.774  10
   8   6   4 386.832 81.2249   1
  -6   8   4 285.324 85.6912   6
  -8  -6   4 241.580 105.515   6
  -6   8   4 247.476 66.0724   1
  -8  -6   4 357.746 81.0828   7
   6  -8   4 451.639 80.1171   8
  -6   8   6 2350.00 179.785   9
  -6   8   6 2501.11 305.549   2
  -6   8   6 2487.83 250.686   6
   8   6   6 2184.10 269.855   3
   8   6   6 2333.52 173.914   1
  -8  -6   6 2517.83 318.686   6
  -6   8   8 1527.26 288.856   2
  -6   8   8 1414.26 223.151   6
  -8  -6   8 989.329 220.244   6
   8   6  10 6.57063 176.915   2
  -6   8  10 38.8395 140.694   2
  -7   8 -11 552.490 240.483   4
  -7   8 -11 502.948 221.655   7
   8   7 -11 403.049 172.073   8
  -8  -7 -11-12.2957 217.835   7
   7  -8 -11 478.570 265.965   7
  -7   8 -11 421.144 242.710   5
  -7   8  -9 220.944 167.809   5
  -8  -7  -9 266.163 114.643   4
  -8  -7  -9 284.462 196.503   7
  -7   8  -9 0.59218 100.309   1
   8   7  -9 288.534 125.502   5
  -7   8  -9 93.1039 105.572   7
   7  -8  -9 230.293 166.553   7
   8   7  -9 142.291 119.222   7
   8   7  -9 140.294 124.405   8
  -7   8  -7 3044.61 206.766   8
  -8  -7  -7 2785.72 345.835   7
   7  -8  -7 2821.89 354.066   7
   8   7  -7 2472.93 305.177   8
   8   7  -7 2679.68 259.421   7
  -7   8  -7 2810.67 302.009   1
   7  -8  -7 3169.16 173.499   5
   8   7  -7 2659.60 300.036   5
  -7   8  -7 2344.84 314.828   5
   8   7  -7 2857.23 355.710   4
  -8  -7  -5 364.009 133.145   7
  -8  -7  -5 297.439 88.3762   8
   8   7  -5 368.656 148.508   8
  -7   8  -5 271.620 63.4236   8
  -7   8  -5 96.4030 81.6889   1
   8   7  -5 219.805 76.7645   7
   7  -8  -5 122.080 96.5247   7
  -8  -7  -5 250.130 54.4799   9
   7  -8  -5 280.596 71.7677   1
   8   7  -5 39.0685 123.837   4
  -7   8  -3 339.600 115.793   1
   8   7  -3 622.941 84.7459  10
  -8  -7  -3 463.750 121.301   7
  -8  -7  -3 377.832 80.5801   8
   8   7  -3 528.475 74.7370   7
  -7   8  -3 455.055 78.9672   8
   7  -8  -3 556.714 133.234   7
   7  -8  -3 579.752 103.178   1
  -8  -7  -3 358.966 72.5062   9
   8   7  -3 546.028 135.835   8
  -7   8  -1 14064.5 587.143   7
  -8  -7  -1 12930.2 549.653   9
  -7   8  -1 12485.3 552.293   5
  -7   8  -1 12411.0 580.241   1
   7  -8  -1 13928.4 489.053   3
   8   7  -1 13239.0 582.456   8
   7  -8  -1 15148.0 591.672   1
  -8  -7  -1 15048.1 575.104   8
   7  -8  -1 12817.1 587.327   7
  -7   8  -1 12069.5 396.820   3
   7  -8   1 13629.8 536.910   8
  -7   8   1 13776.2 482.841   5
   8   7   1 14403.1 584.123   1
  -8  -7   1 13928.2 567.128   4
  -8  -7   1 13136.7 558.535   6
   7  -8   1 13153.8 601.692  10
   8   7   1 12888.4 557.205   8
   8   7   1 12802.6 590.251   3
  -7   8   1 12049.0 554.232   1
  -8  -7   1 12477.4 584.081   9
  -7   8   1 13392.0 489.747   3
   7  -8   3 353.056 110.198  10
   8   7   3 409.742 117.312   3
   8   7   3 595.666 99.4620   1
  -7   8   3 398.531 88.8973   1
  -8  -7   3 554.473 136.535   6
   7  -8   3 633.949 88.6733   8
  -8  -7   3 404.114 58.4676   7
   8   7   3 400.375 95.3823   8
  -7   8   5-79.8861 113.510   2
   8   7   5 200.380 120.005   3
  -7   8   5 157.336 62.1237   1
  -7   8   5 91.6993 88.5470   6
   8   7   5 224.837 68.8220   1
   7  -8   5 160.430 124.724  10
  -8  -7   5 203.125 68.6813   7
  -8  -7   5 262.079 119.523   6
  -8  -7   7 2848.54 348.712   6
   8   7   7 2167.43 293.816   3
  -7   8   7 2714.27 327.883   2
  -7   8   7 3373.53 322.216   6
  -7   8   7 2904.99 218.327   9
  -7   8   9 228.810 157.876   2
   8   7  11 525.786 238.076   2
  -7   8  11 528.906 228.699   2
  -8   8 -12 887.627 294.119   7
  -8   8 -10-13.4788 136.241   5
   8   8 -10-99.1451 128.304   8
  -8  -8 -10 162.570 156.835   7
  -8   8 -10 72.5544 126.386   7
   8  -8 -10 53.1335 145.797   7
   8   8 -10 2.30263 144.126   5
  -8   8  -8-76.3598 111.194   1
   8   8  -8 140.918 137.638   8
  -8  -8  -8 217.608 168.963   7
   8   8  -8 246.423 162.466   4
   8  -8  -8 247.341 174.950   7
   8   8  -8 76.0593 86.1842   7
   8   8  -8 68.7254 106.721   5
  -8  -8  -8 137.026 97.8943   4
  -8   8  -8 190.532 137.931   5
   8   8  -6 9160.17 624.746   4
   8   8  -6 9614.65 465.469   7
   8   8  -6 9280.59 598.030   8
   8  -8  -6 11078.7 452.598   1
  -8   8  -6 9322.33 571.388   1
  -8  -8  -6 8518.32 595.811   7
  -8   8  -6 9938.34 390.168   8
   8  -8  -6 9199.75 620.766   7
   8   8  -4 20.0851 74.8337   8
   8  -8  -4 90.0236 96.7220   7
  -8   8  -4 190.266 103.526   1
   8   8  -4 154.960 58.4343   7
   8  -8  -4 189.353 74.3544   1
   8   8  -4 137.811 63.5570  10
   8   8  -4 99.6168 85.9435   4
  -8   8  -4 104.292 47.9835   8
  -8  -8  -4 159.028 105.450   7
  -8   8  -4 113.281 60.6956   3
  -8  -8  -4 144.684 55.9555   9
  -8   8  -2 12003.9 590.982   1
   8   8  -2 10748.9 563.111   8
   8  -8  -2 13779.0 566.827   1
  -8  -8  -2 13284.0 555.503   8
  -8  -8  -2 11336.9 534.787   7
   8  -8  -2 11000.5 572.152   7
   8  -8  -2 13093.9 517.076   3
  -8  -8  -2 11718.7 506.909   9
   8  -8   0 422.292 51.5501   3
   8  -8   0 540.336 126.693   7
   8  -8   0 397.333 122.905  10
   8   8   0 454.424 114.413   8
  -8   8   0 400.914 103.763   1
  -8  -8   0 596.148 100.941   4
  -8   8   0 355.126 78.8377   5
  -8  -8   0 537.435 121.355   9
  -8  -8   2 11474.2 553.683   6
  -8   8   2 12193.2 505.184   2
   8  -8   2 12837.5 604.892  10
  -8   8   2 11906.0 537.266   1
   8  -8   2 12812.4 486.782   8
  -8  -8   2 12327.5 399.108   7
   8   8   2 13232.7 548.387   1
   8   8   2 11137.2 570.682   3
  -8   8   2 11656.7 394.719   5
   8   8   2 11128.6 526.255   8
   8  -8   4 359.133 140.079  10
   8  -8   4 145.493 54.3611   8
   8   8   4 55.4057 95.3289   3
  -8  -8   4 88.4639 100.095   6
   8   8   4 175.990 82.3249   8
   8   8   4 138.548 63.0011   1
  -8   8   4 122.618 75.9300   6
  -8   8   4 215.443 76.9714   1
  -8  -8   4 126.459 51.9404   7
  -8   8   4-3.37574 78.0724   2
   8   8   6 9830.16 626.185   3
   8   8   6 10009.7 409.499   1
   8  -8   6 9672.74 631.396  10
  -8   8   6 10110.7 565.313   6
  -8  -8   6 9674.36 627.119   6
  -8   8   6 10163.4 620.206   2
   8   8   8-9.40830 125.519   3
  -8   8   8 292.281 183.217   2
  -8   8   8 148.257 125.841   6
  -8   8  10-51.0316 137.720   2
   8   9 -11 8.53732 162.883   8
  -9   8 -11 549.612 223.302   5
  -9   8 -11 260.441 217.839   7
  -8  -9 -11 285.791 182.947   7
   8   9 -11 59.7545 172.135   5
   9  -8 -11 392.553 266.807   7
   8   9  -9 35.1688 121.952   5
  -8  -9  -9 38.8715 150.699   7
   8   9  -9 323.420 211.127   4
  -9   8  -9-51.7958 110.348   1
   9  -8  -9 338.477 211.097   7
  -9   8  -9 14.0128 119.183   7
  -9   8  -9-225.195 180.140   5
   8   9  -9 29.4706 114.025   8
  -9   8  -7 1114.28 199.737   1
   8   9  -7 802.804 205.619   4
   8   9  -7 769.559 177.359   8
   8   9  -7 767.183 198.446   5
  -8  -9  -7 1072.51 137.881   4
   9  -8  -7 954.209 239.276   7
   8   9  -7 835.124 143.238   7
  -8  -9  -7 884.459 209.440   7
  -9   8  -5 807.700 79.1989   8
   8   9  -5 764.711 170.991   8
  -8  -9  -5 806.328 178.210   7
   8   9  -5 542.636 89.6819   7
   9  -8  -5 622.761 174.661   7
  -9   8  -5 403.667 126.963   1
   8   9  -5 620.184 155.806   4
   9  -8  -5 868.539 130.527   1
  -9   8  -5 857.557 130.568   3
  -9   8  -3-4.69041 40.4574   3
   8   9  -3-19.9900 70.0575   8
   8   9  -3-228.824 120.319   4
  -8  -9  -3-18.0316 78.5606   7
  -9   8  -3 124.555 123.865   1
   9  -8  -3 46.4988 101.437   7
   9  -8  -3-104.712 80.7715   1
   8   9  -3 37.9621 55.6164  10
   8   9  -1 2803.46 253.480   8
   9  -8  -1 3002.00 268.164   7
  -9   8  -1 2782.65 259.825   1
   9  -8  -1 3145.95 184.110   3
  -8  -9  -1 2973.11 213.710   7
  -8  -9  -1 3256.46 190.032   4
  -8  -9   1 3121.66 236.856   4
   8   9   1 2834.74 269.747   3
  -9   8   1 2535.68 233.730   1
  -8  -9   1 3113.92 153.598  10
   9  -8   1 3134.30 271.916  10
  -9   8   1 2996.89 180.399   2
  -9   8   1 3597.15 202.667   5
  -8  -9   1 3101.49 234.786   6
   8   9   1 3295.83 246.484   9
   8   9   1 2872.81 243.457   8
   9  -8   1 3377.29 227.768   8
   8   9   3 85.0501 65.6877   8
   9  -8   3 58.8867 48.9366   8
   8   9   3-17.4139 66.9055   1
  -8  -9   3 62.7126 23.2139   7
  -8  -9   3-23.8948 86.3415   6
  -9   8   3 138.200 87.7753   2
  -9   8   3 2.72489 63.8380   1
   8   9   3-45.0497 93.3731   3
   9  -8   3 5.75549 111.985  10
  -9   8   5 448.089 94.2953   1
   9  -8   5 467.897 146.506  10
  -9   8   5 515.815 139.375   2
  -8  -9   5 693.742 177.183   6
   8   9   5 679.302 168.461   3
   8   9   5 752.898 111.477   1
  -9   8   5 527.950 138.435   6
  -9   8   7 1069.31 150.774   9
   8   9   7 525.813 152.582   3
  -8  -9   7 914.547 223.734   6
  -9   8   7 832.882 195.137   2
  -9   8   7 1103.58 209.562   6
  -9   8   9-59.6400 194.437   2
  -9   8   9-38.4362 137.413   6
   8   9  11 798.039 282.953   2
  -9   8  11 685.824 254.700   2
  -9   7 -12 276.198 226.771   7
  -9   7 -10-207.096 171.556   5
  -9   7 -10 105.080 159.070   7
   7   9 -10 124.809 171.542   5
   7   9 -10 30.3306 140.132   8
   9  -7 -10 194.488 169.679   7
  -7  -9 -10-143.160 173.000   7
   7   9 -10 278.658 198.625   4
   9  -7  -8-3.08250 147.845   7
   7   9  -8 106.225 137.395   4
   7   9  -8 108.344 102.423   8
  -7  -9  -8 203.124 97.2743   4
   7   9  -8 189.602 95.4549   7
  -9   7  -8 270.714 142.374   1
   7   9  -8 89.4944 143.757   5
  -7  -9  -8-22.0670 144.952   7
  -9   7  -6 4651.71 192.154   8
   7   9  -6 4590.32 419.141   4
   9  -7  -6 4295.99 403.420   7
   7   9  -6 4518.41 389.626   5
   7   9  -6 4598.22 288.003   7
  -7  -9  -6 4809.47 424.177   7
  -7  -9  -6 5047.80 276.880   4
  -9   7  -6 4686.76 379.733   1
   9  -7  -6 4873.15 299.195   1
   7   9  -6 4972.53 413.451   8
  -7  -9  -4 132.452 80.5705   7
   7   9  -4 149.769 75.3702  10
   7   9  -4 150.728 39.3460   7
  -9   7  -4 260.739 121.166   1
   9  -7  -4 280.234 119.888   7
   9  -7  -4 98.7301 58.6153   1
   7   9  -4 105.949 94.9894   8
  -9   7  -4 168.479 59.6025   3
   7   9  -4 49.7440 79.6286   4
   7   9  -2 34873.8 1224.70   4
   9  -7  -2 39372.8 1243.37   1
   9  -7  -2 34043.2 1257.59   7
   9  -7  -2 37154.8 1166.71   3
  -7  -9  -2 34928.0 1204.08   7
  -9   7  -2 34340.7 1260.13   1
   7   9  -2 34206.8 1252.51   8
   9  -7   0 1741.29 204.278  10
  -9   7   0 1477.40 176.240   1
   9  -7   0 1525.05 86.5743   3
  -7  -9   0 1745.01 128.347   7
   7   9   0 1782.34 188.613   8
  -7  -9   0 1920.26 154.625   4
  -7  -9   0 1764.22 150.596   6
   7   9   2 38108.6 1192.10   1
   7   9   2 34483.1 1251.34   3
   9  -7   2 36603.5 1104.38   8
  -9   7   2 34127.8 1017.43   5
   7   9   2 33232.4 1195.54   8
  -7  -9   2 35530.7 1068.56  10
  -9   7   2 35052.5 1206.67   1
  -9   7   2 35904.7 1147.30   2
   9  -7   2 35535.3 1257.49  10
  -7  -9   2 34446.8 1207.02   6
   9  -7   4 165.828 38.1884   8
   7   9   4 110.618 58.6079   1
   9  -7   4 125.430 103.328  10
   7   9   4 176.474 111.992   3
  -9   7   4 110.445 59.6250   1
  -9   7   4 325.984 110.904   6
  -9   7   4 240.105 101.954   2
  -7  -9   4 109.145 96.2590   6
   7   9   6 4927.82 230.051   1
   7   9   6 4414.54 400.767   3
  -9   7   6 5236.85 400.354   6
  -9   7   6 5092.56 421.087   2
  -7  -9   6 4821.15 436.671   6
  -9   7   8 60.4753 122.902   2
   7   9   8 285.252 165.617   3
  -9   7   8-66.7867 130.843   6
  -9   7  10 49.6951 153.323   2
   9  -6 -11 419.852 236.361   7
   6   9 -11 233.818 139.231   5
   6   9 -11 264.952 160.074   8
   6   9 -11 323.162 216.659   4
  -6  -9 -11 52.9567 189.398   7
  -9   6 -11 141.435 125.541   5
  -9   6 -11 217.445 164.988   7
   6   9  -9 346.179 145.629   8
   6   9  -9 175.991 106.142   7
   6   9  -9 265.209 196.937   4
  -6  -9  -9 201.058 166.734   7
   6   9  -9 268.736 161.890   5
   9  -6  -9 312.474 213.342   7
  -9   6  -9 131.646 130.577   7
  -9   6  -9 647.169 172.085   1
  -9   6  -7 65.0144 101.728   1
   6   9  -7 30.4509 127.977   4
   6   9  -7-25.3440 117.796   8
   6   9  -7-42.1377 129.758   5
   6   9  -7 167.926 102.345   7
  -6  -9  -7 176.199 87.9644   4
   9  -6  -7-19.9187 150.012   7
  -6  -9  -7 283.307 166.103   7
   9  -6  -5 76.0583 66.5057   1
  -6  -9  -5 41.5950 38.5892   4
   6   9  -5-76.2374 134.210   5
   6   9  -5 207.461 120.056   4
   6   9  -5 125.904 59.5941   7
  -9   6  -5-22.7958 90.5791   1
   6   9  -5 115.908 107.844   8
  -6  -9  -5 272.210 138.983   7
   9  -6  -5 43.8321 123.121   7
   9  -6  -3 3329.74 247.551   1
   9  -6  -3 2782.46 268.219   7
   6   9  -3 2997.59 273.023   8
   6   9  -3 2701.92 255.990   4
   9  -6  -3 3360.74 246.865   3
   6   9  -3 2859.44 202.762  10
  -6  -9  -3 2495.48 241.712   7
  -9   6  -3 2633.99 250.909   1
  -9   6  -3 3395.44 178.129   3
   6   9  -1 3311.46 228.204   4
  -6  -9  -1 3574.90 261.115   8
  -9   6  -1 3651.86 280.918   1
   9  -6  -1 3429.88 187.823   3
  -6  -9  -1 3114.91 212.018   7
   9  -6  -1 3268.48 271.036   7
  -6  -9  -1 3769.38 179.056   4
   6   9  -1 3501.66 265.580   8
   9  -6  -1 3631.45 267.771   1
  -6  -9   1 3391.90 226.362   6
   6   9   1 2928.89 257.867   3
   9  -6   1 3369.71 259.404  10
   6   9   1 3379.43 253.055   8
  -9   6   1 3489.99 186.159   2
  -6  -9   1 3150.33 136.721   7
  -9   6   1 3657.34 266.064   1
   6   9   1 3999.41 252.058   9
  -6  -9   1 3601.16 188.611  10
   6   9   3 3082.30 248.075   8
   6   9   3 3301.02 217.983   1
  -6  -9   3 3150.73 271.029   6
  -6  -9   3 2814.21 203.255  10
   9  -6   3 2936.37 168.239   2
   6   9   3 2677.19 260.269   3
   9  -6   3 3142.45 152.823   8
  -9   6   3 3123.10 235.116   1
   9  -6   3 2885.24 266.958  10
  -9   6   3 2891.10 235.788   2
  -9   6   5 35.9925 61.2166   1
  -9   6   5-55.3045 93.0174   6
  -9   6   5 192.312 121.506   2
  -6  -9   5 49.4782 127.493   6
   9  -6   5 6.40045 60.9411   2
   6   9   5 125.354 47.5045   1
   6   9   5-4.72088 97.0568   3
   9  -6   5-2.73164 103.784  10
  -9   6   7-72.3048 121.089   2
   6   9   7 310.158 172.077   3
  -9   6   7 177.058 98.0258   9
   9  -6   7 72.9579 121.773   2
  -9   6   7 29.3966 115.073   6
  -9   6   9 511.836 193.821   2
   9  -6   9 7.90841 110.278   2
  -9   6   9 470.560 183.141   6
  -9   6  11 727.665 263.322   2
   6   9  11 127.889 160.168   2
  -9   5 -12-140.067 145.057   7
   9  -5 -12-265.899 236.231   7
  -9   5 -12 384.108 224.258   4
   5   9 -10 372.884 139.892   8
   9  -5 -10 715.828 238.242   7
  -9   5 -10 512.512 215.516   5
   5   9 -10 264.639 149.137   4
  -5  -9 -10 896.008 255.399   7
  -9   5 -10 182.893 164.887   7
   5   9 -10 783.977 242.708   5
  -5  -9  -8 2180.42 224.081   4
   5   9  -8 1763.13 253.922   8
   5   9  -8 1904.37 308.364   4
   9  -5  -8 2237.33 321.854   7
  -5  -9  -8 2006.79 306.391   7
   5   9  -8 2175.16 248.344   7
  -9   5  -8 2114.19 310.740   7
  -9   5  -8 2090.31 245.421   1
   5   9  -8 2196.70 311.288   5
  -9   5  -6 646.779 149.811   1
   5   9  -6 486.908 154.360   4
  -5  -9  -6 726.612 196.707   7
   5   9  -6 739.919 181.415   5
   9  -5  -6 588.522 120.053   1
   5   9  -6 754.098 130.818   7
  -5  -9  -6 691.054 103.355   4
   9  -5  -6 276.182 147.530   7
   5   9  -6 909.575 177.376   8
   9  -5  -4 1808.07 219.236   7
   5   9  -4 1760.71 184.501  10
  -9   5  -4 1868.66 165.190   3
  -5  -9  -4 1602.38 211.282   7
   5   9  -4 1638.46 215.162   4
   5   9  -4 1758.30 119.720   7
   9  -5  -4 1928.17 186.741   1
  -9   5  -4 1810.65 205.371   1
   5   9  -4 1847.07 216.136   8
   5   9  -4 1511.24 209.102   5
  -5  -9  -4 1592.65 98.8784   4
  -9   5  -2 7873.48 441.422   1
   5   9  -2 7635.75 438.856   8
   5   9  -2 8275.89 430.674   4
   9  -5  -2 7852.04 447.428   7
   5   9  -2 9357.35 444.932   6
  -5  -9  -2 8337.27 419.227   7
  -9   5  -2 8599.81 291.316   3
  -5  -9  -2 9722.57 454.872   8
   9  -5  -2 10008.8 454.941   1
  -9   5   0 1404.63 177.917   7
   9  -5   0 1583.58 183.586   1
   5   9   0 1576.22 161.075   9
   9  -5   0 1275.41 78.7011   3
  -5  -9   0 1630.82 178.117   8
   5   9   0 1307.10 125.075   4
  -5  -9   0 1501.51 111.256   7
   9  -5   0 1129.62 147.593  10
  -5  -9   0 1361.66 117.850   6
   5   9   0 1370.48 166.990   8
  -9   5   0 1477.61 175.370   1
   9  -5   2 8812.72 331.966   8
   5   9   2 8771.49 440.183   8
   5   9   2 8942.40 384.501   9
   9  -5   2 8309.94 452.105  10
  -5  -9   2 8688.52 370.135  10
   5   9   2 8100.01 456.231   3
  -9   5   2 8380.93 425.905   1
  -9   5   2 8883.53 398.467   2
  -5  -9   2 8731.42 428.501   6
   9  -5   2 8439.19 289.897   2
   9  -5   4 1720.10 159.698   2
   5   9   4 1885.71 136.279   1
  -9   5   4 1832.81 209.661   2
  -9   5   4 1615.29 200.454   6
   5   9   4 1456.47 209.122   3
  -9   5   4 1727.65 177.023   1
  -5  -9   4 1814.44 222.483   6
   9  -5   4 1478.06 205.839  10
   5   9   6 679.600 170.939   3
  -9   5   6 525.831 151.197   2
   9  -5   6 556.079 136.929   2
  -9   5   6 710.548 183.602   6
  -9   5   6 627.357 119.093   9
  -9   5   8 1682.36 270.002   6
   9  -5   8 1799.96 249.344   2
   5   9   8 2006.06 301.916   3
  -9   5   8 1813.49 303.930   2
  -9   5  10 761.811 243.867   2
   5   9  10 437.427 191.612   2
   9  -5  10 615.584 189.251   2
  -9   4 -11 203.459 153.870   7
   4   9 -11 660.846 252.651   4
  -9   4 -11 380.160 203.245   5
   9  -4 -11 760.136 269.012   7
  -4  -9 -11 528.514 249.839   7
   4   9 -11 65.7823 146.615   5
   4   9  -9 76.6146 103.082   7
  -9   4  -9 28.4533 87.2230   1
   4   9  -9 164.070 152.508   4
  -9   4  -9 25.8470 139.302   7
   9  -4  -9 25.9894 147.465   7
  -4  -9  -9-5.29296 162.755   7
   4   9  -9-105.188 112.650   8
   4   9  -9-14.9813 125.210   5
   4   9  -7 518.669 162.486   5
  -9   4  -7 426.055 128.376   1
   9  -4  -7 548.612 174.988   7
   4   9  -7 399.050 164.848   4
   4   9  -7 523.279 151.032   8
   4   9  -7 622.037 136.159   7
  -4  -9  -7 401.881 178.370   7
   9  -4  -7 536.281 123.745   1
   4   9  -5-122.113 114.865   8
  -9   4  -5 27.4738 79.8394   1
  -4  -9  -5 49.2035 120.730   7
   9  -4  -5 72.1622 84.5626   1
   4   9  -5 82.0742 102.337   5
   4   9  -5 103.941 46.8909   7
   9  -4  -5 29.2586 100.748   7
   4   9  -5 230.962 139.680   4
  -4  -9  -5 131.951 59.0062   6
  -9   4  -3 7464.20 313.549   3
   4   9  -3 6395.29 400.682   4
   9  -4  -3 7565.60 384.348   1
   9  -4  -3 6469.81 401.086   7
  -9   4  -3 6775.31 400.088   1
  -4  -9  -3 6172.40 386.089   7
   4   9  -3 7073.44 360.946  10
   4   9  -3 6108.76 403.177   5
   4   9  -3 6534.82 395.327   8
   9  -4  -1 279.394 101.752   7
   4   9  -1 487.478 93.5191   4
  -9   4  -1 564.489 124.329   1
   9  -4  -1 756.758 126.787   1
  -4  -9  -1 440.090 50.9495   6
  -4  -9  -1 559.364 113.136   8
   4   9  -1 455.632 112.198   8
   4   9  -1 432.990 89.2597   6
   9  -4  -1 479.156 75.0252   2
  -4  -9  -1 494.144 92.5281   7
  -9   4  -1 550.476 111.965  10
  -4  -9   1 463.197 86.0110   6
   9  -4   1 733.431 142.790   1
   4   9   1 555.497 90.3895   9
   4   9   1 532.830 102.579   8
  -9   4   1 466.136 107.611   1
   4   9   1 601.900 129.423   3
   9  -4   1 520.804 103.422  10
  -9   4   1 632.762 132.838   7
  -4  -9   1 486.888 84.2726  10
  -4  -9   1 644.123 121.426   8
  -4  -9   1 596.110 125.720   5
  -9   4   3 6245.59 366.333   2
   4   9   3 7203.76 293.076   9
   4   9   3 6007.10 398.544   3
   9  -4   3 6823.43 297.858   2
   4   9   3 6703.92 381.902   8
  -4  -9   3 6191.73 385.188   6
   9  -4   3 6427.13 400.451  10
  -4  -9   3 6229.44 337.756  10
  -9   4   3 6127.50 352.522   1
   4   9   3 6892.60 306.709   1
   4   9   5 32.1054 82.4063   3
   4   9   5 54.4147 19.2482   1
  -9   4   5-19.5380 115.936   6
  -9   4   5-24.7047 105.951   2
   9  -4   5 6.52593 67.9259   2
  -9   4   7 753.893 190.526   2
  -9   4   7 975.033 203.946   6
   4   9   7 568.145 159.171   3
  -9   4   7 502.044 123.070   9
   9  -4   7 594.822 152.965   2
  -9   4   9 228.771 167.309   2
   9  -4   9 156.554 142.245   2
  -9   4   9 17.7517 129.100   6
   9  -4  11-25.5089 150.410   2
   4   9  11 410.985 246.138   2
  -9   3 -12-35.1787 182.919   4
   9  -3 -12 50.7600 180.570   7
  -9   3 -12 284.131 185.025   5
   3   9 -12 131.219 146.754   5
  -9   3 -12 14.9372 173.445   7
   9  -3 -10 804.253 236.340   7
   3   9 -10 687.992 194.194   8
   3   9 -10 929.957 212.914   5
   3   9 -10 583.889 189.335   7
   3   9 -10 311.939 166.283   4
  -3  -9 -10 398.268 196.716   7
  -9   3 -10 346.476 172.590   7
   9  -3  -8 278.658 89.9519   5
  -9   3  -8 282.458 113.287   1
   3   9  -8 478.879 188.419   4
   9  -3  -8 374.690 185.198   7
   3   9  -8 491.026 144.657   7
  -3  -9  -8 511.262 185.489   7
  -9   3  -8 169.139 133.521   7
   3   9  -8 200.391 102.630   8
   3   9  -8 355.964 136.404   5
  -3  -9  -6 2820.47 321.206   7
  -9   3  -6 2657.05 259.428   1
   3   9  -6 2863.50 323.495   4
   9  -3  -6 2859.94 304.875   7
   3   9  -6 2798.66 228.562   7
   3   9  -6 2633.68 300.960   5
   3   9  -6 2503.71 265.650   8
   3   9  -4 383.219 124.105   5
  -3  -9  -4 314.302 115.471   7
  -9   3  -4 329.652 78.6087   3
  -3  -9  -4 554.225 82.4374   6
   3   9  -4 378.843 102.266   8
  -9   3  -4 379.058 110.023   1
   9  -3  -4 624.163 141.399   7
   9  -3  -4 437.941 104.422   1
   3   9  -4 380.032 133.232   4
   3   9  -4 441.940 65.1902   7
   3   9  -2 2836.90 221.003   6
   3   9  -2 2644.01 197.654  10
  -3  -9  -2 2492.82 202.901   7
  -9   3  -2 2789.38 152.129   3
  -9   3  -2 2957.49 234.286  10
   9  -3  -2 2564.40 230.943   7
   9  -3  -2 3129.17 236.690   1
  -3  -9  -2 3163.76 244.338   8
   3   9  -2 2862.26 232.486   8
   9  -3  -2 2991.93 211.396   2
  -9   3  -2 2591.10 224.279   1
  -9   3   0 254.260 87.7929   7
   3   9   0 235.107 59.1232   4
   9  -3   0 371.801 100.404   1
   3   9   0 191.641 48.5341   7
  -3  -9   0 219.268 58.7077   7
  -3  -9   0 219.286 49.6564   6
  -9   3   0 272.835 96.1740   1
   9  -3   0 305.478 86.3546  10
   3   9   0 234.798 57.3954   6
  -3  -9   0 325.986 90.3521   8
   3   9   0 255.708 95.5787   8
   9  -3   2 2559.26 218.808  10
  -3  -9   2 3159.24 245.885   8
   3   9   2 2972.54 226.577   7
  -9   3   2 2888.12 233.949   7
   9  -3   2 2683.73 144.885   3
   9  -3   2 3139.86 248.184   1
  -9   3   2 2382.38 207.112   1
   3   9   2 2378.12 222.105   3
  -3  -9   2 2641.51 208.848   6
  -3  -9   2 2560.73 190.075  10
   3   9   2 2616.17 223.050   8
  -9   3   4 389.493 137.438   6
  -9   3   4 379.578 114.826   2
   3   9   4 416.679 54.6759   1
  -9   3   4 576.559 110.072   1
  -3  -9   4 457.064 101.301  10
   3   9   4 394.287 132.203   3
   9  -3   4 360.546 120.182  10
   9  -3   6 2868.45 266.625   2
   3   9   6 2573.14 303.959   3
  -9   3   6 2741.35 250.006   9
  -9   3   6 2608.90 296.421   2
  -9   3   6 2462.13 289.844   6
   9  -3   8 244.147 107.923   2
  -9   3   8 328.799 148.002   6
  -9   3   8 254.165 121.334   2
   9  -3  10 690.207 197.657   2
   3   9  10 389.600 162.330   2
   9  -3  12 233.500 211.057   2
   2   9 -11 1060.89 263.419   5
  -9   2 -11 954.449 267.565   4
   2   9 -11 790.964 243.087   4
  -9   2 -11 647.889 264.840   7
   9  -2 -11 614.974 199.904   7
  -2  -9 -11 521.964 221.154   7
   9  -2  -9 288.611 148.110   7
  -9   2  -9 272.234 152.087   7
  -2  -9  -9 163.491 137.316   7
   2   9  -9 365.543 129.234   7
   2   9  -9 426.872 186.564   5
   2   9  -9 266.549 193.577   4
   2   9  -9 368.522 133.729   8
  -9   2  -7 1264.39 180.870   1
   2   9  -7 1329.86 200.614   8
  -9   2  -7 1161.21 76.9081   8
   2   9  -7 1372.29 250.530   4
   2   9  -7 1287.47 225.423   5
  -2  -9  -7 1166.59 233.789   7
   2   9  -7 1599.93 196.556   7
   9  -2  -7 1065.25 215.118   7
   2   9  -5 862.516 112.584   7
  -9   2  -5 670.850 119.502   1
   2   9  -5 832.077 179.126   4
   2   9  -5 636.987 132.367   8
  -2  -9  -5 710.076 173.761   7
   2   9  -5 752.196 162.816   5
   9  -2  -5 1084.66 187.532   7
  -2  -9  -5 790.712 120.478   6
  -9   2  -3 463.729 106.033   1
  -9   2  -3 574.528 99.3909   3
   9  -2  -3 743.434 126.482   1
   2   9  -3 689.579 119.460   8
  -2  -9  -3 471.459 54.3922   6
  -2  -9  -3 466.727 116.686   7
   9  -2  -3 496.840 119.053   7
   2   9  -3 368.752 101.804  10
   2   9  -3 577.983 65.3412   7
   2   9  -3 564.889 142.000   5
   2   9  -1 16272.8 678.330   8
   9  -2  -1 17916.7 613.904   2
   9  -2  -1 18729.9 704.006   1
  -9   2  -1 17973.0 664.760  10
  -2  -9  -1 16700.4 626.761   7
   2   9  -1 17470.8 536.413   7
  -9   2  -1 17210.4 693.563   1
   9  -2  -1 16769.7 679.775   7
   2   9  -1 17751.7 626.691   6
  -2  -9  -1 19597.5 715.396   8
  -2  -9   1 18862.8 710.499   5
   9  -2   1 18501.8 701.368   1
  -2  -9   1 17758.2 642.672  10
   9  -2   1 17062.4 646.688  10
   2   9   1 18918.5 642.964   7
  -2  -9   1 18786.2 701.784   8
  -9   2   1 18716.4 698.627   7
  -9   2   1 16656.6 674.265   1
   2   9   1 15770.8 672.117   8
   2   9   1 17351.4 680.752   3
   9  -2   1 16523.9 552.659   3
  -2  -9   1 16896.7 529.204   7
  -9   2   3 635.126 73.7194   5
   9  -2   3 457.109 75.8623   3
  -2  -9   3 563.324 104.182  10
   2   9   3 454.220 131.181   3
   9  -2   3 501.332 119.872  10
  -9   2   3 433.852 105.858   1
   9  -2   3 648.736 123.251   1
  -9   2   5 856.869 144.330   9
  -9   2   5 829.729 165.127   6
   2   9   5 656.409 154.594   3
   2   9   7 1139.19 228.701   3
   9  -2   7 1347.73 211.427   2
  -9   2   7 1543.00 251.274   6
   9  -2   9 190.020 112.468   2
   2   9   9 309.681 158.515   2
  -9   2   9 263.280 165.254   6
   9  -2  11 373.594 199.743   2
   2   9  11 402.361 220.298   2
   9  -1 -12 468.246 215.454   7
   1   9 -12 335.803 208.988   5
   9  -1 -12 171.341 209.964   8
  -9   1 -12 205.444 181.904   4
  -9   1 -12 821.833 281.686   5
  -1  -9 -10 34.7011 131.944   7
  -9   1 -10-260.781 206.349   7
   1   9 -10 89.0629 126.573   5
   1   9 -10-177.376 164.918   7
   1   9 -10-102.370 150.466   4
   9  -1 -10-247.671 160.049   7
   1   9 -10 238.002 145.417   8
  -9   1  -8 2083.96 223.465   1
   1   9  -8 1887.47 248.557   8
  -9   1  -8 2321.19 320.113   7
  -1  -9  -8 1904.66 306.876   7
   1   9  -8 2272.61 257.265   7
   1   9  -8 2711.80 361.071   4
   9  -1  -8 2041.16 292.737   7
   1   9  -8 2426.93 319.120   5
   9  -1  -8 2274.07 229.545   5
   1   9  -6 96.4873 82.4590   8
   1   9  -6 447.708 128.078   5
   9  -1  -6 178.836 110.933   7
  -1  -9  -6 280.811 123.031   7
   1   9  -6 470.446 109.583   7
  -9   1  -6 402.717 108.642   1
  -9   1  -4 4765.88 301.003   3
   9  -1  -4 4537.88 322.542   7
  -1  -9  -4 4152.29 334.941   7
   1   9  -4 4454.64 243.620   7
   9  -1  -4 4844.25 305.263   1
   1   9  -4 4244.33 299.293   8
  -9   1  -4 3976.53 289.854   1
  -1  -9  -4 4652.82 238.992   6
   1   9  -4 4229.76 339.728   5
  -1  -9  -2 644.978 121.700   7
   9  -1  -2 592.775 121.719   7
  -1  -9  -2 930.628 146.876   3
   1   9  -2 651.070 113.244   8
   1   9  -2 598.414 130.377   5
   1   9  -2 567.220 60.8492   7
  -1  -9  -2 775.636 126.350   8
  -9   1  -2 721.756 121.285  10
  -9   1  -2 794.686 95.0654   3
  -9   1  -2 512.324 104.979   1
   1   9  -2 740.081 117.543  10
   9  -1  -2 836.261 115.193   2
   9  -1  -2 569.875 109.129   1
   1   9  -2 742.373 119.521   6
  -1  -9   0 1017.98 134.468   8
   1   9   0 1104.84 92.5892   6
   9  -1   0 969.908 139.580   1
  -9   1   0 1025.25 138.818   1
  -1  -9   0 858.392 94.0583   7
  -9   1   0 1010.72 141.730   7
   1   9   0 1130.96 101.619   7
   9  -1   0 1016.44 110.828  10
  -1  -9   0 1084.39 143.044   5
   1   9   0 813.308 130.343   8
  -9   1   2 712.604 124.888   7
   1   9   2 588.568 118.787   8
  -9   1   2 768.220 126.990   1
  -1  -9   2 796.645 127.543   8
   9  -1   2 585.453 85.5594   3
   9  -1   2 545.024 52.5746   8
   1   9   2 618.932 107.795   7
   1   9   2 756.382 136.162   3
  -1  -9   2 536.567 101.827  10
   9  -1   2 665.081 115.805   1
   9  -1   2 692.253 110.371  10
   1   9   4 4128.62 174.297   1
  -9   1   4 4645.04 240.262   5
   9  -1   4 4413.71 282.779   3
  -1  -9   4 4687.48 322.136  10
  -9   1   4 4189.31 297.519   9
  -9   1   4 4455.71 338.769   6
   1   9   4 4405.49 177.641   9
   1   9   4 4580.49 345.504   3
  -9   1   6 294.351 135.288   6
   1   9   6 568.386 176.521   3
  -9   1   6 439.952 119.142   9
   9  -1   8 2083.36 278.482   2
  -9   1   8 2377.26 320.868   6
   1   9  10-4.79034 159.044   2
   9  -1  10 108.160 145.724   2
   9  -1  12-40.2086 178.595   2
   9   0 -11 599.650 188.550   8
   0   9 -11 683.305 234.178   5
   9   0 -11 720.466 251.309   7
  -9   0 -11 689.608 225.115   7
   0   9 -11 774.404 223.230   4
   0  -9 -11 658.464 266.752   7
  -9   0 -11 708.464 246.150   4
   0   9  -9-75.8331 97.2691   8
   0  -9  -9 83.1738 178.476   7
   0   9  -9-248.939 170.795   5
   9   0  -9 177.189 150.114   7
   0   9  -9-34.1326 97.9888   7
   0   9  -9 45.7452 142.440   4
  -9   0  -9-50.4297 142.478   7
   9   0  -9-48.7606 88.6232   5
  -9   0  -7 41.2061 37.5371   8
   0   9  -7-19.5987 89.7409   8
  -9   0  -7 46.4252 31.9701   8
   0   9  -7 136.818 80.2868   7
   0   9  -7 25.9535 103.994   5
   9   0  -7 48.2819 115.954   7
   0  -9  -7-86.8279 159.698   7
  -9   0  -7-74.2450 125.204   7
  -9   0  -7-1.88354 74.8514   1
   0   9  -5 1278.52 207.663   5
   9   0  -5 1123.82 163.489   7
  -9   0  -5 1263.11 165.539   1
   0   9  -5 1180.73 145.075   7
   0  -9  -5 1209.24 195.248   7
   0  -9  -5 1356.24 148.301   6
   0   9  -5 1399.25 166.033   8
   9   0  -3 2072.87 197.288   1
   0  -9  -3 1611.82 188.082   7
   0   9  -3 1671.33 172.610   8
  -9   0  -3 1839.86 166.902   3
  -9   0  -3 1888.09 181.105   1
   0   9  -3 1755.07 202.686   5
   9   0  -3 1694.83 180.134   7
   0   9  -1 8710.27 446.167   5
   9   0  -1 10484.3 475.996   1
  -9   0  -1 9645.47 459.342   1
   0   9  -1 9878.26 365.434   7
   0  -9  -1 9344.61 415.667   7
   0   9  -1 9662.80 447.551   8
   0  -9  -1 10747.9 464.874   3
  -9   0  -1 9950.80 414.361  10
   0  -9  -1 10982.8 481.730   8
   0  -9   1 10565.5 476.461   5
   0  -9   1 9103.25 357.348   7
   0   9   1 10884.4 436.690   7
  -9   0   1 9466.54 438.983   7
   9   0   1 10001.7 466.590   1
   0  -9   1 10443.3 461.438   8
   0   9   1 9596.32 442.048   3
  -9   0   1 9747.50 459.363   1
   9   0   1 9644.05 403.601  10
   9   0   1 9663.43 385.018   3
   0   9   1 10013.0 466.307   8
   9   0   1 9194.78 374.275   8
   0  -9   1 9728.32 439.859  10
  -9   0   3 1808.98 203.746   6
   0   9   3 1858.50 116.054   4
   0  -9   3 2188.92 198.413   8
  -9   0   3 1896.70 184.609   7
   0  -9   3 1895.92 197.359  10
   0   9   3 1892.29 201.724   3
   9   0   3 1711.67 161.206   3
  -9   0   3 1889.09 151.408   5
   9   0   3 2050.68 188.286   1
   9   0   5 1274.99 176.633   3
   0   9   5 1130.05 189.048   3
  -9   0   5 1281.35 169.704   9
  -9   0   5 992.697 179.547   6
   0  -9   5 1249.32 185.393  10
   9   0   7-111.092 131.216   2
  -9   0   7-70.9000 122.276   6
   0   9   9-83.5787 122.931   2
   9   0   9 84.4543 151.226   2
  -9   0   9 90.9235 132.079   6
   9   0  11 741.545 210.395   2
   0   9  11 651.259 237.872   2
   9   1 -12 829.609 300.007   7
   9   1 -12 917.067 275.364   8
   9   1 -10 1309.38 286.278   8
   9   1 -10 1097.51 238.469   7
  -1   9 -10 1124.82 256.416   5
   1  -9 -10 1208.32 276.062   7
  -1   9 -10 1063.44 233.858   7
  -1   9 -10 1184.86 291.347   4
  -9  -1 -10 1327.57 289.579   7
   9   1  -8 2125.99 241.789   5
  -1   9  -8 1830.52 230.249   8
  -1   9  -8 1764.66 285.399   4
   9   1  -8 1571.40 252.265   7
  -9  -1  -8 1411.58 262.318   7
   1  -9  -8 1554.02 282.528   7
  -9  -1  -8 1810.04 199.000   1
  -1   9  -8 1743.18 245.505   7
  -1   9  -8 2034.83 298.762   5
  -9  -1  -6 17693.1 568.519   8
   9   1  -6 16590.5 768.085   7
   1  -9  -6 16366.5 839.341   7
  -1   9  -6 17030.0 733.522   7
  -9  -1  -6 17034.7 700.962   1
  -1   9  -6 17058.4 736.752   8
  -1   9  -6 17628.1 857.630   5
  -1   9  -4 337.008 125.757   5
  -1   9  -4 123.007 74.9729   8
  -9  -1  -4 112.316 26.2241   8
  -9  -1  -4 145.535 76.2203   1
   1  -9  -4 133.203 98.1648   7
   9   1  -4 88.2678 72.6760   7
  -1   9  -2 20273.7 784.008   5
  -1   9  -2 19411.2 734.134   8
  -9  -1  -2 19765.7 728.723  10
  -1   9  -2 20187.7 662.924   7
   9   1  -2 17568.0 707.973   7
   9   1  -2 21807.3 785.509   1
  -9  -1  -2 19626.1 743.716   1
   1  -9  -2 18567.7 744.144   7
  -1   9  -2 20185.1 772.206  10
   1  -9  -2 21244.2 772.378   3
   9   1   0 488.882 113.679   1
  -9  -1   0 453.053 110.679   1
   1  -9   0 543.944 95.2313   7
  -1   9   0 496.119 108.424   8
   9   1   0 455.798 67.0097  10
   1  -9   0 457.486 106.186   8
  -1   9   0 581.036 92.6514   7
   9   1   0 456.091 85.8718   8
  -1   9   0 436.107 92.2857   3
  -9  -1   0 498.335 75.9713  10
   1  -9   0 405.165 97.6286   5
   1  -9   2 20628.4 738.318   8
   9   1   2 19681.2 746.560   1
   9   1   2 18844.2 611.334   8
   1  -9   2 18758.2 740.032  10
  -1   9   2 22558.6 774.813   7
   9   1   2 18466.5 685.534   3
  -1   9   2 18810.2 575.702   6
  -9  -1   2 18502.6 741.665   1
  -9  -1   2 20639.1 722.098   7
  -1   9   2 19097.1 740.076   3
   1  -9   4 194.322 86.7014   8
  -9  -1   4 154.914 87.6471   6
  -1   9   4 154.624 33.1280   1
   9   1   4 148.601 77.4729   1
   1  -9   4 163.601 94.0286  10
  -1   9   4 129.039 55.1138   4
  -9  -1   4 223.586 73.9203   5
  -1   9   4 34.7863 83.1832   3
   9   1   4 86.2576 73.5195   3
  -9  -1   4 136.484 82.9030   9
  -1   9   6 14527.6 773.942   3
  -9  -1   6 16663.9 815.762   6
  -9  -1   8 2062.93 305.068   6
  -1   9   8 2027.00 303.567   2
   9   1   8 1921.42 295.091   2
  -1   9  10 1534.65 284.407   2
   9   1  10 1187.68 249.131   2
   9   1  12 2155.33 376.141   2
   9   2 -11 229.703 132.810   8
   9   2 -11 470.130 191.187   7
  -9  -2 -11 140.324 151.689   4
   2  -9 -11 134.112 186.015   7
  -2   9 -11 161.304 154.357   7
  -9  -2 -11 595.668 251.411   7
  -2   9 -11 55.6853 131.966   5
  -2   9 -11 29.0837 173.701   4
  -2   9  -9 406.169 125.722   8
  -2   9  -9 488.470 185.221   4
  -2   9  -9 379.954 173.659   5
   9   2  -9 499.505 173.631   8
   9   2  -9 465.228 167.434   7
   2  -9  -9 435.580 203.425   7
  -2   9  -9 80.9552 126.809   7
  -9  -2  -9 199.960 179.649   7
   9   2  -9 530.819 150.760   5
   9   2  -7 1332.74 221.873   7
  -9  -2  -7 1241.41 240.471   7
  -2   9  -7 1189.00 209.639   5
   2  -9  -7 1238.04 251.360   7
  -2   9  -7 1307.11 188.075   8
  -2   9  -7 1173.93 194.598   7
  -9  -2  -7 1251.39 164.284   1
  -2   9  -5 31.3397 90.6906   5
  -9  -2  -5 296.126 49.5993   8
  -2   9  -5 379.418 89.0342   8
  -9  -2  -5 264.236 91.8277   1
   9   2  -5 314.394 103.974   7
   2  -9  -5 235.890 130.214   7
  -2   9  -3 643.841 110.837   8
  -9  -2  -3 675.952 68.5521   8
   9   2  -3 652.329 112.305   7
  -9  -2  -3 782.571 119.997   1
   2  -9  -3 768.601 135.086   7
  -2   9  -3 583.528 129.622   5
  -9  -2  -3 627.742 113.847   3
  -9  -2  -1 6121.04 282.981   8
   2  -9  -1 5454.32 282.476   5
  -9  -2  -1 5437.71 264.420  10
   9   2  -1 5346.72 213.405  10
  -2   9  -1 5189.40 312.257   5
  -2   9  -1 5034.52 307.054   8
   2  -9  -1 6324.93 344.209   8
  -2   9  -1 6091.37 283.260   7
   2  -9  -1 5935.82 309.840   3
  -9  -2  -1 5736.79 326.475   1
   9   2  -1 5938.34 343.843   1
   2  -9  -1 5480.96 305.355   7
   9   2  -1 5809.33 327.027   8
   2  -9   1 5501.46 327.796   5
   2  -9   1 5801.71 317.775   8
   9   2   1 6371.20 342.483   1
  -2   9   1 6116.54 318.781   7
  -9  -2   1 6059.47 308.592   7
  -9  -2   1 5417.46 335.384   1
   9   2   1 5744.63 274.669   8
   9   2   1 5523.87 292.952   3
  -2   9   1 5703.40 304.234   3
   2  -9   1 5607.37 329.670  10
  -2   9   1 5344.01 326.128   8
  -9  -2   3 669.221 131.071   9
  -9  -2   3 873.597 125.333   5
  -2   9   3 576.894 75.8079   1
   2  -9   3 503.400 116.292  10
  -9  -2   3 713.227 108.564   7
   9   2   3 593.386 67.8584   8
   9   2   3 632.360 108.896   1
   9   2   3 567.419 108.845   3
  -2   9   3 632.586 76.7013   6
  -2   9   3 532.254 120.774   3
   2  -9   3 651.616 116.926   8
  -9  -2   3 790.254 143.463   6
   9   2   5 399.611 96.6157   1
   2  -9   5 234.373 88.4535   8
  -2   9   5 177.578 85.3592   3
   9   2   5 429.730 132.200   3
  -9  -2   5 178.989 102.796   6
  -2   9   5 326.586 90.4184   4
   2  -9   5 473.831 137.151  10
  -9  -2   5 226.623 108.834   9
  -9  -2   5 184.928 84.7833   5
  -9  -2   7 1181.79 229.652   6
   9   2   9 666.652 194.615   2
  -2   9   9 876.525 248.372   2
  -9  -2   9 559.810 213.585   6
  -2   9  11 306.723 217.776   2
   9   2  11 351.027 155.136   2
  -3   9 -12-42.4529 216.178   5
   9   3 -12 202.233 185.808   8
   3  -9 -10-4.50207 137.784   7
   9   3 -10 46.7982 124.936   7
   9   3 -10 139.114 174.447   8
  -3   9 -10-40.2566 177.896   4
  -3   9 -10 121.112 122.341   7
  -9  -3 -10 111.167 171.610   7
  -9  -3 -10 148.543 140.815   4
  -3   9 -10 92.3885 155.209   5
  -3   9 -10 159.580 105.061   1
  -9  -3  -8 602.975 108.100   1
  -3   9  -8 461.408 160.708   7
  -3   9  -8 215.353 155.278   5
   9   3  -8 607.192 172.167   5
  -9  -3  -8 474.527 189.638   7
   9   3  -8 306.713 135.687   7
   9   3  -8 494.970 168.763   8
   3  -9  -8 546.303 170.878   7
  -3   9  -8 375.623 114.350   8
  -3   9  -6 4408.73 399.515   5
   9   3  -6 4173.93 331.059   7
  -9  -3  -6 4594.91 290.177   1
  -9  -3  -6 3994.82 386.144   7
  -3   9  -6 4394.44 298.554   8
   9   3  -6 4250.49 387.855   8
  -9  -3  -6 4840.15 249.915   8
   3  -9  -6 3842.71 385.478   7
  -9  -3  -4 84.2729 38.8861   8
  -9  -3  -4 261.678 89.1179   1
   9   3  -4 122.848 111.643   8
   9   3  -4 158.794 82.4534   7
  -3   9  -4 93.5180 60.5057   8
   3  -9  -4-44.6247 97.5873   7
  -3   9  -4-9.80698 91.2410   5
  -3   9  -2 11989.5 570.036   5
  -3   9  -2 12285.2 523.581   8
   3  -9  -2 12758.4 469.466   5
   9   3  -2 12781.9 507.477   7
  -9  -3  -2 13595.2 480.424   8
  -9  -3  -2 12666.4 544.643   1
   9   3  -2 12104.8 572.315   8
   3  -9  -2 12226.8 559.314   7
   3  -9  -2 13272.3 557.086   3
  -3   9  -2 13460.2 517.921   7
  -9  -3  -2 13131.5 526.720  10
  -9  -3   0 1004.05 75.4421  10
  -3   9   0 977.909 115.753   3
   9   3   0 889.959 119.135   8
  -3   9   0 917.641 135.188   8
   3  -9   0 1007.16 126.780   5
   3  -9   0 1037.40 138.780   8
  -3   9   0 840.833 114.422   5
   3  -9   0 868.762 124.156   7
   9   3   0 1124.80 152.067   1
  -9  -3   0 898.335 135.868   1
  -3   9   0 981.219 129.961   7
  -9  -3   0 1117.40 130.182   8
   9   3   2 11981.5 462.293   8
  -3   9   2 12022.0 532.280   3
  -9  -3   2 12621.7 565.875   9
  -9  -3   2 13153.8 504.515   7
  -3   9   2 12145.1 493.438   1
   9   3   2 12388.6 527.642   3
   9   3   2 13360.6 548.510   1
   3  -9   2 12546.8 521.334   8
   3  -9   2 11963.7 560.493  10
  -3   9   2 14481.6 591.169   7
   3  -9   4-114.966 104.358  10
   9   3   4-20.1829 70.6221   3
  -3   9   4 17.6991 71.0781   3
   3  -9   4 31.4769 56.5747   8
  -3   9   4 171.596 80.2297   4
  -3   9   4 64.2613 34.1857   1
   9   3   4 120.550 64.8005   1
  -9  -3   4 41.5154 61.0896   7
  -3   9   4 65.8853 50.4017   6
  -9  -3   4 54.2637 86.2886   9
  -9  -3   4 43.0194 95.8726   6
  -9  -3   4 93.1792 62.9038   5
  -3   9   6 4359.99 191.616   9
  -9  -3   6 4812.07 416.725   6
   9   3   6 4447.21 372.380   3
  -3   9   8 564.567 193.758   2
  -9  -3   8 650.095 217.196   6
  -3   9  10 689.506 225.787   2
   9   3  10 290.204 141.749   2
   9   3  12-288.754 255.108   2
  -4   9 -11 1259.24 294.976   5
  -4   9 -11 1362.56 325.185   4
   4  -9 -11 668.089 262.888   7
  -4   9 -11 1271.16 297.231   7
  -9  -4 -11 1477.65 341.938   7
   9   4 -11 721.651 217.087   8
   9   4  -9 513.028 181.671   8
  -4   9  -9 730.859 213.158   5
   9   4  -9 914.395 205.167   5
   9   4  -9 592.608 187.376   7
   4  -9  -9 804.492 222.586   7
  -4   9  -9 933.748 208.117   1
  -9  -4  -9 593.591 208.150   7
  -4   9  -9 664.593 189.478   7
  -4   9  -7 1175.90 159.348   8
  -9  -4  -7 1281.67 147.581   1
   4  -9  -7 957.976 224.642   7
   9   4  -7 914.865 173.806   7
  -4   9  -7 1112.17 193.761   7
  -9  -4  -7 1082.17 211.460   7
  -4   9  -7 1040.97 230.895   5
   9   4  -7 1164.62 233.364   8
  -4   9  -5 458.249 153.075   5
  -9  -4  -5 595.931 91.1602   8
   9   4  -5 410.867 125.763   8
   9   4  -5 404.138 112.170   7
  -9  -4  -5 465.004 99.1926   1
  -4   9  -5 364.844 90.4897   8
   4  -9  -5 260.240 136.823   7
  -9  -4  -3 3723.21 207.085   8
  -4   9  -3 3749.01 230.356   2
  -9  -4  -3 3549.20 262.913  10
   4  -9  -3 2912.24 264.972   7
   4  -9  -3 3401.56 171.688   5
  -9  -4  -3 3463.59 239.994   1
  -4   9  -3 3111.85 219.279   8
   9   4  -3 3335.77 282.729   8
  -4   9  -3 3445.76 291.854   5
   9   4  -3 3269.24 215.795   7
  -4   9  -1 3575.82 240.293   8
  -9  -4  -1 4100.97 241.852   8
  -4   9  -1 4027.58 250.892   7
   4  -9  -1 3670.71 263.463   7
   4  -9  -1 3544.91 225.523   3
   9   4  -1 4058.28 282.871   1
  -4   9  -1 3527.15 254.951   5
   4  -9  -1 3644.38 212.139   5
  -9  -4  -1 3556.14 255.465   1
  -9  -4  -1 3804.48 202.592  10
   9   4  -1 3523.32 255.295   8
   4  -9  -1 4122.24 280.481   8
   4  -9   1 3763.65 249.040   8
   9   4   1 3424.41 221.637   8
  -4   9   1 3389.54 241.632   1
  -9  -4   1 3873.86 224.606   7
  -4   9   1 4257.97 274.407   7
   9   4   1 4074.60 270.693   1
  -9  -4   1 3662.76 264.975   9
   9   4   1 3789.68 255.222   3
   4  -9   1 3665.90 273.002  10
  -4   9   1 3312.72 214.186   3
  -4   9   3 3432.88 211.881   6
   4  -9   3 3683.27 234.202   8
  -9  -4   3 3284.71 246.714   5
  -9  -4   3 3472.59 220.173   7
  -4   9   3 2903.78 250.937   3
  -9  -4   3 3173.25 274.791   9
   9   4   3 3256.33 257.678   3
  -4   9   3 3263.85 204.430   1
   4  -9   3 3365.21 285.272  10
   9   4   3 3469.11 249.796   1
  -9  -4   3 3421.32 285.923   6
   9   4   3 3263.10 197.683   8
   4  -9   5 537.909 151.396  10
   9   4   5 518.882 103.048   1
   9   4   5 589.121 149.815   3
  -4   9   5 448.689 58.1250   1
  -9  -4   5 842.100 182.323   6
  -4   9   5 535.107 114.541   6
   4  -9   5 597.945 111.047   8
   9   4   7 1215.67 214.767   3
  -4   9   7 883.369 204.112   2
  -9  -4   7 1197.32 251.490   6
  -4   9   9 643.589 195.721   2
   9   4   9 638.385 184.788   2
  -4   9  11 1049.72 269.295   2
   9   4  11 1585.27 335.354   2
   9   5 -12 234.466 183.204   8
  -5   9 -12 929.095 290.142   5
  -9  -5 -10 634.931 245.494   7
   9   5 -10 921.226 245.098   8
  -5   9 -10 659.839 184.504   7
   9   5 -10 716.630 231.038   7
   5  -9 -10 636.227 229.598   7
  -5   9 -10 558.119 156.090   1
   9   5 -10 1358.66 269.291   5
  -5   9 -10 962.520 254.405   5
  -5   9  -8 1679.22 184.141   8
   9   5  -8 1342.49 250.498   8
   5  -9  -8 1558.88 290.466   7
  -5   9  -8 2030.87 301.885   5
  -5   9  -8 1519.90 234.671   1
   9   5  -8 1541.50 236.360   7
  -9  -5  -8 1414.63 267.261   7
  -5   9  -8 1557.31 254.117   7
   9   5  -8 1874.24 266.977   5
   9   5  -6 2217.60 224.844   7
  -5   9  -6 2209.79 257.775   1
  -9  -5  -6 2680.33 201.533   8
   5  -9  -6 2331.84 311.378   7
  -5   9  -6 2241.27 298.240   5
  -9  -5  -6 2438.47 192.504   1
  -5   9  -6 2443.25 208.155   8
  -9  -5  -6 1883.85 279.832   7
   9   5  -6 2262.75 288.529   8
  -5   9  -4 948.396 123.129   8
  -9  -5  -4 1023.79 108.943   8
   9   5  -4 1136.34 184.063   8
  -5   9  -4 946.652 133.785   2
   5  -9  -4 1148.11 187.949   7
   9   5  -4 950.749 117.540  10
  -9  -5  -4 939.082 123.532   1
   9   5  -4 1019.14 124.097   7
  -5   9  -4 829.701 161.471   5
  -5   9  -2 10644.3 500.491   5
  -9  -5  -2 10737.1 430.004   8
   5  -9  -2 9191.42 473.150   7
  -5   9  -2 10131.3 431.265   8
  -9  -5  -2 9383.46 446.648   1
   5  -9  -2 10578.6 454.659   3
   5  -9  -2 10155.0 358.628   5
   9   5  -2 9353.14 487.408   8
   9   5  -2 8653.35 304.878  10
  -9  -5   0 88.3001 88.1594   9
   9   5   0 225.240 82.8399   8
  -5   9   0 256.716 101.875   1
  -5   9   0 101.927 50.0587   3
  -5   9   0 184.759 77.1204   7
  -9  -5   0 245.829 86.5493   8
   5  -9   0 265.342 97.0221   8
   5  -9   0 197.323 90.2974   7
  -5   9   0 69.9391 58.0561   5
  -9  -5   0 181.882 30.9938  10
   9   5   0 109.024 82.6838   1
   5  -9   2 10460.6 439.552   8
   5  -9   2 9950.57 503.204  10
  -5   9   2 9447.91 431.189   1
  -9  -5   2 9774.63 398.020   7
   9   5   2 9277.37 471.601   3
   9   5   2 9943.79 466.692   1
   9   5   2 9774.11 422.883   8
  -9  -5   2 10097.8 496.582   6
  -9  -5   2 9094.61 484.867   9
  -5   9   2 9434.66 439.701   3
   5  -9   4 871.270 159.279  10
  -5   9   4 812.673 101.631   1
  -9  -5   4 1104.01 129.365   7
  -9  -5   4 1073.83 161.267   9
  -5   9   4 1085.90 164.305   3
  -5   9   4 778.091 121.220   6
   9   5   4 689.214 145.003   3
  -9  -5   4 806.721 167.685   6
   5  -9   4 1057.79 123.255   8
   9   5   4 986.722 125.893   1
  -9  -5   6 2769.72 317.223   6
  -5   9   6 2484.60 170.388   9
   5  -9   6 2156.97 287.132  10
  -5   9   6 2408.78 297.379   2
   9   5   6 2482.22 202.139   1
   9   5   6 2412.23 284.719   3
  -5   9   6 2664.49 254.553   6
  -5   9   8 1493.88 274.587   2
  -9  -5   8 1206.15 251.918   6
   9   5  10 779.868 205.277   2
  -5   9  10 346.452 207.226   2
  -6   9 -11 35.7699 157.647   4
   9   6 -11-24.3409 136.721   8
  -9  -6 -11 165.609 187.009   7
   6  -9 -11 139.015 281.831   7
  -6   9 -11 84.1104 136.647   7
   9   6  -9 505.551 184.874   5
  -6   9  -9 196.855 158.849   5
  -9  -6  -9 676.289 239.323   7
   9   6  -9 570.728 190.017   8
  -9  -6  -9 601.708 157.955   4
  -6   9  -9 402.948 158.388   1
   9   6  -9 553.786 166.362   7
  -6   9  -9 242.540 130.943   7
   6  -9  -9 899.225 264.577   7
   6  -9  -7 3782.44 207.681   5
   9   6  -7 3425.46 296.976   7
  -9  -6  -7 3778.86 229.881   1
   9   6  -7 3596.22 372.101   8
  -6   9  -7 3510.64 251.157   8
  -9  -6  -7 3626.55 397.601   7
  -6   9  -7 3179.24 327.365   1
   6  -9  -7 3524.27 393.712   7
  -9  -6  -7 3401.72 165.747   9
  -6   9  -7 3781.75 397.346   5
   9   6  -5 116.894 79.5026  10
  -6   9  -5 99.9516 55.3259   8
   9   6  -5-31.6914 95.3703   8
   9   6  -5 122.733 68.2579   7
  -9  -6  -5 97.5463 106.633   7
   6  -9  -5 162.584 137.031   7
  -6   9  -5 212.976 99.3143   5
  -9  -6  -5 39.8728 56.2112   1
  -6   9  -5 46.1499 102.831   1
  -9  -6  -5 25.0255 58.9436   8
  -9  -6  -3 4878.53 297.732   1
   9   6  -3 4706.14 226.209  10
   9   6  -3 4519.87 240.033   7
   6  -9  -3 4336.52 336.904   7
  -6   9  -3 5008.84 260.879   2
  -6   9  -3 5004.22 358.003   1
  -6   9  -3 4704.80 349.535   5
  -6   9  -3 4594.21 261.434   8
   9   6  -3 4554.30 346.983   8
  -9  -6  -3 4578.22 268.929   9
  -9  -6  -3 5359.13 289.613   8
  -9  -6  -1 1763.40 167.898   8
  -6   9  -1 1851.89 184.252   7
  -6   9  -1 1524.73 173.100   5
  -6   9  -1 1511.03 105.342   3
  -6   9  -1 1324.70 177.830   1
   6  -9  -1 1388.14 169.140   7
  -9  -6  -1 1691.28 172.834   9
   6  -9  -1 1670.74 143.143   3
   9   6  -1 1359.48 163.853   8
  -6   9   1 1577.67 128.754   5
   6  -9   1 1436.94 177.814  10
  -9  -6   1 1278.56 170.988   9
   9   6   1 1543.02 160.729   8
  -9  -6   1 1575.71 132.330   7
   9   6   1 1511.78 182.653   3
  -6   9   1 1320.99 130.663   3
  -6   9   1 1445.93 162.088   1
   6  -9   1 1593.87 159.844   8
  -9  -6   1 1408.04 159.112   4
   9   6   1 1528.30 171.588   1
  -6   9   3 4774.56 311.882   3
  -9  -6   3 4942.82 248.968   7
   9   6   3 4130.91 321.848   3
   6  -9   3 5057.76 275.355   8
   9   6   3 4646.02 275.629   8
   9   6   3 4938.83 300.177   1
  -9  -6   3 4909.88 349.145   9
  -6   9   3 4187.76 262.614   1
  -9  -6   3 4543.03 339.910   6
   6  -9   3 4570.55 349.802  10
   6  -9   5 193.832 64.3577   8
   9   6   5 197.756 79.5825   1
  -9  -6   5 183.079 79.1422   7
   9   6   5 436.444 152.020   3
   6  -9   5 307.297 148.055  10
  -9  -6   5 228.344 115.832   6
  -6   9   5 317.272 105.686   6
  -6   9   5 174.405 61.6405   1
  -6   9   7 3605.61 379.472   2
  -9  -6   7 3393.26 375.468   6
  -6   9   7 4017.11 235.146   9
  -6   9   7 3859.35 338.978   6
   9   6   7 3623.35 370.222   3
  -6   9   9 520.595 202.223   2
  -6   9  11-58.9116 175.865   2
   9   6  11 219.043 165.255   2
   9   7 -12 243.586 217.764   8
  -7   9 -12 279.320 177.178   7
   9   7 -10 159.149 162.992   8
  -7   9 -10 341.571 174.031   5
   7  -9 -10 36.0358 192.052   7
  -9  -7 -10-63.0274 145.941   7
  -7   9 -10 24.0486 118.018   7
  -7   9 -10 301.547 138.919   1
   9   7  -8 671.219 179.133   8
  -7   9  -8 288.950 135.717   7
   7  -9  -8 167.547 143.122   7
   9   7  -8 644.876 163.073   7
  -9  -7  -8 434.164 167.400   7
  -7   9  -8 625.318 176.917   1
  -7   9  -8 78.9203 116.442   5
  -9  -7  -8 371.844 113.068   4
   7  -9  -6 281.506 72.7761   1
   9   7  -6 261.421 111.394   7
   7  -9  -6 305.416 189.320   7
  -9  -7  -6 358.551 168.967   7
  -7   9  -6 271.037 75.3001   8
  -7   9  -6 17.0030 111.707   5
   9   7  -6 99.4841 94.8452   8
  -9  -7  -6 321.908 58.9403   9
  -7   9  -6 179.384 118.790   1
  -9  -7  -4 2252.15 247.116   7
  -7   9  -4 2629.84 282.698   5
  -7   9  -4 2459.67 173.481   8
  -9  -7  -4 2486.93 203.865   8
  -9  -7  -4 2287.37 175.104   9
   9   7  -4 2258.89 172.804   7
   9   7  -4 2192.77 250.597   8
   7  -9  -4 1886.70 248.112   7
   7  -9  -4 2558.78 201.230   1
  -7   9  -4 2216.45 249.880   1
   9   7  -4 2477.93 187.551  10
  -9  -7  -2 1862.51 177.191   8
   9   7  -2 1393.38 185.115   8
  -7   9  -2 2092.79 216.014   5
   7  -9  -2 1707.38 209.479   7
  -9  -7  -2 1557.57 165.520   9
   7  -9  -2 1666.65 178.886   1
  -7   9  -2 1757.14 113.579   2
  -7   9  -2 1665.98 200.939   1
   7  -9  -2 1847.69 172.322   3
  -7   9   0 350.274 86.4137   5
  -9  -7   0 515.120 123.951   9
  -7   9   0 227.103 96.6917   1
   7  -9   0 365.014 95.6547   8
   7  -9   0 409.865 119.803   7
   9   7   0 306.861 83.3072   8
  -7   9   0 317.849 57.2384   3
  -9  -7   2 1553.69 118.736   7
   9   7   2 1820.60 173.198   8
   9   7   2 1728.79 179.899   1
   9   7   2 1766.64 201.459   3
   7  -9   2 1655.34 203.203  10
  -7   9   2 1416.12 151.392   3
  -9  -7   2 1488.66 184.129   6
  -7   9   2 1724.46 177.993   1
  -9  -7   2 1433.29 196.106   9
   7  -9   2 1861.89 159.083   8
   9   7   4 2429.22 204.138   8
   7  -9   4 2321.66 172.051   8
   7  -9   4 2306.59 264.803  10
   9   7   4 2016.11 238.229   3
  -7   9   4 2227.92 186.767   1
   9   7   4 2685.89 212.146   1
  -9  -7   4 2771.70 182.898   7
  -7   9   4 2243.02 215.913   6
  -9  -7   4 2089.21 241.882   6
  -9  -7   6 216.751 146.213   6
   7  -9   6 293.508 170.409  10
   9   7   6 309.359 133.745   3
  -7   9   6 303.887 147.217   2
  -7   9   6 253.246 111.116   6
   9   7   6 169.623 67.0167   1
  -7   9   8 601.063 210.444   2
   9   7   8 316.985 151.347   3
  -9  -7   8 511.809 198.762   6
  -7   9   8 318.976 110.928   6
   9   7  10 485.256 217.979   2
  -7   9  10 192.038 151.372   2
  -8   9 -11 310.362 208.094   5
  -9  -8 -11 858.639 281.716   7
   9   8 -11 424.643 197.151   8
  -8   9 -11 469.102 214.810   7
   8  -9 -11 157.584 204.802   7
  -8   9  -9-3.96523 114.416   1
  -9  -8  -9 173.243 183.289   7
   8  -9  -9-308.036 224.773   7
  -8   9  -9 121.583 174.645   5
   9   8  -9-37.4076 157.149   8
  -8   9  -9-60.1082 144.187   7
  -8   9  -7 330.392 73.0323   8
   9   8  -7 286.184 114.203   7
  -8   9  -7 5.74837 141.521   5
   9   8  -7 254.513 135.237   4
   9   8  -7 104.848 127.751   8
   8  -9  -7 169.984 153.965   7
  -9  -8  -7-20.2217 149.078   7
  -8   9  -7 455.857 153.690   1
  -8   9  -5 1963.04 243.821   1
   9   8  -5 2184.99 260.308   8
   8  -9  -5 1936.03 179.051   1
  -9  -8  -5 2054.89 263.873   7
   8  -9  -5 1648.51 252.776   7
  -8   9  -5 2049.59 155.537   8
   9   8  -5 1783.92 186.609  10
   9   8  -5 2043.89 174.166   7
  -9  -8  -5 2007.26 153.215   9
  -8   9  -3 409.033 133.728   1
  -9  -8  -3 606.707 115.390   8
   8  -9  -3 536.189 111.877   1
  -9  -8  -3 434.732 92.1491   9
   8  -9  -3 505.089 135.854   7
   9   8  -3 454.159 73.3890  10
   9   8  -3 340.537 105.874   8
  -9  -8  -3 424.286 105.262   7
   8  -9  -1 23511.0 744.558   3
   8  -9  -1 21007.7 859.301   7
  -9  -8  -1 20854.4 820.302   9
  -8   9  -1 22087.6 832.653   5
  -8   9  -1 20690.9 862.998   1
   9   8  -1 21435.1 861.263   8
  -9  -8   1 23540.4 838.296   4
  -9  -8   1 21766.6 874.114   9
   8  -9   1 23400.3 814.465   8
   9   8   1 21034.2 864.890   3
  -9  -8   1 21772.6 827.959   6
   8  -9   1 20387.6 871.231  10
  -8   9   1 22003.9 737.562   5
  -8   9   1 20339.1 834.838   1
   9   8   1 22403.2 840.154   8
   9   8   3 254.369 72.8395   8
   8  -9   3 317.748 130.872  10
  -9  -8   3 487.163 65.2019   7
   9   8   3 405.357 93.8980   1
   9   8   3 252.128 95.4766   3
  -8   9   3 311.523 81.5946   1
  -9  -8   3 319.650 111.111   6
   8  -9   3 472.138 79.0432   8
   8  -9   5 2296.93 162.991   8
  -9  -8   5 2083.60 269.364   6
   9   8   5 1558.52 230.064   3
   9   8   5 1778.06 171.499   1
  -8   9   5 2158.12 187.504   1
  -9  -8   5 2251.86 179.989   7
  -8   9   5 1906.73 220.748   6
  -8   9   5 2126.34 249.838   2
   8  -9   5 2331.14 288.231  10
  -8   9   7 641.025 178.546   2
   9   8   7 79.5456 113.948   3
  -8   9   7 318.994 91.0117   9
  -8   9   7 465.285 137.544   6
  -9  -8   7 357.370 148.639   6
  -8   9   9 147.442 125.764   2
   9   8  11 819.170 258.932   2
  -8   9  11 519.643 221.025   2
  -9   9 -12-80.6688 153.725   7
   9   9 -12-83.2262 174.769   8
   9  -9 -10 1608.16 346.200   7
  -9  -9 -10 1987.56 367.796   7
  -9   9 -10 1621.93 318.642   7
   9   9 -10 2051.01 333.523   8
  -9   9 -10 1873.47 355.500   5
  -9   9  -8 226.210 168.823   5
   9  -9  -8 504.268 219.499   7
   9   9  -8 185.326 180.470   4
   9   9  -8 147.152 119.331   8
  -9   9  -8 224.022 125.161   1
  -9  -9  -8 248.748 149.985   7
   9   9  -8 148.439 113.010   7
   9   9  -6 6635.10 506.743   8
   9   9  -6 6707.88 528.731   4
  -9   9  -6 6933.75 297.937   8
   9  -9  -6 5929.81 500.533   7
  -9  -9  -6 6197.50 500.029   7
  -9   9  -6 6441.06 477.991   1
   9  -9  -6 7269.96 372.657   1
   9   9  -6 6605.73 355.114   7
   9   9  -4 67.0030 55.5669  10
   9   9  -4 191.544 121.076   8
   9   9  -4 107.322 45.5925   7
  -9   9  -4 105.990 104.339   1
  -9   9  -4 101.390 61.8407   3
   9  -9  -4-130.527 141.155   7
   9  -9  -4 94.1060 68.8752   1
  -9  -9  -4-54.8757 106.559   7
  -9  -9  -4 0.17345 49.6915   9
  -9   9  -2 533.866 137.680   1
  -9  -9  -2 765.947 123.636   9
   9  -9  -2 1203.60 202.238   7
   9   9  -2 756.736 156.074   8
  -9  -9  -2 732.120 122.819   7
   9  -9  -2 915.807 121.676   3
   9   9   0 20.9401 89.7227   8
   9  -9   0-77.6897 105.315  10
   9  -9   0 7.06563 69.2239   8
  -9   9   0 38.2694 85.1195   1
  -9   9   0 107.827 69.3051   5
  -9  -9   0-84.6852 96.4649   9
  -9  -9   0 167.075 80.4682   4
  -9   9   0 16.9535 25.2601   2
  -9   9   2 620.706 123.571   1
   9   9   2 669.373 150.818   3
  -9   9   2 771.102 112.783   2
  -9  -9   2 813.528 70.8968   7
   9  -9   2 745.189 145.939  10
   9   9   2 793.150 137.080   8
  -9   9   2 719.835 72.6444   5
   9  -9   2 879.352 114.902   8
  -9  -9   2 756.400 141.085   6
  -9   9   4 118.235 102.955   2
   9   9   4 77.4535 70.6863   1
  -9  -9   4-42.8188 89.3422   6
   9  -9   4 18.5722 107.190  10
   9   9   4 101.786 114.614   3
   9   9   4 266.554 93.1410   8
   9  -9   4 130.020 56.2755   8
  -9  -9   4 36.9132 44.3872   7
  -9   9   4 6.78787 86.3360   6
  -9   9   4 21.1367 60.3049   1
  -9   9   6 6488.27 452.427   6
  -9  -9   6 6432.72 511.705   6
  -9   9   6 7192.51 366.457   1
  -9   9   6 6861.14 504.857   2
   9   9   6 6357.48 493.365   3
   9  -9   6 7001.44 537.728  10
  -9   9   8 184.502 127.754   6
   9   9   8 163.776 155.342   3
  -9   9   8 416.748 181.295   2
  -9   9  10 1188.44 284.227   2
 -10   9 -11 73.5303 156.798   7
 -10   9 -11 344.386 231.818   5
  10  -9 -11 205.948 230.874   7
   9  10 -11 9.88513 152.227   8
 -10   9  -9 28.2222 115.881   1
  -9 -10  -9 86.4527 134.215   7
 -10   9  -9 159.040 146.461   5
 -10   9  -9 597.651 187.005   7
   9  10  -9 104.556 118.073   8
  10  -9  -9 56.0162 140.281   7
   9  10  -7 1797.55 190.398   7
  -9 -10  -7 1576.33 160.135   4
   9  10  -7 1123.14 224.227   8
  10  -9  -7 1745.69 286.355   7
  -9 -10  -7 1528.63 275.211   7
 -10   9  -7 1320.29 243.580   1
   9  10  -7 1917.05 327.042   4
   9  10  -5 5100.65 258.139   7
   9  10  -5 5064.22 433.522   4
 -10   9  -5 5746.17 434.507   1
  -9 -10  -5 5161.33 422.014   7
  10  -9  -5 5426.50 449.558   7
 -10   9  -5 5816.29 331.745   3
   9  10  -5 5240.86 425.825   8
   9  10  -3 2702.73 284.401   8
 -10   9  -3 2817.72 150.182   3
 -10   9  -3 2501.78 269.340   1
  10  -9  -3 2703.28 294.045   7
   9  10  -3 2983.77 184.743  10
  -9 -10  -3 2623.78 259.955   7
   9  10  -1 12356.9 625.786   8
  10  -9  -1 12511.4 641.621   7
  10  -9  -1 14081.3 498.697   3
  -9 -10  -1 13001.4 551.883   7
 -10   9  -1 12803.0 641.287   1
  -9 -10  -1 13670.9 512.963   4
 -10   9   1 13397.2 515.563   5
  10  -9   1 14363.4 578.867   8
   9  10   1 12442.6 604.394   8
 -10   9   1 13417.6 629.931   1
  -9 -10   1 13006.1 447.099  10
  10  -9   1 13141.5 650.889  10
  -9 -10   1 14867.5 607.740   4
   9  10   1 12431.8 634.544   3
  -9 -10   1 12843.7 581.390   6
 -10   9   1 13635.2 495.427   2
   9  10   3 2522.35 242.358   8
  -9 -10   3 2633.46 267.728   6
  10  -9   3 2808.14 288.353  10
   9  10   3 2980.28 244.067   1
 -10   9   3 2582.46 239.354   1
  10  -9   3 2954.24 191.807   8
   9  10   3 2693.50 282.388   3
 -10   9   3 2714.55 236.817   2
 -10   9   5 5601.46 346.617   1
  10  -9   5 5405.00 247.832   8
  -9 -10   5 5359.30 438.279   6
   9  10   5 5185.52 314.131   1
  10  -9   5 5391.91 450.154  10
 -10   9   5 6465.07 425.741   6
   9  10   5 4687.81 422.816   3
 -10   9   5 5283.08 406.735   2
 -10   9   7 1536.19 183.632   9
 -10   9   7 1490.15 232.098   6
 -10   9   7 1990.42 290.814   2
   9  10   7 1515.72 266.183   3
  -9 -10   7 1617.64 282.817   6
 -10   9   9 172.532 170.091   2
   9  10   9-53.5387 134.789   3
 -10   9   9 121.252 118.196   6
   9  10  11 292.507 206.328   2
 -10   9  11 278.854 210.451   2
 -10   8 -12-285.290 208.804   7
   8  10 -10 400.891 247.606   4
 -10   8 -10 230.090 167.389   7
   8  10 -10-102.784 171.338   8
  10  -8 -10-338.762 214.268   7
 -10   8 -10 183.379 161.258   5
   8  10 -10 413.539 196.541   5
  -8 -10 -10 468.986 200.719   7
   8  10  -8 793.942 244.327   4
   8  10  -8 876.839 227.153   5
   8  10  -8 914.944 197.118   8
  10  -8  -8 741.157 239.798   7
   8  10  -8 974.011 157.515   7
  -8 -10  -8 904.610 239.619   7
 -10   8  -8 746.904 169.900   1
   8  10  -6 2189.05 285.979   8
   8  10  -6 2198.99 179.048   7
  10  -8  -6 1682.07 267.563   7
   8  10  -6 1900.68 269.914   4
  -8 -10  -6 1693.51 269.425   7
 -10   8  -6 1907.45 248.590   1
  -8 -10  -6 2023.07 160.356   4
   8  10  -4 1750.50 235.195   8
   8  10  -4 1703.18 238.744   4
  10  -8  -4 1476.50 226.302   7
 -10   8  -4 1873.61 154.348   3
  -8 -10  -4 1344.62 204.868   7
   8  10  -4 1903.91 170.866  10
 -10   8  -4 1508.36 218.672   1
   8  10  -4 1569.14 101.298   7
 -10   8  -2 5060.45 369.394   1
  10  -8  -2 4940.50 370.670   7
  10  -8  -2 5531.11 301.858   3
  -8 -10  -2 5381.17 227.281   4
  -8 -10  -2 4888.92 324.765   7
   8  10  -2 5128.29 366.854   8
 -10   8   0 796.759 147.773   1
   8  10   0 866.572 150.967   8
  -8 -10   0 861.479 114.381   6
  -8 -10   0 1011.42 104.324   7
  -8 -10   0 979.385 122.965   4
  10  -8   0 803.731 62.7040   3
  10  -8   0 888.687 166.992  10
  -8 -10   2 5573.96 249.914  10
 -10   8   2 5350.61 227.190   5
   8  10   2 5934.84 343.971   1
 -10   8   2 5467.16 354.175   1
  -8 -10   2 5114.51 338.504   6
 -10   8   2 4979.14 293.161   2
  10  -8   2 5062.72 374.986  10
  10  -8   2 5584.32 286.624   8
   8  10   2 5152.58 348.999   8
   8  10   2 4933.94 365.537   3
 -10   8   4 1677.32 206.250   2
   8  10   4 1453.05 179.001   8
   8  10   4 1761.66 173.387   1
   8  10   4 1564.54 216.687   3
  -8 -10   4 1696.55 224.610   6
 -10   8   4 1412.51 204.399   6
  10  -8   4 1417.17 220.931  10
 -10   8   4 1606.28 182.961   1
  10  -8   4 1702.25 116.629   8
  10  -8   6 1672.01 265.380  10
 -10   8   6 1835.49 259.181   2
   8  10   6 2005.55 272.617   3
 -10   8   6 2139.67 258.498   6
  -8 -10   6 1770.06 278.821   6
 -10   8   8 551.755 182.385   2
   8  10   8 957.572 223.947   3
 -10   8   8 1175.21 233.177   6
 -10   8  10-49.8321 181.383   2
   7  10 -11 887.801 268.975   5
   7  10 -11 359.339 199.870   4
  10  -7 -11 610.084 287.494   7
 -10   7 -11 501.019 216.742   5
  -7 -10 -11 715.687 232.282   7
 -10   7 -11 557.044 214.902   7
   7  10 -11 242.967 188.542   8
   7  10  -9 6.82369 128.703   8
 -10   7  -9 372.887 170.047   5
   7  10  -9 149.103 132.547   5
 -10   7  -9 224.943 173.815   7
  10  -7  -9 389.478 210.916   7
   7  10  -9 215.693 171.646   4
  -7 -10  -9 302.641 172.568   7
 -10   7  -9 318.965 145.120   1
  -7 -10  -7 1300.36 140.767   4
  -7 -10  -7 987.716 227.608   7
   7  10  -7 1184.21 230.547   5
   7  10  -7 1393.33 265.074   4
 -10   7  -7 1263.99 216.559   1
   7  10  -7 1399.51 238.205   8
  10  -7  -7 1334.47 254.185   7
   7  10  -7 1343.50 168.895   7
   7  10  -5 411.668 121.384   8
  -7 -10  -5 571.483 177.571   7
  -7 -10  -5 698.536 77.8619   4
   7  10  -5 450.956 151.877   4
 -10   7  -5 941.010 138.628   3
  10  -7  -5 860.206 193.793   7
   7  10  -5 804.315 94.8767   7
 -10   7  -5 832.464 170.180   1
   7  10  -3 708.193 158.054   8
   7  10  -3 745.925 148.269   4
  10  -7  -3 667.127 151.025   7
 -10   7  -3 824.135 80.6140   3
   7  10  -3 821.372 110.156  10
  -7 -10  -3 859.150 147.848   7
 -10   7  -3 797.824 156.273   1
 -10   7  -1 2897.69 266.742   1
  -7 -10  -1 3069.53 218.307   7
  10  -7  -1 3348.11 190.179   3
   7  10  -1 2996.40 269.349   8
  -7 -10  -1 3311.52 178.425   4
  10  -7  -1 2990.26 271.045   7
   7  10   1 3300.21 269.032   8
  -7 -10   1 2975.20 225.430   6
  -7 -10   1 3067.54 178.739  10
  -7 -10   1 2998.19 142.469   7
   7  10   1 3397.45 248.822   9
   7  10   1 2866.28 270.300   3
 -10   7   1 3287.15 270.195   1
  10  -7   1 3419.50 276.991  10
 -10   7   1 3414.96 186.317   2
   7  10   3 893.138 119.215   1
   7  10   3 779.884 158.415   3
   7  10   3 863.682 150.226   8
  10  -7   3 816.756 82.3135   8
 -10   7   3 668.631 130.602   1
  10  -7   3 723.512 156.118  10
  -7 -10   3 753.753 101.457  10
  -7 -10   3 568.371 129.719   6
 -10   7   3 796.125 135.327   2
 -10   7   5 757.708 132.908   1
 -10   7   5 783.714 157.679   2
   7  10   5 601.461 150.090   3
   7  10   5 817.943 104.400   1
 -10   7   5 800.616 169.767   6
  10  -7   5 577.900 172.509  10
  -7 -10   5 715.858 170.444   6
 -10   7   7 1473.25 187.573   9
   7  10   7 1110.77 221.381   3
 -10   7   7 1482.48 260.708   2
 -10   7   7 1448.52 231.864   6
  10  -7   7 1303.83 191.629   2
 -10   7   9-33.6432 155.304   2
 -10   7   9 147.781 153.045   6
   7  10  11 922.288 280.750   2
 -10   7  11 518.037 251.377   2
 -10   6 -12 768.007 276.715   4
 -10   6 -12 796.996 298.653   7
 -10   6 -10 413.217 172.433   5
   6  10 -10-93.3518 123.018   5
  10  -6 -10 83.2388 186.852   7
  -6 -10 -10-171.466 164.671   7
 -10   6 -10 191.880 187.836   7
   6  10 -10 782.635 293.170   4
   6  10 -10 250.554 193.227   8
   6  10  -8 817.776 204.894   8
   6  10  -8 1402.50 286.275   4
   6  10  -8 960.317 160.853   7
  10  -6  -8 668.335 198.755   7
 -10   6  -8 731.788 161.941   1
   6  10  -8 1151.85 248.775   5
  -6 -10  -8 957.981 237.503   7
   6  10  -6 6556.07 479.377   8
   6  10  -6 7261.33 531.876   4
  -6 -10  -6 7620.29 334.267   4
  10  -6  -6 5781.66 486.871   7
   6  10  -6 7031.60 361.895   7
  -6 -10  -6 7411.48 538.417   7
 -10   6  -6 6506.73 458.380   1
   6  10  -6 6553.10 493.988   5
  10  -6  -4 69.3643 107.877   7
   6  10  -4 118.169 88.5520   8
   6  10  -4 154.812 91.5376  10
 -10   6  -4 225.889 110.414   1
   6  10  -4 65.4827 31.3199   7
   6  10  -4-55.3688 111.490   4
  -6 -10  -4 232.392 127.024   7
 -10   6  -4 155.150 69.7376   3
   6  10  -2 7071.73 423.847   8
   6  10  -2 7417.04 407.792   4
  -6 -10  -2 7090.07 387.370   7
  10  -6  -2 7470.97 357.095   3
 -10   6  -2 6782.02 421.972   1
  10  -6  -2 7006.47 429.376   7
   6  10   0 5408.60 341.163   8
  10  -6   0 4940.92 193.280   3
  -6 -10   0 5295.92 246.175   7
 -10   6   0 5577.02 352.468   1
  -6 -10   0 5355.13 267.891   6
  10  -6   0 5348.08 334.421  10
   6  10   2 6681.40 403.941   8
 -10   6   2 7332.52 362.527   2
  10  -6   2 8085.65 324.107   8
  -6 -10   2 7006.44 396.432   6
  10  -6   2 7571.41 437.780  10
   6  10   2 8199.31 382.380   9
   6  10   2 7042.56 437.089   3
 -10   6   2 6998.38 403.600   1
  -6 -10   2 7510.70 340.829  10
   6  10   4 411.747 154.874   3
  10  -6   4 159.674 105.984  10
  -6 -10   4 206.290 135.692   6
  10  -6   4 128.151 55.4288   2
 -10   6   4 97.5584 84.3511   1
   6  10   4 113.203 54.5071   1
 -10   6   4 228.171 110.464   2
 -10   6   4 3.25837 83.3729   6
   6  10   6 6698.61 509.346   3
  10  -6   6 7312.08 429.145   2
 -10   6   6 6099.72 476.956   2
 -10   6   6 7092.50 487.147   6
 -10   6   6 6973.22 415.642   9
  10  -6   8 954.172 200.526   2
   6  10   8 721.277 213.253   3
 -10   6   8 1029.62 225.066   2
 -10   6   8 369.129 130.431   6
 -10   6  10 65.7758 136.927   2
 -10   5 -11 868.189 256.239   5
   5  10 -11 812.012 292.174   4
  10  -5 -11 529.583 247.042   7
  -5 -10 -11 556.277 245.061   7
 -10   5 -11 17.0502 160.855   7
   5  10 -11 103.890 160.526   5
   5  10 -11 619.503 196.566   8
   5  10  -9 2630.93 380.842   4
 -10   5  -9 2144.25 330.271   7
 -10   5  -9 2258.45 274.194   1
  10  -5  -9 1927.90 320.891   7
   5  10  -9 1851.54 238.497   7
   5  10  -9 2178.09 321.622   5
  -5 -10  -9 2384.24 361.238   7
   5  10  -9 1801.88 270.317   8
   5  10  -7 2522.04 324.284   4
   5  10  -7 1995.65 212.851   7
 -10   5  -7 2097.81 256.655   1
  10  -5  -7 2177.46 297.012   7
  -5 -10  -7 2123.73 300.222   7
   5  10  -7 1945.51 284.514   5
   5  10  -7 2089.94 273.808   8
   5  10  -5 130.991 101.844   8
   5  10  -5 119.985 102.698   5
  10  -5  -5 298.606 142.974   7
  -5 -10  -5 143.373 69.5051   6
   5  10  -5 46.1419 105.921   4
 -10   5  -5 208.926 114.820   1
   5  10  -5 115.237 52.9584   7
  -5 -10  -5 194.093 113.699   7
   5  10  -3-136.874 100.693   4
 -10   5  -3 130.617 53.9785   3
  10  -5  -3-71.9856 103.654   7
 -10   5  -3 74.3619 95.5928   1
   5  10  -3-108.898 74.1423  10
  -5 -10  -3 26.9821 65.2321   7
   5  10  -3 75.9348 77.1705   8
  -5 -10  -1 23999.9 825.467   7
   5  10  -1 24082.3 845.765   4
   5  10  -1 22390.0 903.494   8
   5  10  -1 25257.3 844.994   6
  -5 -10  -1 24424.2 740.089   6
  10  -5  -1 23052.3 911.930   7
 -10   5  -1 23525.1 921.793   1
 -10   5   1 23007.8 888.385   1
   5  10   1 22237.6 897.706   3
   5  10   1 25178.0 858.652   9
  -5 -10   1 23470.7 788.943  10
  -5 -10   1 23331.2 816.036   6
  10  -5   1 23169.2 879.353  10
   5  10   1 23205.2 886.887   8
   5  10   3-28.4182 71.0739   8
 -10   5   3 28.9322 64.2663   1
  10  -5   3-11.0479 70.3149  10
  10  -5   3-12.2593 39.5594   2
 -10   5   3 19.2898 61.4042   2
   5  10   3 60.8555 54.4380   9
  -5 -10   3-16.3174 65.2614  10
   5  10   3 48.0672 65.4536   3
   5  10   3-22.6260 55.5052   1
  -5 -10   3-23.4192 87.2705   6
  10  -5   3 3.06759 17.5697   8
 -10   5   5 291.318 122.588   2
  10  -5   5 139.486 75.0449   2
 -10   5   5 285.228 121.846   6
 -10   5   5 260.012 86.2285   1
   5  10   5 161.515 113.559   3
   5  10   5 162.349 42.8954   1
  10  -5   5-8.13011 93.4216  10
 -10   5   7 1561.29 260.201   2
  10  -5   7 1996.37 250.656   2
   5  10   7 2151.02 301.251   3
 -10   5   7 2318.43 293.420   6
 -10   5   7 1919.85 213.581   9
 -10   5   9 2570.72 354.829   6
 -10   5   9 1896.99 336.374   2
  10  -5   9 2120.44 293.328   2
   5  10  11 441.684 198.139   2
   4  10 -12 511.221 204.398   5
 -10   4 -12 207.076 224.812   4
  10  -4 -12-220.345 201.927   7
   4  10 -10-139.461 178.623   5
  10  -4 -10 239.675 176.520   7
   4  10 -10 48.1186 170.130   4
  -4 -10 -10 490.497 253.918   7
 -10   4 -10 133.729 169.376   7
   4  10 -10 137.684 155.427   8
  10  -4  -8 2757.91 348.515   7
   4  10  -8 3958.64 319.306   7
  -4 -10  -8 3523.42 407.341   7
   4  10  -8 3934.11 437.453   4
   4  10  -8 3128.41 369.471   5
 -10   4  -8 3307.90 320.154   1
   4  10  -8 3092.25 341.318   8
  10  -4  -6 2448.88 287.716   7
   4  10  -6 3084.42 333.038   5
  -4 -10  -6 3194.09 338.958   7
   4  10  -6 3045.26 306.446   8
   4  10  -6 3156.16 235.059   7
 -10   4  -6 2963.18 293.116   1
  -4 -10  -6 2826.52 239.219   6
   4  10  -6 2779.96 314.075   4
   4  10  -4 300.866 128.762   4
   4  10  -4 345.553 54.4221   7
   4  10  -4 422.765 115.547   8
  -4 -10  -4 450.975 74.8883   6
 -10   4  -4 411.241 87.0057   3
  -4 -10  -4 393.813 123.049   7
   4  10  -4 274.811 130.274   5
 -10   4  -4 454.369 117.652   1
  10  -4  -4 337.175 111.563   7
 -10   4  -2 5338.04 349.825   1
  10  -4  -2 6024.11 315.165   2
   4  10  -2 5199.29 329.520   4
  10  -4  -2 4957.71 339.851   7
  -4 -10  -2 5347.97 320.986   7
   4  10  -2 5927.71 335.479   6
   4  10  -2 5132.27 342.977   8
   4  10   0 242.724 88.5124   8
   4  10   0 368.588 73.4934   4
  -4 -10   0 320.094 62.3813   6
  -4 -10   0 219.543 54.5668   7
  10  -4   0 354.778 52.3461   2
 -10   4   0 343.378 104.450   1
  10  -4   0 340.976 96.1357  10
  -4 -10   2 5505.89 327.658   6
  10  -4   2 5270.30 338.402  10
  10  -4   2 5275.57 216.550   3
  -4 -10   2 5391.43 290.389  10
   4  10   2 5351.12 360.610   3
   4  10   2 6529.34 349.163   7
 -10   4   2 5061.99 326.792   1
   4  10   2 5064.17 332.850   8
   4  10   2 5848.47 296.595   9
  10  -4   4 367.188 82.7174   2
   4  10   4 365.920 123.710   3
 -10   4   4 543.064 131.411   6
 -10   4   4 420.430 117.543   2
  10  -4   4 363.176 110.626  10
  -4 -10   4 390.708 106.771  10
 -10   4   4 334.336 92.4039   1
   4  10   4 387.907 69.8039   1
  10  -4   6 3077.39 272.679   2
 -10   4   6 3173.87 330.521   2
 -10   4   6 2871.32 315.222   6
 -10   4   6 2563.53 243.924   9
   4  10   6 2889.72 324.345   3
  10  -4   8 3264.19 345.038   2
 -10   4   8 3173.04 369.921   6
 -10   4   8 3607.49 410.464   2
   4  10   8 3449.64 398.382   3
   4  10  10-89.9507 174.308   2
  10  -4  10-118.423 105.586   2
   3  10 -11 369.798 189.420   5
   3  10 -11 204.881 157.652   4
  10  -3 -11 219.280 175.621   7
  -3 -10 -11 682.726 238.998   7
 -10   3 -11 247.438 186.108   7
   3  10  -9-3.25955 103.101   7
  10  -3  -9 122.999 139.066   7
  -3 -10  -9 258.712 193.921   7
   3  10  -9 338.602 174.614   4
   3  10  -9 83.9465 110.387   8
 -10   3  -9 11.1344 120.906   7
 -10   3  -9-39.0091 105.321   1
   3  10  -9 64.7633 118.147   5
   3  10  -7 313.410 160.020   5
  -3 -10  -7 360.280 167.624   7
   3  10  -7 165.342 114.091   8
  10  -3  -7 323.865 170.762   7
 -10   3  -7-7.28267 88.6398   1
   3  10  -7 57.8467 153.114   4
   3  10  -7 174.753 94.9883   7
   3  10  -5 1522.44 225.790   4
   3  10  -5 1434.10 226.865   5
   3  10  -5 1370.79 133.947   7
  10  -3  -5 1647.74 223.793   7
  -3 -10  -5 1233.53 130.003   6
  -3 -10  -5 1493.22 229.539   7
   3  10  -5 1460.36 193.261   8
 -10   3  -5 1490.97 196.189   1
   3  10  -3 1724.69 179.195  10
  10  -3  -3 1443.89 186.879   7
   3  10  -3 1407.37 83.7324   7
   3  10  -3 1574.81 184.154   8
 -10   3  -3 1901.90 150.731   3
  -3 -10  -3 1533.78 189.929   7
  -3 -10  -3 1298.45 82.3457   6
   3  10  -3 1649.21 212.596   5
 -10   3  -3 1594.72 187.936   1
  10  -3  -1 719.838 127.655   1
   3  10  -1 397.710 104.761   8
   3  10  -1 499.429 92.5162   6
  -3 -10  -1 663.598 105.658   7
  10  -3  -1 479.723 79.6568   2
  10  -3  -1 605.411 128.264   7
 -10   3  -1 471.975 110.207   1
   3  10  -1 537.803 53.0999   7
 -10   3  -1 787.247 126.507  10
   3  10   1 324.924 89.8323   8
  10  -3   1 489.479 57.0678   3
   3  10   1 641.648 135.553   3
  -3 -10   1 575.435 53.1644   7
  10  -3   1 456.407 98.1126  10
 -10   3   1 599.579 114.634   1
   3  10   1 457.793 53.9228   4
   3  10   1 587.254 91.1230   7
  -3 -10   1 584.984 101.771  10
  10  -3   3 1477.34 130.898   3
 -10   3   3 1685.86 187.188   1
 -10   3   3 1728.71 114.413   5
  -3 -10   3 1902.85 181.430  10
   3  10   3 1742.50 133.836   9
   3  10   3 1680.79 202.461   3
  10  -3   3 1725.98 206.023  10
 -10   3   5 1540.31 225.130   6
 -10   3   5 1325.93 177.254   9
  10  -3   5 1294.40 166.362   2
   3  10   5 1410.41 219.864   3
 -10   3   7 152.363 92.2517   9
   3  10   7 281.472 161.971   3
  10  -3   7 45.7194 89.2544   2
 -10   3   7 186.712 123.035   6
  10  -3   9 36.2514 124.822   2
 -10   3   9-7.90413 146.874   6
  10  -3  11 45.7767 144.337   2
   3  10  11 332.840 226.895   2
  10  -2 -12 99.1759 186.948   8
  10  -2 -12-20.1112 193.402   7
 -10   2 -12 416.954 237.155   4
   2  10 -12 184.792 182.546   5
   2  10 -10 179.433 153.569   5
  -2 -10 -10-53.4739 194.202   7
  10  -2 -10 6.71617 159.607   7
 -10   2 -10 13.0137 132.099   7
   2  10 -10 247.867 221.458   4
   2  10 -10 245.900 145.650   8
   2  10  -8 1861.64 297.754   4
  10  -2  -8 1887.10 282.132   7
   2  10  -8 1445.76 226.124   8
  -2 -10  -8 1751.63 292.138   7
   2  10  -8 1382.21 206.715   7
 -10   2  -8 1468.99 261.712   7
 -10   2  -8 1857.08 219.201   1
   2  10  -8 1368.94 262.595   5
  -2 -10  -6 7556.63 539.730   7
   2  10  -6 7775.14 481.754   8
  10  -2  -6 8230.46 521.823   7
 -10   2  -6 7863.92 461.754   1
   2  10  -6 7756.47 536.232   5
   2  10  -6 7805.51 415.303   7
  -2 -10  -6 7797.04 412.515   6
   2  10  -6 9190.64 585.157   4
  -2 -10  -4 2889.10 277.382   7
 -10   2  -4 3168.80 233.923   3
   2  10  -4 2968.12 176.403   7
   2  10  -4 2815.49 290.674   5
 -10   2  -4 2549.93 242.527   1
  -2 -10  -4 3238.83 178.373   6
  10  -2  -4 2782.34 264.902   7
   2  10  -4 2709.21 257.716   8
   2  10  -2 9404.97 477.890   8
   2  10  -2 9073.38 495.810   5
  10  -2  -2 9574.62 481.302   7
   2  10  -2 9711.28 319.993   7
  10  -2  -2 10428.3 497.693   1
  10  -2  -2 10227.4 456.206   2
 -10   2  -2 9291.82 482.220   1
   2  10  -2 10262.9 463.169   6
  -2 -10  -2 9787.60 462.446   7
 -10   2  -2 11522.0 502.311  10
  -2 -10   0 8630.24 432.249   5
 -10   2   0 8651.86 439.561   7
  -2 -10   0 7933.25 334.756   7
   2  10   0 8937.02 346.138   7
   2  10   0 8122.13 429.663   8
 -10   2   0 7775.78 423.402   1
  10  -2   0 9125.86 451.314   1
   2  10   0 8345.73 322.501   6
  10  -2   0 8010.65 378.784  10
  -2 -10   0 8883.04 441.590   8
  -2 -10   2 9491.75 443.055  10
  10  -2   2 9495.51 375.383   3
  10  -2   2 9701.27 343.888   8
   2  10   2 11413.6 486.358   7
 -10   2   2 9147.87 469.512   1
   2  10   2 9413.59 478.452   8
  10  -2   2 9693.01 469.625  10
   2  10   2 9726.38 495.019   3
   2  10   4 3079.76 159.361   1
 -10   2   4 3102.85 176.701   5
  10  -2   4 2393.03 200.486   3
   2  10   4 2656.33 269.675   3
  -2 -10   4 2883.86 256.345  10
 -10   2   4 3039.49 286.502   6
   2  10   4 2856.70 147.458   9
  10  -2   6 8199.95 483.442   2
 -10   2   6 8286.11 547.112   6
   2  10   6 8016.59 551.014   3
 -10   2   6 7909.82 466.736   9
  10  -2   8 1764.06 252.604   2
 -10   2   8 1834.05 295.593   6
  10  -2  10 501.777 202.886   2
   2  10  10 54.9224 151.093   2
  10  -2  12 511.679 216.196   2
   1  10 -11-26.9029 207.830   4
 -10   1 -11 335.059 186.378   4
  10  -1 -11 549.342 262.852   7
  10  -1 -11 133.631 157.113   8
  -1 -10 -11 165.571 177.896   7
   1  10 -11 219.314 131.360   5
 -10   1 -11 173.262 185.973   7
   1  10  -9 638.970 236.141   4
  10  -1  -9 579.489 208.588   7
  -1 -10  -9 526.416 204.090   7
   1  10  -9 210.300 158.544   5
   1  10  -9 75.2621 97.4968   8
   1  10  -9 371.674 151.655   7
 -10   1  -9 136.810 140.338   7
   1  10  -7 733.039 199.920   5
   1  10  -7 851.417 176.860   8
   1  10  -7 681.682 191.684   4
  10  -1  -7 636.782 193.393   7
 -10   1  -7 752.853 155.548   1
  -1 -10  -7 717.260 183.384   7
   1  10  -7 912.465 163.948   7
   1  10  -5 321.666 116.822   8
   1  10  -5 289.727 83.4924   7
  -1 -10  -5 337.042 143.227   7
   1  10  -5 386.475 131.083   5
  10  -1  -5 244.398 133.260   7
 -10   1  -5 348.018 110.327   1
  -1 -10  -5 428.120 97.1306   6
   1  10  -3 11153.2 569.959   5
  10  -1  -3 10661.9 521.570   7
  -1 -10  -3 10821.0 537.562   7
 -10   1  -3 12242.1 486.067   3
 -10   1  -3 10932.1 528.248   1
   1  10  -3 10350.5 514.144   8
   1  10  -1 12144.3 562.901   8
  10  -1  -1 14440.6 600.737   1
   1  10  -1 13775.0 454.768   7
 -10   1  -1 12880.0 530.338  10
  -1 -10  -1 12656.0 520.951   7
 -10   1  -1 13279.0 579.944   1
   1  10  -1 13055.6 508.452   6
   1  10   1 11911.9 567.788   8
 -10   1   1 13337.3 575.303   7
  10  -1   1 14605.6 610.590   1
  -1 -10   1 12827.4 546.758  10
  -1 -10   1 12568.5 446.820   7
   1  10   1 14169.1 538.425   7
  -1 -10   1 14522.4 605.351   5
 -10   1   1 12988.0 576.334   1
   1  10   1 12977.3 569.122   3
  10  -1   1 12912.0 471.318   3
  -1 -10   1 13888.9 585.819   8
  10  -1   1 13006.4 529.662  10
   1  10   3 9995.25 348.447   4
  -1 -10   3 11551.7 522.665  10
   1  10   3 11069.3 551.511   3
 -10   1   3 10312.5 509.351   1
  10  -1   3 11119.4 457.239   3
  10  -1   3 11181.2 542.393  10
 -10   1   3 11859.3 431.688   5
  -1 -10   5 236.417 123.789  10
 -10   1   5 109.037 97.0486   6
   1  10   5 363.388 147.868   3
 -10   1   5 312.610 103.782   9
  10  -1   7 850.822 167.220   2
   1  10   7 593.561 178.683   3
 -10   1   7 814.064 211.519   6
  10  -1   9 92.2678 131.205   2
   1  10   9 245.844 138.588   2
 -10   1   9 258.753 131.424   6
  10  -1  11 32.7094 164.973   2
   1  10  11 65.3878 176.816   2
  10   0 -12 407.569 205.432   8
  10   0 -12-81.2423 170.200   7
  10   0 -10 227.597 166.664   8
   0  10 -10-327.411 203.984   4
   0  10 -10 449.467 180.135   5
   0  10 -10 147.488 154.069   7
   0 -10 -10 68.8620 165.507   7
 -10   0 -10-20.7127 117.752   7
  10   0 -10-18.9036 144.281   7
   0 -10  -8 357.412 175.717   7
   0  10  -8 264.758 119.079   8
   0  10  -8 288.929 179.813   4
   0  10  -8 170.876 92.6590   7
  10   0  -8 316.173 167.980   7
 -10   0  -8 387.601 115.357   1
 -10   0  -8 469.025 189.470   7
   0  10  -8 636.321 202.071   5
  10   0  -6 2918.85 295.616   7
   0  10  -6 3009.16 250.595   7
   0 -10  -6 2643.43 309.827   7
 -10   0  -6 3224.22 265.073   1
   0  10  -6 2950.73 321.940   5
   0  10  -6 2849.55 262.565   8
  10   0  -4 57.5918 83.5470   7
 -10   0  -4-15.5372 76.8391   1
   0 -10  -4-12.0272 81.2665   7
   0  10  -4 12.6197 77.7010   8
   0  10  -2 3548.19 257.901   8
  10   0  -2 3294.32 247.723   7
   0  10  -2 3847.90 192.126   7
   0 -10  -2 3719.76 263.313   7
   0  10  -2 3901.89 259.749   6
 -10   0  -2 3668.49 271.274   1
 -10   0  -2 3861.57 258.738  10
   0  10  -2 3644.36 269.126  10
   0  10  -2 3268.51 272.631   5
 -10   0   0 1643.81 183.040   1
   0 -10   0 1783.40 178.605   5
  10   0   0 1849.61 190.702   1
   0 -10   0 1777.78 182.504   8
   0 -10   0 1747.12 143.692   7
   0  10   0 1921.21 150.252   7
  10   0   0 1784.97 138.481  10
   0  10   0 1756.48 183.604   8
   0  10   0 1575.18 168.214   3
  10   0   2 3594.25 176.808   8
   0  10   2 4390.54 286.178   7
 -10   0   2 3654.97 272.304   1
   0  10   2 3659.00 272.433   3
  10   0   2 3387.76 217.743   3
  10   0   2 3826.82 276.549   1
   0 -10   2 3675.69 262.773  10
   0 -10   2 3959.67 271.212   8
  10   0   2 3630.82 254.652  10
 -10   0   2 3725.92 263.589   7
 -10   0   4 156.025 93.1993   9
   0  10   4 35.4589 82.8559   3
  10   0   4-37.7408 68.9532   3
   0 -10   4 29.7180 78.8978  10
   0  10   4 11.7253 27.0534   1
 -10   0   4-50.5237 103.975   6
 -10   0   4 98.4674 54.9944   5
   0  10   6 2820.92 317.170   3
 -10   0   6 2899.84 277.042   9
 -10   0   6 3107.19 331.327   6
 -10   0   8 142.902 136.777   6
  10   0   8 460.113 157.479   2
  10   0  10 162.099 166.035   2
   0  10  10 188.556 197.639   2
  10   0  12-43.1481 139.670   2
 -10  -1 -11 141.254 136.171   4
  10   1 -11 324.354 218.668   8
   1 -10 -11 111.221 181.742   7
 -10  -1 -11 607.422 250.393   7
  10   1 -11 352.897 209.358   7
  -1  10 -11 180.629 175.043   4
  -1  10 -11 440.319 181.734   5
  10   1  -9 1621.14 286.834   8
  -1  10  -9 1846.44 332.519   4
  -1  10  -9 1595.87 226.648   8
  10   1  -9 1592.82 264.791   7
   1 -10  -9 1760.15 325.072   7
  -1  10  -9 1888.85 267.763   7
 -10  -1  -9 1769.85 310.219   7
  -1  10  -9 1907.91 310.259   5
  -1  10  -7 2263.12 302.946   5
  -1  10  -7 2538.73 256.111   8
  10   1  -7 2659.88 298.428   7
   1 -10  -7 2704.65 337.555   7
 -10  -1  -7 2670.07 238.922   1
 -10  -1  -7 3150.30 361.080   7
  -1  10  -7 3101.81 284.480   7
 -10  -1  -7 2832.61 155.747   8
  -1  10  -5 106.562 80.8594   8
  -1  10  -5 0.10114 82.9250   5
 -10  -1  -5-80.2422 76.4770   1
  10   1  -5 130.353 108.228   7
   1 -10  -5 88.3928 98.0751   7
  -1  10  -3 3770.00 262.495   8
  10   1  -3 3790.66 272.699   7
   1 -10  -3 3340.25 282.676   7
  -1  10  -3 3767.70 299.518   5
 -10  -1  -3 3433.61 261.386   1
 -10  -1  -3 4282.12 274.163   3
  -1  10  -1 2940.09 241.386   5
  -1  10  -1 3010.76 181.178   7
   1 -10  -1 2544.77 205.448   7
   1 -10  -1 3132.59 230.700   3
  10   1  -1 2639.52 156.409  10
 -10  -1  -1 2718.84 230.756   1
  10   1  -1 3387.64 249.684   1
   1 -10  -1 2770.60 205.026   5
 -10  -1  -1 2811.54 187.119  10
  -1  10  -1 2892.77 225.632   8
 -10  -1   1 2827.67 218.265   7
  -1  10   1 3031.85 214.850   7
  -1  10   1 2718.87 217.078   3
 -10  -1   1 2889.61 242.326   1
   1 -10   1 3101.06 230.672   8
   1 -10   1 2959.16 234.653   5
  10   1   1 2813.77 239.220   1
  10   1   1 2941.82 199.605   3
  10   1   1 2847.47 189.567  10
   1 -10   1 2824.66 229.613  10
  -1  10   1 2475.45 226.008   8
  10   1   1 2848.39 182.618   8
   1 -10   3 3902.57 292.014  10
  10   1   3 3968.93 170.760   8
 -10  -1   3 3735.88 287.680   9
   1 -10   3 4057.08 280.991   8
  10   1   3 3903.39 272.790   1
 -10  -1   3 4300.26 280.526   7
  -1  10   3 3610.86 292.826   3
  -1  10   3 3811.52 212.329   1
 -10  -1   3 3645.71 304.258   6
  -1  10   3 3791.65 178.527   6
 -10  -1   3 4049.77 247.652   5
  10   1   3 3325.03 242.949   3
 -10  -1   5 17.9322 57.9684   5
   1 -10   5 86.7766 87.6494  10
  10   1   5 135.835 82.3904   3
  -1  10   5 58.9590 97.6314   3
 -10  -1   5-6.17767 106.521   6
 -10  -1   5 67.5584 86.8260   9
 -10  -1   7 3197.57 353.076   6
  -1  10   9 1728.00 317.349   2
  10   1   9 1867.29 306.449   2
 -10  -1   9 1759.86 302.851   6
  10   1  11 613.116 176.032   2
  -1  10  11 487.588 232.561   2
  -2  10 -12-206.478 227.596   5
  10   2 -12 410.571 238.645   8
  10   2 -10 31.5409 118.895   8
  -2  10 -10 55.0571 144.961   4
  -2  10 -10 186.895 190.044   5
  10   2 -10-285.865 189.552   7
   2 -10 -10 142.397 191.973   7
  -2  10 -10 189.344 161.617   7
 -10  -2 -10-53.3097 122.072   7
  -2  10 -10-9.46215 109.903   1
  -2  10  -8 109.743 107.348   5
 -10  -2  -8 188.888 83.4942   1
   2 -10  -8 29.8181 105.825   7
  10   2  -8 222.548 120.669   7
 -10  -2  -8 100.555 117.618   7
  10   2  -8 168.755 119.107   8
  -2  10  -8 80.2302 81.7350   8
  -2  10  -8 36.4467 92.5549   7
  -2  10  -6 6602.96 497.017   5
 -10  -2  -6 6435.76 265.858   8
   2 -10  -6 5328.21 447.864   7
  -2  10  -6 6255.44 387.829   8
  -2  10  -6 5802.01 383.846   7
 -10  -2  -6 5970.92 366.623   1
  10   2  -6 6013.78 412.658   7
  -2  10  -4 823.417 164.858   5
 -10  -2  -4 1130.89 86.4513   8
  -2  10  -4 1127.37 147.360   8
  10   2  -4 973.098 149.801   7
 -10  -2  -4 996.819 136.968   1
   2 -10  -4 1135.60 181.396   7
  -2  10  -2 18381.3 723.206   8
  -2  10  -2 19123.0 671.773   7
  -2  10  -2 17899.4 767.012   5
 -10  -2  -2 20251.1 650.055   8
 -10  -2  -2 20008.7 721.351  10
  10   2  -2 18203.2 702.318   7
   2 -10  -2 20415.3 758.410   3
 -10  -2  -2 18645.0 739.833   1
   2 -10  -2 18405.1 746.622   7
  10   2  -2 18040.1 767.488   8
  -2  10   0 24443.1 909.643   8
   2 -10   0 27134.3 907.975   5
  -2  10   0 23700.6 882.078   5
  10   2   0 24791.1 878.006   8
   2 -10   0 24258.7 858.929   7
  -2  10   0 26576.7 872.289   7
  -2  10   0 24435.1 864.208   3
   2 -10   0 27939.8 946.583   8
 -10  -2   0 24292.3 924.094   1
  10   2   0 27823.6 951.386   1
  10   2   0 25234.0 784.559  10
 -10  -2   0 26073.6 790.000  10
  10   2   2 20291.6 756.660   1
   2 -10   2 20276.8 741.635   8
  -2  10   2 17636.2 725.727   3
 -10  -2   2 19623.2 711.676   7
  10   2   2 17875.7 697.560   3
   2 -10   2 18443.4 754.568  10
  10   2   2 18152.1 627.794   8
   2 -10   4 1243.62 157.182   8
  -2  10   4 953.771 114.512   4
 -10  -2   4 1126.89 139.722   5
  10   2   4 982.939 152.107   3
  -2  10   4 1064.81 173.581   3
  10   2   4 876.358 148.602   1
   2 -10   4 1043.44 168.933  10
  -2  10   4 1052.14 93.9750   1
 -10  -2   4 1003.73 176.877   6
  -2  10   4 973.778 110.255   6
 -10  -2   4 877.644 152.171   9
 -10  -2   6 6483.02 492.797   6
  10   2   6 6329.13 440.856   3
  -2  10   6 6488.63 487.023   3
 -10  -2   8 183.750 104.769   6
  -2  10   8 129.955 153.497   2
  -2  10  10 107.682 203.760   2
  10   2  10 10.0640 127.993   2
  10   2  12 195.871 229.396   2
 -10  -3 -11 991.113 294.582   7
  -3  10 -11 1444.86 327.460   4
  10   3 -11 1006.24 286.253   8
  10   3 -11 1207.65 289.045   7
   3 -10 -11 1144.06 296.113   7
  -3  10 -11 1200.02 272.888   5
  -3  10  -9 106.241 128.341   1
  10   3  -9 34.0938 129.195   8
  10   3  -9-128.796 164.806   7
   3 -10  -9 60.4085 144.744   7
  -3  10  -9 136.755 155.291   5
  -3  10  -9 370.086 135.697   7
 -10  -3  -9 62.6038 145.673   7
   3 -10  -7 2092.29 308.500   7
  -3  10  -7 1898.62 249.754   7
  -3  10  -7 2074.35 221.342   8
  10   3  -7 2086.53 289.530   8
  10   3  -7 1608.44 226.460   7
 -10  -3  -7 2202.42 207.019   1
 -10  -3  -7 2341.99 313.933   7
  -3  10  -7 1808.90 289.337   5
  10   3  -5 2027.95 257.881   8
  -3  10  -5 1982.65 197.522   8
  10   3  -5 1901.30 205.720   7
  -3  10  -5 1789.99 249.471   5
 -10  -3  -5 2221.37 143.320   8
   3 -10  -5 2102.56 268.293   7
 -10  -3  -5 2022.87 197.986   1
 -10  -3  -3 972.505 142.684   1
 -10  -3  -3 914.424 97.8799   8
  -3  10  -3 704.889 151.054   5
  10   3  -3 755.478 124.202   7
   3 -10  -3 945.500 164.443   7
  10   3  -3 665.021 144.529   8
  -3  10  -3 793.044 126.648   8
  -3  10  -1 3949.08 265.557   8
   3 -10  -1 4037.19 230.670   5
 -10  -3  -1 3883.39 276.039   1
  -3  10  -1 4117.52 274.477   5
  10   3  -1 4032.08 272.742   8
  -3  10  -1 4659.10 248.151   7
   3 -10  -1 3774.36 254.148   7
 -10  -3  -1 4428.25 245.010   8
   3 -10  -1 4429.44 253.835   3
 -10  -3  -1 3768.03 202.885  10
   3 -10   1 4459.87 281.112   8
  10   3   1 3851.78 235.905   8
 -10  -3   1 3678.23 244.247   7
  -3  10   1 4811.37 289.430   7
   3 -10   1 4089.84 285.747   5
 -10  -3   1 3842.75 284.419   1
  10   3   1 4529.41 296.190   1
  10   3   1 4060.84 257.735   3
   3 -10   1 3715.34 282.305  10
  -3  10   1 4182.15 256.434   3
  10   3   3 809.028 130.157   1
  10   3   3 778.846 91.3728   8
  -3  10   3 723.299 95.6437   1
  -3  10   3 706.477 131.126   3
  -3  10   3 858.014 96.9177   6
   3 -10   3 964.107 131.515   8
 -10  -3   3 1082.12 169.660   6
 -10  -3   3 1081.91 139.262   7
  10   3   3 888.933 138.706   3
 -10  -3   3 991.365 144.189   5
   3 -10   3 747.953 136.723  10
 -10  -3   3 678.350 143.024   9
  10   3   5 1834.52 191.028   1
   3 -10   5 2083.19 256.659  10
  10   3   5 2073.80 238.684   3
 -10  -3   5 1948.90 259.254   6
  -3  10   5 1612.93 234.784   3
  -3  10   5 1829.49 108.392   1
  -3  10   5 2012.65 184.759   4
  -3  10   5 2007.62 186.637   6
 -10  -3   5 2014.70 233.833   9
  10   3   7 1879.79 258.157   3
 -10  -3   7 2206.25 298.860   6
 -10  -3   9 145.842 161.601   6
  10   3   9 174.091 139.227   2
  -3  10   9 37.1197 132.161   2
  -3  10  11 1433.60 322.037   2
  10   3  11 1012.16 273.879   2
  10   4 -12 183.192 205.351   8
  -4  10 -10 443.313 193.797   5
  -4  10 -10-28.4087 133.405   4
  10   4 -10 146.418 127.520   8
  -4  10 -10 213.326 141.422   1
  10   4 -10-264.966 164.057   7
 -10  -4 -10 43.6801 125.048   4
   4 -10 -10-240.319 199.823   7
  -4  10 -10 29.4733 116.651   7
 -10  -4 -10 305.715 195.104   7
  -4  10  -8 1387.88 220.780   7
  -4  10  -8 1228.58 229.104   1
  10   4  -8 1435.94 256.501   8
  10   4  -8 1464.96 229.949   7
   4 -10  -8 1109.61 244.172   7
 -10  -4  -8 1428.93 263.314   7
  -4  10  -8 1308.41 175.899   8
  -4  10  -8 1283.29 252.423   5
 -10  -4  -6 1421.03 132.610   8
  10   4  -6 996.020 195.004   8
 -10  -4  -6 1206.87 145.810   1
   4 -10  -6 1593.38 271.649   7
  -4  10  -6 1080.82 226.532   5
 -10  -4  -6 1035.45 214.133   7
  -4  10  -6 1246.99 155.814   8
  10   4  -6 1240.49 180.368   7
 -10  -4  -4 1358.28 121.227   8
  10   4  -4 1170.48 184.865   8
  -4  10  -4 1106.32 145.080   2
   4 -10  -4 869.559 165.394   7
  10   4  -4 1242.52 142.227   7
  -4  10  -4 1231.25 203.624   5
  -4  10  -4 952.840 126.128   8
 -10  -4  -4 925.787 133.849   1
  -4  10  -2 2186.63 186.071   7
 -10  -4  -2 2065.50 161.612   8
  -4  10  -2 1828.54 204.317   5
  10   4  -2 1821.10 206.635   8
   4 -10  -2 2068.90 207.270   7
   4 -10  -2 2161.81 150.731   5
 -10  -4  -2 1821.29 168.023  10
   4 -10  -2 2146.24 191.352   3
 -10  -4  -2 1900.02 189.643   1
  -4  10  -2 2057.23 183.205   8
   4 -10   0 553.289 93.3686   5
  10   4   0 501.269 101.595   8
  -4  10   0 508.489 107.947   7
  -4  10   0 421.406 79.9556   5
 -10  -4   0 614.252 111.031   8
   4 -10   0 657.749 111.079   7
   4 -10   0 513.331 111.294   8
  -4  10   0 491.206 110.391   8
  -4  10   0 624.685 97.4940   3
 -10  -4   0 542.167 115.827   1
 -10  -4   0 554.534 55.2602  10
  10   4   2 2174.17 203.826   1
   4 -10   2 1776.83 200.726  10
   4 -10   2 2187.09 188.768   8
 -10  -4   2 1988.66 161.472   7
  -4  10   2 1813.98 181.477   3
 -10  -4   2 1726.38 197.955   9
  10   4   2 1957.65 156.671   8
  10   4   2 1790.09 185.672   3
  -4  10   2 1632.53 156.153   1
   4 -10   4 1278.78 152.969   8
  10   4   4 800.712 126.730   1
 -10  -4   4 903.806 162.192   9
   4 -10   4 1127.16 184.919  10
  -4  10   4 1018.63 160.039   3
 -10  -4   4 1173.95 139.882   7
  -4  10   4 1031.67 107.233   1
  10   4   4 1055.65 164.816   3
 -10  -4   4 1289.35 199.582   6
  -4  10   4 978.709 121.385   6
 -10  -4   6 1177.33 224.626   6
   4 -10   6 1306.75 237.412  10
  10   4   6 1083.19 194.818   3
  -4  10   6 1497.67 180.635   6
  10   4   6 1315.55 159.784   1
  -4  10   8 1613.95 280.023   2
 -10  -4   8 885.051 228.178   6
  -4  10  10 78.2862 180.440   2
  10   4  10 550.924 231.645   2
  10   5 -11 723.485 251.571   8
  -5  10 -11 513.241 226.493   4
   5 -10 -11 662.993 252.714   7
 -10  -5 -11 709.573 271.644   7
  -5  10 -11 387.927 180.394   7
  -5  10 -11 453.513 199.070   5
   5 -10  -9 95.5721 158.053   7
  -5  10  -9 331.779 172.252   5
  10   5  -9 451.138 181.654   8
  -5  10  -9 151.792 111.736   1
 -10  -5  -9 95.0004 128.666   7
  -5  10  -9 65.0617 101.430   7
  10   5  -9 175.946 113.570   7
  -5  10  -7 4041.99 291.869   8
  10   5  -7 3629.57 326.915   7
 -10  -5  -7 4124.08 269.155   1
   5 -10  -7 3896.00 421.680   7
  -5  10  -7 3852.26 369.572   1
 -10  -5  -7 3866.20 404.558   7
  -5  10  -7 4169.96 424.790   5
  10   5  -7 4527.25 424.114   8
  10   5  -5 111.981 111.983   8
  10   5  -5 171.457 81.8101   7
  -5  10  -5 206.229 69.9189   8
 -10  -5  -5 80.3277 66.9049   1
   5 -10  -5-45.8086 127.214   7
  10   5  -5 274.713 89.3540  10
 -10  -5  -5 99.7722 51.4189   8
  -5  10  -5 367.433 149.338   5
  -5  10  -3 2285.89 194.067   8
  10   5  -3 2417.58 186.421   7
  10   5  -3 2678.60 157.929  10
  -5  10  -3 2831.55 198.355   2
 -10  -5  -3 2375.14 213.347   1
  10   5  -3 2441.46 254.857   8
   5 -10  -3 2685.60 148.082   5
   5 -10  -3 2539.40 259.638   7
  -5  10  -3 2583.96 257.453   5
 -10  -5  -3 2892.04 194.408   8
  -5  10  -1 1169.56 145.978   7
  -5  10  -1 779.224 130.842   5
   5 -10  -1 962.279 109.369   5
  -5  10  -1 1096.24 168.623   1
  10   5  -1 963.651 149.104   8
 -10  -5  -1 1116.93 135.080   8
   5 -10  -1 655.028 130.840   7
 -10  -5  -1 839.600 131.979   1
   5 -10  -1 995.540 119.096   3
  -5  10  -1 1125.22 142.330   8
 -10  -5  -1 913.691 95.0456  10
  -5  10   1 923.826 138.624   1
 -10  -5   1 1131.89 126.856   7
  10   5   1 1003.26 148.495   3
  -5  10   1 843.942 112.242   3
  -5  10   1 1014.94 116.355   5
   5 -10   1 818.452 156.295  10
  10   5   1 819.104 110.012   8
   5 -10   1 922.840 134.870   8
 -10  -5   1 939.323 157.761   9
  10   5   3 2171.04 223.240   3
  10   5   3 2505.97 186.902   8
   5 -10   3 2789.52 206.971   8
   5 -10   3 2945.06 279.809  10
 -10  -5   3 2563.72 188.803   7
  -5  10   3 2546.70 232.303   3
  -5  10   3 2602.66 195.173   1
  10   5   3 2711.17 227.953   1
 -10  -5   3 2669.46 258.098   9
 -10  -5   3 2857.47 272.297   6
   5 -10   5 113.338 82.1620  10
   5 -10   5 227.112 80.4039   8
 -10  -5   5 29.1985 74.4200   7
  -5  10   5 110.889 40.5026   1
  10   5   5 128.700 73.8438   1
  10   5   5 230.267 119.905   3
  -5  10   5 133.216 84.6236   6
 -10  -5   5 115.921 113.880   6
  -5  10   7 4661.09 358.647   6
  -5  10   7 3775.64 397.152   2
  10   5   7 4239.15 393.942   3
 -10  -5   7 4536.01 447.096   6
 -10  -5   9 196.548 142.691   6
  -5  10   9 299.115 163.169   2
  -5  10  11 540.165 214.784   2
  10   5  11 287.997 183.533   2
  10   6 -12 1064.43 309.857   8
 -10  -6 -10 106.225 157.445   7
   6 -10 -10 209.745 169.820   7
  -6  10 -10 207.360 159.549   5
  10   6 -10 821.776 229.507   8
  -6  10 -10 410.291 163.127   1
  -6  10 -10 205.364 145.746   7
  -6  10  -8 3605.39 364.678   1
  10   6  -8 3202.08 308.195   7
   6 -10  -8 3036.78 394.418   7
  -6  10  -8 3049.56 330.558   7
 -10  -6  -8 3124.96 395.309   7
  -6  10  -8 2845.29 370.977   5
  10   6  -8 3582.76 391.342   8
  -6  10  -6 1330.71 152.744   8
   6 -10  -6 1291.99 95.9995   5
  -6  10  -6 1286.24 212.444   1
  10   6  -6 1278.59 231.494   8
  10   6  -6 1470.43 191.971   7
  -6  10  -6 1534.97 248.441   5
 -10  -6  -6 1393.66 160.576   1
 -10  -6  -6 1302.52 230.954   7
 -10  -6  -6 1728.12 179.476   8
   6 -10  -6 1061.92 216.436   7
  -6  10  -4 1717.54 224.649   1
  10   6  -4 1293.07 205.527   8
  10   6  -4 1508.15 150.988   7
  -6  10  -4 1451.39 159.191   2
  10   6  -4 1376.09 135.428  10
 -10  -6  -4 1444.17 142.774   8
 -10  -6  -4 1513.14 159.874   1
  -6  10  -4 1412.83 148.877   8
  -6  10  -4 1374.26 217.244   5
   6 -10  -4 934.942 172.199   7
   6 -10  -2 6859.00 289.859   5
  -6  10  -2 7725.38 402.630   7
   6 -10  -2 7629.77 377.351   3
 -10  -6  -2 7332.02 361.607   8
 -10  -6  -2 6069.30 369.443   1
  -6  10  -2 6597.63 351.867   8
  -6  10  -2 6389.22 415.029   1
   6 -10  -2 6813.58 413.505   7
  10   6  -2 6382.35 405.519   8
  -6  10  -2 6472.82 403.508   5
 -10  -6  -2 6946.64 370.783   9
   6 -10   0 18952.0 720.629   8
 -10  -6   0 16467.5 523.808  10
  10   6   0 17369.4 697.813   8
 -10  -6   0 20639.8 741.678   8
  -6  10   0 16602.1 717.694   1
   6 -10   0 17657.2 709.163   7
  -6  10   0 18152.6 597.309   3
  -6  10   0 16815.8 660.714   5
 -10  -6   0 17195.9 715.519   9
   6 -10   2 7161.72 364.127   8
  10   6   2 6454.30 346.404   8
   6 -10   2 6769.02 422.461  10
 -10  -6   2 6624.59 311.102   7
  10   6   2 6864.36 403.293   3
  10   6   2 6873.81 385.468   1
 -10  -6   2 6469.01 403.343   6
  -6  10   2 6704.16 357.396   3
  -6  10   2 7035.92 372.795   1
 -10  -6   2 6222.91 404.436   9
  -6  10   4 1481.98 147.221   1
   6 -10   4 1522.87 152.367   8
 -10  -6   4 1597.56 152.388   7
  -6  10   4 1301.29 156.855   6
 -10  -6   4 1509.35 216.042   6
  10   6   4 1563.36 171.241   1
  10   6   4 1280.06 195.072   3
  10   6   4 1510.31 153.737   8
   6 -10   4 1375.80 211.778  10
   6 -10   6 1360.75 252.307  10
  -6  10   6 1351.70 245.258   2
  10   6   6 1316.29 156.056   1
  10   6   6 1458.88 221.132   3
 -10  -6   6 1472.84 238.360   6
  -6  10   6 1354.33 188.933   6
  10   6   8 2944.39 357.960   3
  -6  10   8 3454.11 406.248   2
 -10  -6   8 3748.20 431.980   6
  -6  10  10 29.3667 160.156   2
  10   6  10 567.401 210.886   2
  -7  10 -11 80.8901 143.453   7
   7 -10 -11 179.274 214.173   7
  -7  10 -11-329.853 224.556   5
  10   7 -11 102.746 178.343   8
 -10  -7 -11-140.856 198.219   7
  10   7  -9-12.3139 131.901   8
  10   7  -9 314.322 132.162   7
  -7  10  -9 190.905 103.343   1
 -10  -7  -9 180.023 151.439   7
  -7  10  -9 323.918 183.614   5
   7 -10  -9 229.847 189.352   7
  -7  10  -9 80.8147 120.057   7
   7 -10  -7 3413.93 391.412   7
  -7  10  -7 3011.98 325.815   1
  10   7  -7 3198.63 284.894   7
  10   7  -7 2272.59 320.213   8
 -10  -7  -7 2963.06 358.114   7
  -7  10  -7 2784.27 345.785   5
  -7  10  -7 3197.58 231.178   8
  -7  10  -5 625.409 106.092   8
 -10  -7  -5 598.735 156.991   7
 -10  -7  -5 475.800 84.4272   9
  10   7  -5 727.697 174.977   8
   7 -10  -5 372.239 171.491   7
  10   7  -5 723.153 124.321  10
  -7  10  -5 677.491 174.391   5
 -10  -7  -5 839.055 125.530   8
  10   7  -5 646.629 119.260   7
  -7  10  -5 550.945 151.799   1
 -10  -7  -3 19.2771 63.2114   9
  -7  10  -3 19.7762 52.3499   2
 -10  -7  -3 1.04911 58.1194   8
  10   7  -3 146.952 91.9528   8
   7 -10  -3-48.3165 93.8248   7
  -7  10  -3-119.335 88.4628   5
  -7  10  -3-5.32971 56.7406   8
  -7  10  -3-57.3146 91.2824   1
  10   7  -3 6.77874 31.8855  10
   7 -10  -1 1684.35 207.809   7
  10   7  -1 1352.33 172.613   8
  -7  10  -1 1440.73 188.334   1
  -7  10  -1 1598.82 107.076   3
   7 -10  -1 1632.95 144.662   3
 -10  -7  -1 2123.13 200.788   8
 -10  -7  -1 1406.09 173.153   9
  -7  10  -1 1487.16 173.601   5
  -7  10   1 1572.17 139.286   5
  10   7   1 1576.19 173.182   8
  10   7   1 1788.01 205.768   3
 -10  -7   1 1246.56 178.993   9
  -7  10   1 1314.80 133.826   3
   7 -10   1 1716.26 172.058   8
   7 -10   1 1506.09 197.647  10
  -7  10   1 1229.62 163.059   1
  -7  10   3 70.3397 71.0349   1
  10   7   3 115.556 88.3016   3
  10   7   3-6.21543 59.6629   8
 -10  -7   3 59.3943 48.2705   7
   7 -10   3-17.7160 76.6378  10
  10   7   3 25.3837 63.0760   1
  -7  10   3 69.2599 77.8707   3
   7 -10   3 21.4680 56.1421   8
 -10  -7   3 111.326 104.068   9
 -10  -7   3-131.354 106.019   6
 -10  -7   5 587.307 177.055   6
  -7  10   5 741.860 167.582   2
   7 -10   5 773.427 112.728   8
  -7  10   5 538.703 92.3729   1
 -10  -7   5 904.524 127.787   7
  10   7   5 511.963 145.477   3
  -7  10   5 503.922 120.475   6
   7 -10   5 773.685 182.525  10
  10   7   5 523.737 106.191   1
  -7  10   7 2667.66 283.066   6
  -7  10   7 3201.51 222.919   9
  10   7   7 2597.24 318.485   3
  -7  10   7 2907.36 357.948   2
 -10  -7   7 2625.50 340.041   6
  -7  10   9 229.542 162.184   2
  -7  10  11-49.1217 171.446   2
  10   7  11 303.594 208.338   2
  10   8 -12-258.241 200.638   8
  -8  10 -10 180.886 172.620   7
   8 -10 -10-55.2608 164.988   7
 -10  -8 -10 401.864 218.272   7
  -8  10 -10 71.9785 138.529   5
  10   8 -10 116.364 167.507   8
  -8  10 -10 304.653 158.434   1
 -10  -8  -8 542.041 194.997   7
  -8  10  -8 407.072 185.759   5
  10   8  -8 407.985 121.398   7
 -10  -8  -8 554.890 141.080   4
  10   8  -8 384.141 170.406   8
   8 -10  -8 689.525 210.308   7
  -8  10  -8 288.765 141.335   1
  -8  10  -6 1613.00 153.005   8
   8 -10  -6 1401.76 245.519   7
  10   8  -6 1764.99 272.529   8
  -8  10  -6 1628.40 251.134   1
  -8  10  -6 1707.87 277.304   5
 -10  -8  -6 2079.57 146.569   9
 -10  -8  -6 1627.57 271.598   7
  10   8  -6 1639.07 185.534   7
  -8  10  -4 1750.59 235.872   1
  -8  10  -4 2015.71 162.272   8
 -10  -8  -4 1613.59 156.801   9
  10   8  -4 1582.17 216.485   8
  10   8  -4 1810.30 147.056   7
   8 -10  -4 1961.77 188.146   1
   8 -10  -4 1402.93 236.297   7
 -10  -8  -4 1702.63 232.606   7
  10   8  -4 1893.56 157.758  10
  -8  10  -4 1935.77 249.402   5
 -10  -8  -2 376.393 100.681   9
  10   8  -2 366.451 104.834   8
  -8  10  -2 614.492 126.697   5
   8 -10  -2 753.870 157.527   7
  -8  10  -2 498.231 132.707   1
  -8  10  -2 602.512 63.6081   2
   8 -10  -2 538.228 100.859   3
  -8  10   0 13701.8 638.838   1
 -10  -8   0 13958.9 638.970   9
   8 -10   0 13239.3 654.220  10
  -8  10   0 13910.9 574.659   5
   8 -10   0 13528.7 631.666   7
  -8  10   0 14443.1 480.490   3
  10   8   0 13948.4 623.670   8
 -10  -8   2 540.019 130.346   6
  10   8   2 465.277 105.630   8
   8 -10   2 715.070 113.710   8
  -8  10   2 429.207 105.481   1
   8 -10   2 659.604 147.799  10
 -10  -8   2 490.829 72.1288   7
 -10  -8   2 499.839 142.669   9
  10   8   2 470.223 137.717   3
  -8  10   4 1838.22 220.365   2
  -8  10   4 1765.29 182.934   1
 -10  -8   4 1642.79 230.997   6
   8 -10   4 2207.44 169.784   8
 -10  -8   4 2173.73 157.536   7
  10   8   4 1853.25 187.937   1
  10   8   4 1532.82 212.359   3
  10   8   4 1981.82 195.191   8
   8 -10   4 1993.17 255.438  10
  -8  10   4 1869.62 203.970   6
  -8  10   6 1540.52 242.155   2
 -10  -8   6 1241.14 249.584   6
  -8  10   6 1376.78 195.077   6
  10   8   6 1309.72 225.947   3
  -8  10   6 1714.16 148.942   1
   8 -10   6 1740.35 268.100  10
  -8  10   8 576.591 190.032   2
  10   8   8 433.532 161.646   3
  -8  10   8 455.173 151.710   6
 -10  -8   8 436.136 173.653   6
  -8  10  10-190.390 235.730   2
  -9  10 -11 986.044 279.246   5
   9 -10 -11 976.923 347.230   7
  -9  10 -11 692.526 269.414   7
  10   9 -11 971.289 286.859   8
  -9  10  -9 751.212 248.196   5
  -9  10  -9 301.624 145.023   7
  10   9  -9 610.082 201.865   8
 -10  -9  -9 201.284 186.533   7
   9 -10  -9 329.045 180.644   7
  -9  10  -9 425.668 175.840   1
  -9  10  -7 1379.72 220.862   1
  10   9  -7 1347.77 187.984   7
   9 -10  -7 920.475 226.094   7
 -10  -9  -7 1106.39 240.558   7
  10   9  -7 1342.74 247.423   8
  -9  10  -7 1241.34 246.735   5
  -9  10  -5 138.797 133.873   5
  10   9  -5 93.2984 65.9702  10
 -10  -9  -5 199.165 67.7943   9
  -9  10  -5 207.237 81.4652   3
  10   9  -5 197.054 79.2545   7
   9 -10  -5 243.925 95.2170   1
  -9  10  -5 44.7375 85.7927   1
  10   9  -5 206.102 122.443   8
 -10  -9  -5 136.704 131.373   7
   9 -10  -5 357.916 144.080   7
  -9  10  -5 221.314 70.9155   8
  10   9  -3 35.0977 38.4553  10
   9 -10  -3 26.6822 129.369   7
  -9  10  -3 29.4300 102.340   5
  -9  10  -3 71.8354 98.1032   1
 -10  -9  -3 159.018 91.1232   7
 -10  -9  -3-10.5939 66.4653   9
  10   9  -3 115.423 113.847   8
  10   9  -1 6663.72 422.458   8
   9 -10  -1 7127.59 443.347   7
   9 -10  -1 7813.57 335.739   3
  -9  10  -1 6830.36 437.169   1
 -10  -9  -1 6892.77 405.693   9
  -9  10  -1 6591.46 394.306   5
  -9  10   1 7068.93 337.730   5
   9 -10   1 7802.02 399.543   8
   9 -10   1 6526.41 435.977  10
  10   9   1 6881.86 431.921   3
 -10  -9   1 6962.83 396.927   6
  10   9   1 6886.30 404.724   8
  -9  10   1 6970.17 418.858   1
 -10  -9   1 7272.80 443.949   9
 -10  -9   3 30.9499 92.5876   6
  -9  10   3 119.625 75.0154   1
  -9  10   3 53.7576 67.0261   2
   9 -10   3-126.258 108.615  10
 -10  -9   3 91.3079 39.6692   7
  10   9   3 120.588 90.8047   8
  10   9   3 18.7063 86.0267   3
   9 -10   3-19.1224 57.0826   8
  10   9   5 103.853 67.0134   1
  -9  10   5 188.545 92.6115   1
  -9  10   5 327.152 128.749   2
   9 -10   5 97.9126 46.4807   8
 -10  -9   5 59.0728 48.4923   7
  10   9   5 181.231 117.893   3
  -9  10   5 219.082 110.652   6
   9 -10   5 19.6779 96.5934  10
 -10  -9   5 324.284 154.037   6
  -9  10   7 1113.05 234.182   2
  -9  10   7 1352.98 166.060   9
  10   9   7 1045.05 222.918   3
 -10  -9   7 1073.02 237.113   6
  -9  10   7 1279.08 207.614   6
  -9  10   9 476.546 174.210   6
  -9  10   9 629.277 238.977   2
  10   9   9 193.994 156.741   3
  10   9  11 1565.61 368.937   2
  -9  10  11 1065.23 310.969   2
 -10  10 -12 700.103 300.461   7
  10  10 -12 675.499 288.616   8
  10  10 -10 390.185 172.390   8
  10 -10 -10 278.741 229.703   7
 -10 -10 -10 303.814 213.901   7
 -10  10 -10 61.7813 149.095   1
 -10  10 -10 83.4528 142.214   7
 -10  10 -10-22.3456 194.088   5
  10  10  -8 926.265 214.772   8
  10 -10  -8 526.397 216.116   7
 -10 -10  -8 741.283 211.019   7
 -10  10  -8 874.964 212.008   1
 -10  10  -8 938.598 269.290   5
 -10 -10  -6 1668.86 275.550   7
  10  10  -6 1607.10 260.078   8
  10  10  -6 2300.46 188.244   7
  10 -10  -6 1609.48 277.028   7
 -10  10  -6 1947.75 283.317   1
 -10  10  -6 1296.22 246.848   5
  10  10  -4 159.936 113.583   8
  10 -10  -4 28.1769 114.910   7
 -10  10  -4 148.612 59.7856   3
 -10  10  -4 126.461 131.244   1
 -10 -10  -4 374.887 124.340   7
  10  10  -4 305.953 91.0536  10
 -10  10  -2 2320.77 255.924   1
  10  10  -2 1760.55 220.773   8
  10 -10  -2 2330.43 190.238   3
  10 -10  -2 1998.57 240.454   7
 -10 -10  -2 1786.88 197.569   9
 -10 -10  -2 1956.35 205.132   7
 -10  10   0 766.869 119.844   5
 -10  10   0 810.260 71.5909   2
  10 -10   0 906.325 183.532  10
  10  10   0 814.088 144.377   8
 -10 -10   0 1029.97 131.631   4
 -10  10   0 862.685 169.055   1
 -10  10   2 2202.09 140.877   5
  10 -10   2 2193.48 187.643   8
 -10 -10   2 2103.90 123.971   7
  10 -10   2 2042.11 245.696  10
  10  10   2 1912.62 210.624   8
 -10  10   2 2406.06 196.474   2
  10  10   2 2125.83 253.815   3
 -10  10   2 2173.28 226.221   1
 -10 -10   2 2276.44 235.630   6
 -10 -10   4 324.717 152.896   6
 -10  10   4 234.711 108.434   2
  10 -10   4 228.327 72.4296   8
  10  10   4 225.151 111.014   8
 -10  10   4 53.4472 74.1058   1
  10 -10   4-53.7968 142.660  10
  10  10   4 200.000 127.042   3
 -10 -10   4 227.218 50.0382   7
 -10  10   6 1951.96 268.245   2
  10  10   6 2047.18 296.683   3
 -10  10   6 1969.97 246.824   6
 -10  10   6 1865.21 188.357   1
 -10 -10   6 2404.76 319.157   6
  10 -10   6 1776.22 270.309  10
 -10  10   8 787.340 222.087   2
  10  10   8 652.408 198.166   3
 -10 -10   8 601.047 207.523   6
 -10  10   8 534.473 170.525   6
 -10  10  10-52.7533 196.937   2
  10  11 -11 801.606 267.344   8
 -11  10 -11 691.552 277.336   7
  10  11  -9 187.394 169.152   8
 -11  10  -9-159.774 168.714   5
  11 -10  -9-37.1337 147.680   7
 -10 -11  -9-10.7587 161.347   7
 -11  10  -9 343.121 162.241   1
  11 -10  -7 637.223 201.328   7
 -10 -11  -7 811.051 222.708   7
  10  11  -7 498.861 169.516   8
 -11  10  -7 535.868 151.635   1
 -11  10  -7 364.268 173.873   5
 -11  10  -5 1215.84 215.764   1
 -11  10  -5 1665.61 162.325   3
  10  11  -5 1599.20 176.810  10
  11 -10  -5 1437.83 254.905   7
 -10 -11  -5 1329.21 212.925   7
  10  11  -5 1442.56 233.429   8
  10  11  -5 1556.81 118.600   7
  10  11  -3 89.7135 113.009   8
  11 -10  -3 323.711 152.390   7
 -10 -11  -3 274.338 123.848   7
 -11  10  -3 251.452 135.031   1
  11 -10  -1 1187.30 116.615   3
  10  11  -1 938.591 171.694   8
 -11  10  -1 1024.32 180.543   1
 -10 -11  -1 1110.46 137.383   7
 -10 -11  -1 1159.65 126.549   4
  11 -10  -1 1100.98 194.164   7
  11 -10   1 1236.94 160.248   8
  10  11   1 1049.94 166.010   8
 -11  10   1 1204.56 119.046   2
  11 -10   1 1198.52 183.897  10
 -10 -11   1 1007.24 85.9522  10
 -11  10   1 1147.15 175.527   1
  10  11   1 945.634 180.902   3
 -10 -11   1 1048.03 157.435   6
 -11  10   1 988.934 117.708   5
  11 -10   3 284.906 69.1822   8
 -11  10   3 150.987 84.4201   2
  11 -10   3 228.062 127.924  10
 -11  10   3 467.424 127.579   1
 -10 -11   3 262.180 115.577   6
  10  11   3 315.275 98.5589   8
  10  11   3 162.547 89.1276   3
  11 -10   5 1307.37 238.129  10
 -11  10   5 1313.50 200.253   2
  10  11   5 1485.51 181.422   1
  10  11   5 1818.30 283.408   3
 -11  10   5 1491.80 218.708   6
 -10 -11   5 1469.16 233.776   6
 -11  10   5 1609.97 193.252   1
 -10 -11   7 764.626 220.237   6
 -11  10   7 314.778 124.215   2
  10  11   7 664.554 197.540   3
 -11  10   7 683.430 185.290   6
 -11  10   9 12.4567 128.221   6
  10  11   9 42.1139 161.787   3
 -11  10   9 284.146 177.810   2
 -11   9 -10 379.559 189.283   5
   9  11 -10 214.474 126.002   8
  -9 -11 -10-165.553 187.750   7
  11  -9 -10 136.103 178.545   7
 -11   9 -10 260.883 200.409   7
 -11   9  -8 654.893 206.140   5
  11  -9  -8 758.348 221.542   7
  -9 -11  -8 450.692 197.459   7
 -11   9  -8 673.270 209.564   1
   9  11  -8 694.873 219.678   4
   9  11  -8 883.743 214.583   8
 -11   9  -6 834.612 184.355   1
  -9 -11  -6 742.829 91.9637   4
   9  11  -6 1012.82 229.610   4
   9  11  -6 879.932 116.974   7
  11  -9  -6 897.425 240.588   7
   9  11  -6 687.376 195.439   8
  -9 -11  -6 700.091 195.853   7
 -11   9  -4 1248.45 207.492   1
   9  11  -4 1285.54 229.896   4
   9  11  -4 1397.77 151.022  10
 -11   9  -4 1565.46 134.112   3
  11  -9  -4 1260.11 228.210   7
  -9 -11  -4 1213.69 198.986   7
   9  11  -4 1265.28 223.845   8
 -11   9  -2 9021.67 540.942   1
  11  -9  -2 8864.56 537.307   7
  -9 -11  -2 9834.81 366.532   4
  -9 -11  -2 9041.27 478.351   7
  11  -9  -2 10097.8 445.360   3
   9  11  -2 9245.09 540.243   8
 -11   9   0 2.46449 86.7755   1
   9  11   0 175.155 101.681   8
  -9 -11   0 3.33754 43.8860   7
  -9 -11   0 32.6671 61.6695   4
  11  -9   0 215.964 128.024  10
  -9 -11   0 40.3777 70.1441   6
  11  -9   2 10786.4 451.160   8
 -11   9   2 9745.71 441.789   2
   9  11   2 9305.20 515.758   8
  11  -9   2 8904.61 537.419  10
 -11   9   2 9885.32 523.552   1
  -9 -11   2 9543.40 372.202  10
  -9 -11   2 9344.86 504.102   6
   9  11   2 8536.46 532.976   3
 -11   9   2 9809.93 369.208   5
   9  11   4 1205.67 182.816   8
  11  -9   4 1305.48 111.171   8
   9  11   4 1460.47 169.264   1
  -9 -11   4 1200.45 201.680   6
 -11   9   4 1504.25 181.907   1
 -11   9   4 1327.88 191.548   2
  11  -9   4 1607.96 239.633  10
   9  11   4 1533.64 235.349   3
 -11   9   6 751.185 183.972   2
 -11   9   6 1019.27 196.745   6
 -11   9   6 957.823 150.607   1
   9  11   6 824.942 200.605   3
  -9 -11   6 879.099 226.249   6
  11  -9   6 927.609 222.189  10
 -11   9   8 761.458 192.788   6
 -11   9   8 1029.71 247.681   2
   9  11   8 902.535 208.850   3
 -11   9  10 256.903 208.894   2
 -11   9  10 458.534 196.963   6
 -11   8 -11 115.086 149.399   5
   8  11 -11-67.4556 147.563   8
  11  -8 -11-62.4558 187.548   7
 -11   8 -11 23.8649 153.686   7
 -11   8  -9 163.558 126.958   1
   8  11  -9 295.127 169.175   4
   8  11  -9 219.593 158.172   8
  11  -8  -9 183.051 170.135   7
  -8 -11  -9-52.8415 141.130   7
 -11   8  -9 37.0134 168.201   5
   8  11  -7 489.598 171.886   8
   8  11  -7 462.922 172.214   4
  11  -8  -7 567.885 180.887   7
   8  11  -7 604.497 110.039   7
  -8 -11  -7 718.335 220.189   7
 -11   8  -7 350.996 149.371   1
  11  -8  -5 343.662 152.650   7
   8  11  -5 257.709 148.573   4
   8  11  -5 378.647 133.213   8
   8  11  -5 215.418 52.6229   7
  -8 -11  -5 83.3966 121.639   7
 -11   8  -5 360.902 93.9037   3
 -11   8  -5 325.724 154.596   1
  -8 -11  -5 161.289 39.3811   4
 -11   8  -3 4597.45 372.319   1
  11  -8  -3 4923.31 388.961   7
   8  11  -3 4731.87 376.835   8
 -11   8  -3 5590.67 216.868   3
  -8 -11  -3 4953.13 359.025   7
   8  11  -3 4347.06 356.844   4
   8  11  -1 7277.26 449.498   8
  -8 -11  -1 8112.10 342.417   4
  11  -8  -1 7301.28 461.386   7
  11  -8  -1 8559.12 342.568   3
  -8 -11  -1 7686.34 384.766   7
 -11   8  -1 7797.52 479.185   1
  11  -8   1 8613.90 404.876   8
  -8 -11   1 7989.48 414.237   6
  -8 -11   1 7952.67 293.595   7
   8  11   1 7656.21 452.934   8
 -11   8   1 7552.77 456.481   1
  11  -8   1 8024.21 470.725  10
   8  11   1 7215.86 464.095   3
 -11   8   1 8016.26 334.315   2
  -8 -11   1 8097.53 337.561  10
   8  11   3 4766.50 346.863   8
  11  -8   3 4476.13 372.225  10
 -11   8   3 5409.51 338.661   2
  11  -8   3 5273.27 258.765   8
  -8 -11   3 4927.14 367.413   6
  -8 -11   3 5377.37 282.463  10
   8  11   3 5815.19 333.900   1
 -11   8   3 5042.01 343.773   1
   8  11   3 4777.83 385.606   3
   8  11   5 243.170 78.6921   1
   8  11   5 90.6649 124.696   3
 -11   8   5 141.325 107.841   2
 -11   8   5 314.739 123.486   6
  -8 -11   5 226.631 131.972   6
  11  -8   5 34.7689 101.521  10
 -11   8   5 456.017 120.048   1
 -11   8   7 577.487 138.270   9
 -11   8   7 554.516 186.369   2
 -11   8   7 689.124 195.176   6
   8  11   7 680.703 193.200   3
 -11   8   9-21.9092 134.466   6
   8  11   9 110.456 134.175   3
 -11   8   9 34.1378 117.411   2
 -11   8  11 89.9987 159.693   2
   8  11  11-139.671 207.936   2
 -11   7 -10 741.328 237.496   7
  11  -7 -10 667.882 246.388   7
   7  11 -10 1185.12 269.347   8
   7  11 -10 1367.75 286.580   5
   7  11 -10 1002.49 275.442   4
  -7 -11 -10 833.281 250.265   7
 -11   7 -10 642.297 232.851   5
   7  11  -8 1114.83 242.706   5
   7  11  -8 1675.87 271.582   8
 -11   7  -8 1011.36 202.794   1
   7  11  -8 1321.07 290.552   4
  11  -7  -8 898.518 240.098   7
  -7 -11  -8 1173.15 253.675   7
  11  -7  -6 673.695 200.539   7
   7  11  -6 597.906 98.1386   7
   7  11  -6 619.243 172.400   8
   7  11  -6 430.279 187.969   4
 -11   7  -6 728.288 170.389   1
  -7 -11  -6 799.188 203.097   7
   7  11  -4 95.3163 113.709   8
  11  -7  -4 19.9053 135.789   7
 -11   7  -4 104.168 88.6311   1
  -7 -11  -4 189.050 117.919   7
 -11   7  -4 130.274 52.4010   3
   7  11  -4 40.2275 76.9073  10
   7  11  -4 226.055 130.059   4
   7  11  -2 447.596 132.185   8
   7  11  -2 535.512 124.074   4
  11  -7  -2 454.284 132.637   7
  11  -7  -2 311.874 81.7549   3
  -7 -11  -2 135.034 79.6197   7
 -11   7  -2 74.3228 94.9070   1
  -7 -11   0 315.981 86.0743   6
  11  -7   0 290.711 110.209  10
   7  11   0 208.611 100.493   8
  -7 -11   0 336.221 70.4336   7
  11  -7   0 214.876 34.4991   3
 -11   7   0 191.980 107.496   1
   7  11   2 382.281 137.721   3
   7  11   2 105.470 81.9169   8
  11  -7   2 328.279 71.3358   8
   7  11   2 295.164 86.7848   9
  -7 -11   2 208.922 59.1517  10
  11  -7   2 287.665 108.592  10
  -7 -11   2 229.427 87.5096   6
 -11   7   2 432.843 91.1405   2
 -11   7   2 248.789 97.8635   1
   7  11   4 173.907 109.614   8
  11  -7   4 94.5163 107.288  10
   7  11   4 197.637 106.015   3
   7  11   4 238.862 77.0245   1
 -11   7   4 111.680 88.6826   2
  -7 -11   4 70.5394 104.109   6
  11  -7   4 73.4754 22.2214   8
 -11   7   4-5.42655 83.1882   1
  11  -7   6 696.803 142.690   2
   7  11   6 777.082 197.277   3
 -11   7   6 597.784 153.824   6
 -11   7   6 744.313 188.706   2
 -11   7   8 1248.58 272.315   2
   7  11   8 1135.86 256.857   3
 -11   7   8 1148.13 241.044   6
 -11   7  10 553.441 202.597   6
 -11   7  10 783.482 249.402   2
   6  11 -11 234.646 205.059   4
   6  11 -11 24.9926 143.494   5
  11  -6 -11 154.089 189.502   7
  -6 -11 -11 346.388 232.112   7
 -11   6 -11 546.472 284.518   7
 -11   6 -11 117.451 157.649   5
   6  11 -11-86.0789 150.119   8
 -11   6  -9-113.180 131.020   1
   6  11  -9-86.1925 151.019   5
  11  -6  -9-42.1429 172.324   7
 -11   6  -9 64.4059 132.729   7
  -6 -11  -9-63.1492 151.627   7
   6  11  -9-207.908 181.024   8
   6  11  -9 252.136 186.930   4
   6  11  -7 1385.55 262.293   4
   6  11  -7 1207.45 246.320   5
   6  11  -7 816.086 185.319   8
  11  -6  -7 1099.57 229.753   7
   6  11  -7 1171.88 162.184   7
  -6 -11  -7 1294.41 262.090   7
 -11   6  -7 1337.07 212.865   1
 -11   6  -5 7640.97 496.239   1
   6  11  -5 7641.67 533.458   4
  11  -6  -5 8119.21 535.368   7
   6  11  -5 8361.83 336.224   7
 -11   6  -5 9445.99 447.717   3
  -6 -11  -5 7996.50 385.105   6
   6  11  -5 8888.67 562.148   5
   6  11  -5 8049.55 518.206   8
  -6 -11  -5 8103.38 536.301   7
 -11   6  -3 628.867 144.827   1
   6  11  -3 1216.66 145.472  10
   6  11  -3 1203.29 185.168   4
  11  -6  -3 679.270 158.670   7
   6  11  -3 852.575 167.672   8
  -6 -11  -3 937.756 163.965   7
 -11   6  -3 932.962 87.6198   3
 -11   6  -1 6716.83 422.465   1
   6  11  -1 6946.45 423.518   8
  11  -6  -1 6844.03 424.223   7
   6  11  -1 7435.20 377.193   4
  -6 -11  -1 7641.34 361.402   7
  -6 -11  -1 6964.11 292.657   6
  11  -6  -1 7101.19 308.442   3
   6  11   1 6713.16 405.983   8
 -11   6   1 6378.14 402.306   1
  11  -6   1 7055.13 405.814  10
  -6 -11   1 6797.10 240.516   7
   6  11   1 7113.12 435.422   3
  -6 -11   1 6834.31 354.293   6
  -6 -11   1 6833.68 327.219  10
   6  11   1 7479.67 394.200   9
  11  -6   3 835.401 80.9855   2
 -11   6   3 706.234 124.938   2
  11  -6   3 797.583 75.3514   8
   6  11   3 855.417 182.679   3
   6  11   3 1002.77 152.531   8
   6  11   3 847.555 123.484   1
  -6 -11   3 873.934 117.884  10
   6  11   3 868.354 113.733   9
  11  -6   3 1012.05 177.095  10
  -6 -11   3 824.698 149.163   6
 -11   6   3 824.456 142.409   1
 -11   6   5 7859.51 505.526   2
  11  -6   5 8085.52 414.918   2
   6  11   5 8249.16 353.979   1
  11  -6   5 8536.03 564.887  10
   6  11   5 7950.36 542.426   3
 -11   6   5 8265.80 448.997   1
  -6 -11   5 7724.47 529.943   6
 -11   6   5 8327.75 522.418   6
 -11   6   7 1112.92 219.460   6
  11  -6   7 1109.22 167.738   2
 -11   6   7 862.673 193.626   2
   6  11   7 940.089 209.911   3
 -11   6   7 1053.90 171.081   9
  11  -6   9 269.371 132.936   2
 -11   6   9-34.4482 130.588   6
 -11   6   9 4.66502 124.942   2
   6  11  11-88.4885 143.997   2
 -11   5 -12 1320.44 351.077   4
   5  11 -12 1178.54 327.978   5
 -11   5 -10 161.085 185.148   7
  11  -5 -10-183.834 207.708   7
  -5 -11 -10 323.860 199.928   7
   5  11 -10 75.2663 114.208   8
   5  11 -10 57.2200 142.781   5
   5  11 -10-94.9070 155.516   4
   5  11  -8-117.216 117.493   5
  -5 -11  -8 166.896 139.771   7
   5  11  -8 15.8231 105.643   8
   5  11  -8 137.858 150.967   4
  11  -5  -8 122.923 138.175   7
   5  11  -8 131.103 103.391   7
 -11   5  -8 143.107 110.098   1
  11  -5  -6 4495.11 393.004   7
 -11   5  -6 4225.67 353.179   1
   5  11  -6 3878.19 394.087   4
   5  11  -6 4468.85 268.270   7
  -5 -11  -6 4431.73 414.489   7
   5  11  -6 4252.62 374.704   8
   5  11  -6 4427.90 403.476   5
  -5 -11  -6 3831.53 274.131   6
   5  11  -4 1016.59 176.341   8
   5  11  -4 911.442 177.238   5
 -11   5  -4 915.108 112.059   3
   5  11  -4 937.722 170.229   4
   5  11  -4 986.428 70.0998   7
  -5 -11  -4 893.535 90.0311   6
  11  -5  -4 838.057 173.282   7
 -11   5  -4 735.342 150.143   1
  -5 -11  -4 1099.12 178.851   7
 -11   5  -2 4559.43 332.848   1
   5  11  -2 4264.91 298.220   4
  11  -5  -2 4583.35 342.050   7
  -5 -11  -2 4117.48 285.068   7
   5  11  -2 4189.39 318.849   8
  -5 -11   0 71.4251 53.4952   6
  11  -5   0 22.9598 30.9188   2
   5  11   0-19.2918 56.4082   4
  -5 -11   0 7.78178 43.8187   7
  11  -5   0 157.239 85.9650  10
 -11   5   0 128.059 82.1916   1
   5  11   0 92.9850 78.0163   8
   5  11   2 4703.31 281.615   9
  11  -5   2 4271.95 170.138   2
   5  11   2 4545.73 342.187   3
 -11   5   2 4287.46 312.206   1
  -5 -11   2 4163.50 257.035  10
  -5 -11   2 4448.15 296.990   6
  11  -5   2 4395.99 323.221  10
   5  11   2 4689.02 331.529   8
  -5 -11   4 1046.14 153.715  10
  11  -5   4 1083.26 127.792   2
  -5 -11   4 777.237 165.437   6
  11  -5   4 1203.67 195.406  10
 -11   5   4 827.512 160.739   6
 -11   5   4 1020.95 156.880   1
   5  11   4 931.582 175.846   3
 -11   5   4 1101.79 175.666   2
   5  11   4 1067.66 117.326   1
 -11   5   6 3840.74 375.937   2
   5  11   6 4526.02 413.019   3
 -11   5   6 4605.63 396.991   6
 -11   5   6 4122.46 319.815   9
  11  -5   6 3824.32 310.618   2
 -11   5   8-6.30529 131.488   2
 -11   5   8 69.8247 84.7777   9
   5  11   8 46.1249 134.481   3
 -11   5   8-125.600 117.427   6
  11  -5   8 34.4111 124.487   2
 -11   5  10 669.113 237.471   6
  11  -5  10 58.1108 144.745   2
   4  11 -11 1148.70 338.720   4
  11  -4 -11 338.036 235.796   7
 -11   4 -11 1065.88 302.468   7
  -4 -11 -11 376.464 232.327   7
   4  11 -11 764.169 209.032   5
 -11   4  -9 209.897 123.958   1
   4  11  -9 231.807 190.855   4
   4  11  -9 332.171 141.736   5
   4  11  -9 229.190 160.666   8
  -4 -11  -9 406.820 210.915   7
 -11   4  -9 138.611 129.448   7
  11  -4  -9 268.959 166.444   7
   4  11  -7 1682.37 267.547   5
   4  11  -7 1839.49 256.087   8
 -11   4  -7 1728.43 238.870   1
   4  11  -7 2009.46 312.559   4
   4  11  -7 2127.14 207.412   7
  11  -4  -7 1548.04 250.456   7
  -4 -11  -7 1985.76 311.010   7
   4  11  -5 1206.50 194.937   8
   4  11  -5 1213.82 212.905   4
   4  11  -5 1353.32 216.077   5
   4  11  -5 1583.49 132.740   7
  11  -4  -5 1553.94 231.151   7
  -4 -11  -5 929.400 169.158   7
 -11   4  -5 1407.77 204.213   1
  -4 -11  -5 1384.70 130.236   6
   4  11  -3 1011.21 158.749   8
  -4 -11  -3 830.529 59.4134   6
 -11   4  -3 1127.51 172.935   1
   4  11  -3 1109.57 162.148   4
   4  11  -3 1213.23 145.466  10
  11  -4  -3 1089.35 173.192   7
  -4 -11  -3 1209.89 167.138   7
 -11   4  -3 1284.74 112.140   3
 -11   4  -1 1262.44 173.072   1
   4  11  -1 1239.41 143.250   4
  11  -4  -1 901.721 152.440   7
  11  -4  -1 1086.96 110.122   2
  -4 -11  -1 1048.08 124.331   7
   4  11  -1 1106.04 163.478   8
   4  11  -1 1227.14 133.610   6
  -4 -11  -1 1007.19 74.0735   6
 -11   4  -1 1368.33 170.570  10
   4  11   1 1003.11 151.581   3
   4  11   1 1089.92 87.4116   4
  -4 -11   1 1065.50 72.2029   7
 -11   4   1 986.754 158.665   1
  11  -4   1 969.605 71.0669   3
   4  11   1 1038.80 160.022   8
   4  11   1 1364.43 137.353   7
  11  -4   1 1077.84 149.889  10
  -4 -11   1 1173.15 137.287  10
  -4 -11   1 963.620 119.746   6
 -11   4   3 1125.40 156.783   1
  11  -4   3 983.593 159.171  10
   4  11   3 940.203 156.260   8
  -4 -11   3 980.929 134.351  10
   4  11   3 1219.33 185.036   3
   4  11   3 1345.47 123.539   9
 -11   4   5 1527.05 225.872   6
  11  -4   5 1348.75 167.485   2
   4  11   5 1371.65 101.134   1
   4  11   5 1368.44 227.156   3
  11  -4   7 1907.03 240.225   2
 -11   4   7 1861.53 263.103   6
   4  11   7 2408.08 322.357   3
 -11   4   7 1884.59 221.293   9
  11  -4   9 315.355 168.708   2
 -11   4   9 168.651 134.914   6
  11  -4  11 637.931 262.685   2
   4  11  11 880.107 279.443   2
   3  11 -12 292.595 225.348   5
  11  -3 -12 118.121 196.580   7
 -11   3 -12-1.85870 153.426   4
   3  11 -10 341.877 156.869   5
   3  11 -10 41.5337 138.821   4
   3  11 -10 621.740 189.411   8
  11  -3 -10 516.375 225.884   7
  -3 -11 -10 45.1770 186.557   7
 -11   3 -10-111.754 139.756   7
   3  11  -8 708.062 157.100   8
   3  11  -8 347.575 169.162   4
  11  -3  -8 455.390 169.198   7
   3  11  -8 628.250 209.123   5
   3  11  -8 445.016 116.403   7
  -3 -11  -8 548.746 179.885   7
 -11   3  -8 529.183 148.383   1
 -11   3  -6 1900.27 232.273   1
   3  11  -6 1639.50 219.005   8
   3  11  -6 1710.19 172.198   7
  11  -3  -6 1668.22 246.969   7
  -3 -11  -6 1767.91 176.946   6
  -3 -11  -6 1689.39 264.340   7
   3  11  -6 2420.55 299.104   5
   3  11  -6 1899.82 280.304   4
  -3 -11  -4 355.896 53.1450   6
 -11   3  -4 296.428 93.3115   3
   3  11  -4 314.314 145.291   5
   3  11  -4 581.589 144.422   4
   3  11  -4 465.794 118.202   8
  11  -3  -4 194.802 109.349   7
  -3 -11  -4 100.205 91.5164   7
   3  11  -4 392.007 61.0652   7
 -11   3  -4 430.477 127.090   1
   3  11  -2 19453.6 817.257   8
  -3 -11  -2 19986.7 784.383   7
  11  -3  -2 19614.1 818.967   7
   3  11  -2 22112.9 799.365   6
 -11   3  -2 19803.4 825.683   1
  11  -3  -2 22056.5 778.384   2
   3  11   0 3437.75 267.523   8
   3  11   0 3382.45 188.413   7
 -11   3   0 2774.39 248.022   1
  -3 -11   0 3209.00 184.634   7
   3  11   0 3130.67 174.394   6
  11  -3   0 2748.77 212.851  10
   3  11   2 20100.0 821.217   8
  -3 -11   2 20295.8 757.007  10
  11  -3   2 19775.9 654.640   3
   3  11   2 19858.1 832.325   3
   3  11   2 23292.4 811.133   7
 -11   3   2 19893.0 806.982   1
  11  -3   2 19778.0 799.950  10
 -11   3   4 379.217 57.7575   5
  -3 -11   4 481.060 114.868  10
   3  11   4 395.264 66.8875   1
 -11   3   4 244.068 89.3939   1
   3  11   4 181.927 122.525   3
  11  -3   4 246.654 120.631  10
   3  11   4 314.448 52.7556   9
 -11   3   4 406.146 122.204   6
  11  -3   6 2173.05 229.587   2
   3  11   6 2193.72 290.356   3
 -11   3   6 1787.50 263.313   6
 -11   3   6 1807.82 216.459   9
   3  11   8 549.115 161.221   3
 -11   3   8 533.881 203.423   6
  11  -3   8 252.811 103.671   2
 -11   3  10 287.465 180.152   6
   3  11  10 362.196 187.895   2
  11  -3  10 595.818 206.564   2
   2  11 -11 308.992 163.905   5
  11  -2 -11 98.9142 165.210   7
   2  11 -11 433.066 248.710   4
  -2 -11 -11 265.532 193.127   7
 -11   2 -11 205.669 193.229   7
   2  11  -9 524.801 224.173   4
   2  11  -9 217.201 141.860   5
   2  11  -9 33.9720 115.490   7
   2  11  -9 364.124 152.299   8
  11  -2  -9 218.221 176.530   7
  -2 -11  -9 308.125 151.501   7
 -11   2  -9 133.020 156.592   7
   2  11  -7 576.265 192.873   5
  11  -2  -7 494.087 191.916   7
   2  11  -7 461.960 138.037   8
  -2 -11  -7 253.329 150.976   7
   2  11  -7 194.356 96.5038   7
   2  11  -7 948.667 249.748   4
 -11   2  -7 510.582 143.366   1
  11  -2  -5 1756.17 235.022   7
   2  11  -5 1876.35 162.863   7
  -2 -11  -5 2265.95 273.081   7
   2  11  -5 1947.09 267.789   5
  -2 -11  -5 2088.46 166.973   6
 -11   2  -5 1935.43 221.309   1
   2  11  -5 2056.37 230.557   8
 -11   2  -3 129.536 95.1224   1
 -11   2  -3 26.3772 55.3453   3
   2  11  -3 19.7334 29.2723   7
   2  11  -3 35.9725 92.4571   5
  -2 -11  -3 117.233 101.006   7
   2  11  -3 150.021 99.6786   8
  11  -2  -3 43.6902 91.0146   7
   2  11  -1 2353.29 221.243   8
  -2 -11  -1 2083.44 172.613   7
   2  11  -1 2230.82 128.776   7
 -11   2  -1 1877.51 199.699   1
 -11   2  -1 2430.77 203.585  10
   2  11  -1 2304.51 173.769   6
   2  11   1 1966.19 205.878   8
  11  -2   1 2127.62 189.475  10
 -11   2   1 2134.88 214.328   1
  -2 -11   1 1891.53 184.513  10
  -2 -11   1 2138.98 124.509   7
  11  -2   1 2322.99 144.098   3
   2  11   1 2037.05 172.342   7
   2  11   1 2057.23 208.234   3
  11  -2   3-1.62652 44.7522   3
   2  11   3-74.3627 87.0738   3
  11  -2   3-46.1187 77.7478  10
 -11   2   3-22.1981 69.2682   1
  -2 -11   3-88.8680 80.3916  10
 -11   2   5 1901.89 222.633   9
 -11   2   5 2038.85 259.993   6
   2  11   5 1805.25 246.673   3
  -2 -11   5 1707.19 221.958  10
 -11   2   7 345.828 118.205   9
  11  -2   7 367.623 138.208   2
   2  11   7 521.533 173.403   3
 -11   2   7 438.259 169.566   6
  11  -2   9 55.8870 111.541   2
 -11   2   9 288.387 139.629   6
  11  -2  11 606.784 220.202   2
   2  11  11 388.243 200.550   2
   1  11 -12 1286.49 330.993   5
  11  -1 -12 704.121 271.671   8
  11  -1 -12 424.094 240.746   7
   1  11 -10 1680.65 292.738   5
  11  -1 -10 1265.76 269.946   7
  -1 -11 -10 1449.29 315.456   7
 -11   1 -10 925.999 265.809   7
   1  11 -10 1402.82 322.813   4
   1  11  -8 1372.25 219.579   8
   1  11  -8 1370.54 278.207   4
  11  -1  -8 1287.53 250.897   7
  -1 -11  -8 1019.65 247.957   7
 -11   1  -8 932.506 163.571   1
 -11   1  -8 797.507 203.941   7
   1  11  -8 1314.81 202.170   7
   1  11  -8 1130.66 229.344   5
   1  11  -6 3543.79 312.553   8
  -1 -11  -6 3386.96 362.431   7
  11  -1  -6 3290.54 332.839   7
   1  11  -6 3587.98 264.659   7
 -11   1  -6 3442.44 297.605   1
   1  11  -6 3508.37 365.481   5
  -1 -11  -6 3351.58 245.498   6
   1  11  -4 213.477 102.837   8
   1  11  -4 157.823 111.035   5
 -11   1  -4 85.7825 75.7701   1
  -1 -11  -4 48.8723 96.8939   7
  11  -1  -4-83.9056 96.3510   7
 -11   1  -4-72.2443 86.5907   3
  11  -1  -2 1304.64 166.905   7
   1  11  -2 1418.15 185.478   5
 -11   1  -2 1385.37 180.220   1
 -11   1  -2 1653.39 182.702  10
  11  -1  -2 1693.07 172.582   2
   1  11  -2 1525.15 166.156   6
  -1 -11  -2 1317.05 163.364   7
   1  11  -2 1253.64 166.462   8
   1  11  -2 1514.34 103.383   7
  -1 -11   0-21.5197 89.6473   5
  -1 -11   0-0.20398 49.3775   7
   1  11   0 31.6789 49.1071   7
 -11   1   0 108.419 91.8677   1
  11  -1   0-0.62262 52.7735  10
   1  11   0 74.4148 40.1669   6
   1  11   0-112.563 82.7529   8
  11  -1   2 1379.92 101.640   8
  11  -1   2 1391.77 125.409   3
   1  11   2 1433.22 177.219   3
   1  11   2 1298.26 162.652   7
 -11   1   2 1185.16 169.014   1
  -1 -11   2 1367.17 167.191  10
  11  -1   2 1418.24 159.363  10
   1  11   2 1327.14 177.212   8
 -11   1   4 33.9903 44.9458   5
  11  -1   4 91.4326 67.7971   3
   1  11   4 96.8248 93.9194   3
 -11   1   4 137.803 121.490   6
  -1 -11   4 72.2723 81.9583  10
   1  11   6 3449.64 353.867   3
 -11   1   6 3315.61 346.850   6
 -11   1   6 3459.16 305.523   9
  11  -1   8 933.391 201.071   2
 -11   1   8 1094.05 251.982   6
 -11   1  10 1719.15 316.045   6
  11  -1  10 1656.89 304.589   2
   1  11  10 1582.07 320.739   2
  11  -1  12 378.951 199.960   2
 -11   0 -11 350.680 208.471   4
   0  11 -11 1370.16 305.706   5
  11   0 -11 873.133 240.886   8
   0  11 -11 1343.69 323.787   4
  11   0 -11 745.821 253.929   7
 -11   0 -11 1093.26 299.357   7
   0 -11 -11 1054.99 309.202   7
   0 -11  -9 44.5343 162.733   7
   0  11  -9 8.40534 108.361   7
   0  11  -9 168.130 133.658   5
   0  11  -9 206.245 138.739   8
   0  11  -9 4.55331 135.293   4
  11   0  -9 204.746 155.789   7
 -11   0  -9 378.967 214.230   7
   0 -11  -7 2249.14 309.158   7
   0  11  -7 1668.01 219.487   8
 -11   0  -7 1897.47 214.876   1
   0  11  -7 1726.90 208.679   7
  11   0  -7 1837.92 265.023   7
   0  11  -7 1580.37 273.410   5
  11   0  -5 2393.55 255.527   7
   0  11  -5 2245.01 276.713   5
   0  11  -5 2175.85 189.643   7
   0 -11  -5 1875.26 247.411   7
 -11   0  -5 2153.93 226.257   1
   0  11  -5 2001.96 219.456   8
 -11   0  -3 732.566 111.448   3
 -11   0  -3 648.956 125.451   1
   0  11  -3 517.455 141.392   5
  11   0  -3 610.036 124.187   7
   0  11  -3 732.058 136.365   8
   0 -11  -3 503.508 136.197   7
   0  11  -1 4397.07 305.650   8
   0 -11  -1 4841.77 296.503   5
   0  11  -1 4917.42 237.529   7
   0 -11  -1 4415.41 276.144   7
 -11   0  -1 4810.49 322.827   1
  11   0  -1 4530.44 246.780  10
   0  11  -1 4920.75 269.936   6
 -11   0  -1 5375.67 285.794  10
   0  11  -1 4720.14 316.174   5
  11   0   1 4654.85 252.985   8
   0  11   1 4713.68 178.773   6
   0  11   1 4978.05 288.759   7
   0  11   1 4764.54 307.451   3
 -11   0   1 4397.52 316.903   1
 -11   0   1 4852.79 310.913   7
  11   0   1 4642.44 252.604   3
   0 -11   1 4785.17 310.841  10
  11   0   1 4753.79 270.349  10
   0  11   1 4821.90 325.151   8
   0 -11   1 4610.59 234.966   7
  11   0   3 603.673 53.8833   8
 -11   0   3 762.222 145.533   1
  11   0   3 693.461 109.927   3
   0  11   3 604.192 127.215   3
   0 -11   3 675.766 131.181  10
 -11   0   5 2193.16 182.669   5
  11   0   5 2022.85 220.586   3
 -11   0   5 2350.34 277.246   6
   0  11   5 1988.68 261.362   3
   0 -11   5 2436.60 261.673  10
 -11   0   5 1767.95 216.291   9
   0  11   7 1972.17 293.775   3
 -11   0   7 1596.72 275.329   6
  11   0   9 129.723 151.281   2
   0  11   9 38.2699 149.703   2
 -11   0   9 84.2530 139.717   6
  11   0  11 922.181 224.316   2
   0  11  11 1182.21 292.141   2
  11   1 -12-38.2223 144.780   8
  -1  11 -12 457.635 246.544   5
  -1  11 -10 194.000 130.825   5
  11   1 -10 925.367 229.321   8
  -1  11 -10 738.092 220.279   4
  11   1 -10 336.645 174.253   7
   1 -11 -10 428.958 195.511   7
  -1  11 -10 853.214 204.515   7
 -11  -1 -10 277.769 190.832   7
  -1  11  -8 362.849 136.426   7
  -1  11  -8 477.048 173.206   5
 -11  -1  -8 591.895 137.081   1
  -1  11  -8 572.372 141.467   8
  11   1  -8 253.352 148.380   7
   1 -11  -8 176.846 146.632   7
 -11  -1  -8 125.965 126.533   7
  -1  11  -6 2871.92 267.740   8
  -1  11  -6 2980.48 335.249   5
  11   1  -6 2833.44 283.440   7
  -1  11  -6 3301.78 264.307   7
   1 -11  -6 2885.64 344.498   7
 -11  -1  -6 3265.34 270.624   1
  -1  11  -4-129.800 104.138   5
  -1  11  -4-28.8540 71.0179   8
   1 -11  -4 72.5508 93.4239   7
 -11  -1  -4-64.9168 105.415   1
  11   1  -4-87.7653 85.5251   7
  11   1  -2 27052.7 972.631   7
  -1  11  -2 28742.4 891.354   7
 -11  -1  -2 29254.0 972.426  10
 -11  -1  -2 25705.8 992.641   1
  -1  11  -2 26142.5 982.972   8
  -1  11  -2 26970.4 1025.45   5
   1 -11  -2 26415.8 987.311   7
 -11  -1   0 844.775 135.746   1
  -1  11   0 941.557 149.342   8
  -1  11   0 967.007 136.995   3
  11   1   0 1039.78 129.583   8
  -1  11   0 1073.53 124.091   7
   1 -11   0 979.111 120.538   7
   1 -11   0 1031.66 143.462   5
  11   1   0 1002.90 100.006  10
 -11  -1   2 25216.7 992.200   1
  11   1   2 27704.7 854.767   8
  11   1   2 27198.9 922.931   3
 -11  -1   2 28638.9 979.623   7
  -1  11   2 26275.6 985.065   3
   1 -11   2 25553.1 986.225  10
 -11  -1   4 19.2966 106.162   6
  -1  11   4 21.5607 35.5526   1
  -1  11   4-18.7314 41.9892   4
  -1  11   4 22.0764 96.3076   3
  11   1   4 89.1606 73.0484   3
 -11  -1   4 93.8896 66.0588   9
 -11  -1   4-30.1496 57.9897   5
   1 -11   4 55.9479 80.0471  10
  -1  11   6 2392.24 294.400   3
  11   1   6 2705.20 269.723   3
 -11  -1   6 2598.32 320.621   6
 -11  -1   6 2573.88 275.692   9
 -11  -1   8 416.857 174.630   6
  11   1   8 253.092 150.795   2
  -1  11  10 740.389 265.531   2
 -11  -1  10 309.200 152.868   6
  11   1  10 503.792 195.535   2
  11   1  12 295.212 219.586   2
  -2  11 -11-99.4599 185.981   4
  11   2 -11-37.3965 151.036   7
 -11  -2 -11-132.535 204.302   7
  11   2 -11 110.002 210.987   8
   2 -11 -11-96.7414 194.403   7
  -2  11 -11 257.588 245.743   5
  -2  11  -9-8.91469 106.229   7
  -2  11  -9 308.164 189.083   5
  -2  11  -9-234.718 178.372   4
   2 -11  -9-194.239 179.352   7
  11   2  -9-85.0610 124.047   8
 -11  -2  -9 44.8780 144.762   7
  -2  11  -9 41.8259 104.742   8
  11   2  -9-20.0001 197.378   7
  -2  11  -7 673.141 154.976   7
[truncated: 887,758 more chars]
