# Supplementary material for: Crystal structure of rac-(3aR,4S,5aR,6S,9R,10aS,10bR)-3a,5a,9-tri­methyl­tetra­deca­hydro-6,9-ep­oxy­cyclo­hepta­[e]inden-4-ol monohydrate
Source: Acta Crystallogr E Crystallogr Commun. 2015 Aug 29;71(Pt 9):o690–1. doi: 10.1107/S2056989015015698 (PMC4555390; doi:10.1107/S2056989015015698)
Supplement: Supplementary file 2 [file e-71-0o690-Isup2.hkl]

data_I                                                                          
_shelx_title ' 3000 in I-4 No82' 
_shelx_refln_list_code          4                                               
_shelx_F_calc_maximum      530.31                                               
_exptl_crystal_F_000      2496.00                                               
_reflns_d_resolution_high  0.7830                                               
                                                                                
loop_                                                                           
 _space_group_symop_operation_xyz                                               
 'x, y, z'                                                                      
 'y, -x, -z'                                                                    
 '-x, -y, z'                                                                    
 '-y, x, -z'                                                                    
 'x+1/2, y+1/2, z+1/2'                                                          
 'y+1/2, -x+1/2, -z+1/2'                                                        
 '-x+1/2, -y+1/2, z+1/2'                                                        
 '-y+1/2, x+1/2, -z+1/2'                                                        
                                                                                
_cell_length_a    25.3756                                                       
_cell_length_b    25.3756                                                       
_cell_length_c     9.6397                                                       
_cell_angle_alpha  90.000                                                       
_cell_angle_beta   90.000                                                       
_cell_angle_gamma  90.000                                                       
                                                                                
_shelx_F_squared_multiplier     1.000                                           
                                                                                
loop_                                                                           
 _refln_index_h                                                                 
 _refln_index_k                                                                 
 _refln_index_l                                                                 
 _refln_F_squared_calc                                                          
 _refln_F_squared_meas                                                          
 _refln_F_squared_sigma                                                         
 _refln_observed_status                                                         
   2   2   0      31864.89      21341.76       329.17 o                         
  -1   3   0       1136.16        978.41        37.73 o                         
   1   3   0         26.50         73.86        28.56 o                         
   3   3   0       1137.40       1034.82        36.25 o                         
  -2   4   0      39914.62      36456.71       341.43 o                         
   0   4   0     281227.84     174405.47      6842.22 o                         
   2   4   0      92370.23      84250.13       856.73 o                         
   4   4   0     221150.55     205746.30      3207.75 o                         
  -3   5   0         74.12         71.57        19.89 o                         
  -1   5   0        317.33        322.15        18.74 o                         
   1   5   0       1044.81       1029.20        33.61 o                         
   3   5   0          3.83         42.02        18.28 o                         
   5   5   0        626.91        618.89        29.13 o                         
  -4   6   0        738.24        616.80        37.32 o                         
  -2   6   0        453.36        424.37        21.93 o                         
   0   6   0      21838.83      20248.25       228.52 o                         
   2   6   0     112982.09     105672.75      1144.61 o                         
   4   6   0       5285.52       4913.90        85.56 o                         
   6   6   0       5767.46       5916.40       117.55 o                         
  -5   7   0        250.81        301.04        28.70 o                         
  -3   7   0        213.47        171.05        20.58 o                         
  -1   7   0          3.76         26.78        20.31 o                         
   1   7   0          2.05          5.37        26.39 o                         
   3   7   0         25.78          1.64        17.30 o                         
   5   7   0        185.12        186.01        26.55 o                         
   7   7   0         83.30         78.31        18.88 o                         
  -6   8   0      23924.49      25420.26       516.57 o                         
  -4   8   0         24.59        -16.92        20.07 o                         
  -2   8   0      11952.41      11496.06       137.00 o                         
   0   8   0       1778.66       1789.55        61.80 o                         
   2   8   0        234.54        158.63        34.28 o                         
   4   8   0      27633.38      27091.40       413.15 o                         
   6   8   0       8653.22       8036.53       145.88 o                         
   8   8   0        572.51        552.04        38.41 o                         
  -7   9   0        421.44        421.60        39.76 o                         
  -5   9   0        188.39        205.78        23.75 o                         
  -3   9   0       1111.37       1186.58        41.77 o                         
  -1   9   0        591.80        587.15        33.53 o                         
   1   9   0       1199.90       1235.87        45.16 o                         
   3   9   0        335.96        302.38        24.74 o                         
   5   9   0       1601.06       1693.91        48.66 o                         
   7   9   0       2140.86       2040.01        64.80 o                         
   9   9   0          5.93         34.13        27.95 o                         
  -8  10   0      16593.58      16884.37       273.97 o                         
  -6  10   0      22360.07      21526.86       419.19 o                         
  -4  10   0        646.77        664.89        33.89 o                         
  -2  10   0      30112.29      31088.06       475.06 o                         
   0  10   0       2307.06       2150.45        67.04 o                         
   2  10   0       9817.99      10247.41       163.66 o                         
   4  10   0        329.23        387.02        31.69 o                         
   6  10   0       6606.71       6373.31       133.56 o                         
   8  10   0       1153.59       1066.11        49.03 o                         
  10  10   0       1101.49       1034.47        58.26 o                         
  -9  11   0       2076.19       2214.00        79.79 o                         
  -7  11   0       1236.82       1117.09        64.51 o                         
  -5  11   0         17.31         38.63        22.51 o                         
  -3  11   0         24.73         17.44        20.63 o                         
  -1  11   0       1145.80       1207.17        54.66 o                         
   1  11   0         20.97         21.13        26.00 o                         
   3  11   0       3852.90       3823.06       124.57 o                         
   5  11   0         34.74         61.54        27.47 o                         
   7  11   0        320.94        305.64        31.97 o                         
   9  11   0         33.97         68.10        38.44 o                         
  11  11   0        536.31        594.95        71.52 o                         
 -10  12   0       2606.16       2488.49        99.58 o                         
  -8  12   0        200.39        202.90        26.66 o                         
  -6  12   0      15405.07      14845.25       238.96 o                         
  -4  12   0        333.85        448.91        36.79 o                         
  -2  12   0      15085.54      14248.29       244.88 o                         
   0  12   0       7719.61       7864.46       179.23 o                         
   2  12   0        241.85        280.31        35.44 o                         
   4  12   0        949.61        883.14        76.32 o                         
   6  12   0        799.25        747.33        41.68 o                         
   8  12   0        328.83        480.57        55.97 o                         
  10  12   0         30.61         62.51        36.19 o                         
  12  12   0       1276.83       1240.13        66.13 o                         
 -11  13   0       1891.17       1884.29       118.53 o                         
  -9  13   0        609.45        594.28        42.81 o                         
  -7  13   0        952.22        880.07        50.69 o                         
  -5  13   0       1239.63       1289.61        62.12 o                         
  -3  13   0          1.07          1.51        28.73 o                         
  -1  13   0        373.59        332.97        38.96 o                         
   1  13   0       1583.76       1586.35        65.79 o                         
   3  13   0        555.14        581.00        46.56 o                         
   5  13   0        170.41        136.69        26.73 o                         
   7  13   0        845.50        833.74        48.29 o                         
   9  13   0        372.93        299.87        70.72 o                         
  11  13   0       2437.75       2575.47       100.66 o                         
  13  13   0       4773.64       4661.67       157.36 o                         
 -12  14   0       9439.92       9827.46       307.96 o                         
 -10  14   0        686.47        498.83        54.28 o                         
  -8  14   0      20155.83      21084.23       348.86 o                         
  -6  14   0         14.65        -14.91        38.97 o                         
  -4  14   0      12055.34      12389.06       257.44 o                         
  -2  14   0       2243.86       2335.42        87.58 o                         
   0  14   0      11874.94      11837.17       311.05 o                         
   2  14   0        261.51        235.87        35.74 o                         
   4  14   0        394.52        522.75        42.50 o                         
   6  14   0        236.21        157.51        42.83 o                         
   8  14   0       1273.29       1226.02        79.23 o                         
  10  14   0       4598.20       4706.27       164.14 o                         
  12  14   0       9374.82       9568.84       233.04 o                         
  14  14   0      14061.79      14045.13       307.06 o                         
 -13  15   0       9317.92       9190.89       168.67 o                         
 -11  15   0       7187.58       7261.74       197.32 o                         
  -9  15   0       2747.08       2503.97       106.38 o                         
  -7  15   0       1589.59       1672.63        87.40 o                         
  -5  15   0        351.05        335.42        54.68 o                         
  -3  15   0         31.29         51.43        33.71 o                         
  -1  15   0        932.83        889.43        59.89 o                         
   1  15   0       2637.35       2601.73        90.01 o                         
   3  15   0        153.88        161.81        34.40 o                         
   5  15   0       5512.89       5309.87       140.63 o                         
   7  15   0        362.43        382.19        38.70 o                         
   9  15   0       3785.06       3831.04       145.99 o                         
  11  15   0        162.12         73.08        52.96 o                         
  13  15   0       1019.84       1010.33        96.99 o                         
  15  15   0        333.40        484.87        68.05 o                         
 -14  16   0       2728.49       2754.02       110.03 o                         
 -12  16   0      20623.83      19717.25       446.58 o                         
 -10  16   0      16806.75      16464.84       333.78 o                         
  -8  16   0       1450.92       1494.48        86.74 o                         
  -6  16   0       3757.54       3706.89       138.01 o                         
  -4  16   0       9086.65       9235.01       249.14 o                         
  -2  16   0         33.62         42.43        38.65 o                         
   0  16   0        381.19        440.96        42.10 o                         
   2  16   0        218.06        189.97        35.13 o                         
   4  16   0        264.27        381.04        42.28 o                         
   6  16   0       2774.78       2965.60       103.20 o                         
   8  16   0         92.04         85.03        25.34 o                         
  10  16   0       6550.83       6716.88       204.91 o                         
  12  16   0      15679.41      15372.21       352.80 o                         
  14  16   0       5661.33       5496.43       155.94 o                         
  16  16   0       4622.33       4500.25       170.63 o                         
 -15  17   0        545.59        519.60        75.54 o                         
 -13  17   0         63.88         30.31        67.58 o                         
 -11  17   0       3554.26       3726.13       145.79 o                         
  -9  17   0        148.46        119.70        48.47 o                         
  -7  17   0       1991.15       1874.22        97.85 o                         
  -5  17   0       1434.17       1280.78       103.05 o                         
  -3  17   0        182.35        119.35        44.60 o                         
  -1  17   0       1505.32       1562.91        78.01 o                         
   1  17   0        147.65        149.98        37.37 o                         
   3  17   0       3576.98       3672.46       114.32 o                         
   5  17   0         38.37         19.54        35.12 o                         
   7  17   0         15.80         57.73        30.66 o                         
   9  17   0        180.13        182.71        53.36 o                         
  11  17   0       8739.10       9074.34       250.80 o                         
  13  17   0       1099.01        996.07        81.27 o                         
  15  17   0       2411.26       2307.64       121.17 o                         
  17  17   0        525.88        482.13       104.87 o                         
 -16  18   0        137.54        124.46        67.16 o                         
 -14  18   0       3860.12       3967.61       188.58 o                         
 -12  18   0       3681.93       3639.30       178.58 o                         
 -10  18   0      15505.71      15166.94       332.89 o                         
  -8  18   0       5820.05       5872.08       177.79 o                         
  -6  18   0      11321.99      10933.22       270.65 o                         
  -4  18   0       1229.04       1098.31        93.74 o                         
  -2  18   0      11348.82      10168.38       239.48 o                         
   0  18   0       1279.27       1277.03        71.67 o                         
   2  18   0       2662.66       2736.64       102.10 o                         
   4  18   0       2402.62       2490.01        89.65 o                         
   6  18   0       1740.92       1847.34        83.90 o                         
   8  18   0      17490.08      16139.78       302.51 o                         
  10  18   0        439.23        421.79        57.30 o                         
  12  18   0       5994.77       5988.26       203.50 o                         
  14  18   0         11.44         56.40        46.13 o                         
  16  18   0        183.18        178.77        64.75 o                         
  18  18   0       1179.52       1375.35       114.18 o                         
 -17  19   0       2117.34       2059.67       133.88 o                         
 -15  19   0         49.42        198.50        74.36 o                         
 -13  19   0       6093.05       5741.36       236.25 o                         
 -11  19   0         89.68         38.92        47.47 o                         
  -9  19   0       8950.36       8776.04       245.64 o                         
  -7  19   0       1429.75       1455.55       103.18 o                         
  -5  19   0       3113.64       3182.52       155.06 o                         
  -3  19   0       2883.50       2678.06       141.23 o                         
  -1  19   0       5130.77       5243.01       149.63 o                         
   1  19   0       1010.03        907.69        65.89 o                         
   3  19   0         43.78         28.96        47.98 o                         
   5  19   0       3370.14       3418.69       154.76 o                         
   7  19   0        937.40        983.34        79.96 o                         
   9  19   0        179.87        160.78        89.94 o                         
  11  19   0        382.71        595.64        68.36 o                         
  13  19   0        598.96        639.78        76.37 o                         
  15  19   0        326.28        357.68       101.74 o                         
  17  19   0        364.36        327.66        79.16 o                         
  19  19   0        180.77         91.11        92.02 o                         
 -18  20   0        583.38        731.54       115.92 o                         
 -16  20   0        494.76        518.76        90.51 o                         
 -14  20   0       2691.96       3093.24       179.50 o                         
 -12  20   0          1.67        -57.33        62.36 o                         
 -10  20   0         47.46          5.82        53.76 o                         
  -8  20   0        430.92        367.86        62.83 o                         
  -6  20   0          7.87        -30.81        58.00 o                         
  -4  20   0       7896.84       7697.15       231.39 o                         
  -2  20   0       1248.55       1236.83        75.78 o                         
   0  20   0        690.68        791.30        66.15 o                         
   2  20   0       5897.41       6049.30       165.25 o                         
   4  20   0        119.11         48.80        54.89 o                         
   6  20   0       1234.96       1086.84        81.55 o                         
   8  20   0        251.67        229.73       101.30 o                         
  10  20   0       7621.09       7066.06       304.39 o                         
  12  20   0        789.92        697.46        80.14 o                         
  14  20   0       3393.36       3432.83       192.41 o                         
  16  20   0       3786.28       4040.18       212.02 o                         
  18  20   0         44.50        -42.93       103.76 o                         
  20  20   0        301.10        377.39       114.68 o                         
 -19  21   0        153.00        117.51        99.23 o                         
 -17  21   0        172.05        107.15        84.54 o                         
 -15  21   0        148.67         21.48        77.84 o                         
 -13  21   0        125.08         49.63        70.12 o                         
 -11  21   0        325.35        413.43        65.57 o                         
  -9  21   0       7582.65       7437.86       259.68 o                         
  -7  21   0        231.36        138.81        55.84 o                         
  -5  21   0        129.94        202.28        77.15 o                         
  -3  21   0       2647.41       2681.58       142.00 o                         
  -1  21   0       1793.51       1751.10        98.50 o                         
   1  21   0       1049.48       1122.75        87.56 o                         
   3  21   0       1756.46       1765.07        97.08 o                         
   5  21   0       1083.08       1179.03        88.36 o                         
   7  21   0       3163.44       3105.66       137.32 o                         
   9  21   0        132.47        115.43        87.91 o                         
  11  21   0       2236.51       2170.50       205.21 o                         
  13  21   0         49.33         -6.91        86.90 o                         
  15  21   0        752.37        536.19        96.01 o                         
  17  21   0        367.94        410.08       125.58 o                         
  19  21   0        336.40        359.43       107.89 o                         
  21  21   0        121.42        -41.73       111.17 o                         
 -20  22   0       1632.92       1699.50       187.56 o                         
 -18  22   0          0.37        132.46       110.43 o                         
 -16  22   0        313.87        326.76        93.22 o                         
 -14  22   0         66.31         72.91        84.63 o                         
 -12  22   0       1048.61       1097.10       117.15 o                         
 -10  22   0          4.61         65.11        65.47 o                         
  -8  22   0       4612.10       4753.44       210.42 o                         
  -6  22   0      14367.97      13850.75       339.66 o                         
  -4  22   0       2938.40       2885.93       147.16 o                         
  -2  22   0      10019.82       9700.92       238.56 o                         
   0  22   0       9105.87       9147.90       233.38 o                         
   2  22   0       1538.11       1625.46        99.30 o                         
   4  22   0        407.62        431.70        62.35 o                         
   6  22   0       8629.70       8265.09       245.83 o                         
   8  22   0       3222.84       3131.77       177.30 o                         
  10  22   0       2748.29       2892.78       171.17 o                         
  12  22   0       1448.94       1550.14       212.82 o                         
  14  22   0        226.01        371.36        90.11 o                         
  16  22   0         91.22         -5.12        84.84 o                         
  18  22   0         56.92        -28.54       110.59 o                         
  20  22   0       1173.14       1363.52       171.77 o                         
  22  22   0        335.82        282.26       177.07 o                         
 -21  23   0         92.99        -28.21       124.56 o                         
 -19  23   0         56.68        124.09       221.05 o                         
 -17  23   0        323.76        383.64        95.65 o                         
 -15  23   0          0.27         14.46        76.77 o                         
 -13  23   0          9.96          4.20        81.36 o                         
 -11  23   0        463.26        437.43        98.01 o                         
  -9  23   0       1950.96       1650.30       131.81 o                         
  -7  23   0       1472.33       1588.89       130.81 o                         
  -5  23   0        377.71        528.88        86.65 o                         
  -3  23   0        586.57        546.98        79.62 o                         
  -1  23   0        853.08        783.32        73.69 o                         
   1  23   0        237.35        266.49        57.18 o                         
   3  23   0       1374.58       1272.57        82.27 o                         
   5  23   0        255.36        258.35        69.79 o                         
   7  23   0        348.37        331.91        80.89 o                         
   9  23   0        661.11        685.19       117.91 o                         
  11  23   0        809.02        816.51       113.63 o                         
  13  23   0         88.33        291.78       106.14 o                         
  15  23   0         78.50         64.71       121.51 o                         
  17  23   0        111.21         35.69        92.22 o                         
  19  23   0        588.95        670.42       136.79 o                         
  21  23   0        155.59        266.99       120.29 o                         
 -20  24   0        436.25        341.64       112.27 o                         
 -18  24   0       1458.02       1711.94       195.94 o                         
 -16  24   0        455.95        372.40       112.77 o                         
 -14  24   0        482.28        356.20       145.23 o                         
 -12  24   0         70.70        126.97       115.08 o                         
 -10  24   0          0.82         84.79        80.27 o                         
  -8  24   0       1510.66       1409.35       148.72 o                         
  -6  24   0        245.38        153.84        80.81 o                         
  -4  24   0       2428.58       2292.85       151.70 o                         
  -2  24   0       2965.18       3272.12       160.27 o                         
   0  24   0         35.15          3.39        68.03 o                         
   2  24   0        221.82        223.55        63.16 o                         
   4  24   0        425.23        329.28        72.77 o                         
   6  24   0          0.06         61.84        69.78 o                         
   8  24   0       1436.70       1461.63       131.28 o                         
  10  24   0         44.41         43.05        86.55 o                         
  12  24   0        536.60        770.77       138.03 o                         
  14  24   0        112.29        281.12       109.64 o                         
  16  24   0        759.08        633.64       113.97 o                         
  18  24   0        139.78        193.29       126.84 o                         
  20  24   0          0.13         71.78       122.21 o                         
 -19  25   0        213.32        197.50       109.37 o                         
 -17  25   0        142.21        196.04       160.19 o                         
 -15  25   0        187.54        416.98        97.82 o                         
 -13  25   0         45.29        122.66       100.35 o                         
 -11  25   0        152.69        151.23       114.09 o                         
  -9  25   0         13.17        -98.68        81.55 o                         
  -7  25   0         57.97        136.65        72.75 o                         
  -5  25   0        838.32        672.91        85.40 o                         
  -3  25   0        483.14        440.25        80.10 o                         
  -1  25   0        998.31        951.69        95.05 o                         
   1  25   0          0.31         -5.64        70.26 o                         
   3  25   0        894.56        943.00        95.21 o                         
   5  25   0        232.79        261.81        77.21 o                         
   7  25   0        322.74        263.33        76.91 o                         
   9  25   0        171.68        183.27        78.18 o                         
  11  25   0         55.74        -70.89       137.26 o                         
  13  25   0          1.33        -71.38        95.22 o                         
  15  25   0        257.73        354.86       106.44 o                         
  17  25   0         79.46        175.15        98.12 o                         
  19  25   0        343.14        229.40       115.23 o                         
 -18  26   0          0.20        -17.34       141.91 o                         
 -16  26   0        209.85        160.54       126.49 o                         
 -14  26   0        366.42        516.09       110.78 o                         
 -12  26   0         54.36        158.72        81.92 o                         
 -10  26   0         76.97        111.53        82.35 o                         
  -8  26   0        424.13        573.06       124.69 o                         
  -6  26   0        104.41        143.94        91.38 o                         
  -4  26   0       2733.12       2408.86       161.19 o                         
  -2  26   0         80.48         28.10        75.86 o                         
   0  26   0       2380.77       2539.29       192.26 o                         
   2  26   0         27.17         93.11        73.89 o                         
   4  26   0       1277.81       1285.23       127.07 o                         
   6  26   0        145.06         73.64        64.63 o                         
   8  26   0         68.84         28.36       130.61 o                         
  10  26   0         29.52         64.72        90.25 o                         
  12  26   0       1772.83       1948.10       186.38 o                         
  14  26   0        122.13        233.96       119.15 o                         
  16  26   0         81.80         -2.76       119.93 o                         
  18  26   0        475.95        207.48       110.93 o                         
 -17  27   0        123.13        244.12       142.80 o                         
 -15  27   0        846.01       1038.15       125.78 o                         
 -13  27   0         21.54       -147.82        98.54 o                         
 -11  27   0        186.94        242.86        86.66 o                         
  -9  27   0          0.64       -122.65        97.40 o                         
  -7  27   0        559.83        579.90        98.86 o                         
  -5  27   0         67.94        126.71        64.91 o                         
  -3  27   0          0.00         76.22       124.47 o                         
  -1  27   0        147.51         72.67        79.71 o                         
   1  27   0          6.39       -129.07        86.05 o                         
   3  27   0        231.47        248.15        76.55 o                         
   5  27   0        308.79        205.90        82.76 o                         
   7  27   0         58.29         33.08        75.91 o                         
   9  27   0          1.00         34.32       102.79 o                         
  11  27   0         35.04        180.59        97.35 o                         
  13  27   0        482.10        475.44       133.54 o                         
  15  27   0        328.54        197.19       151.59 o                         
  17  27   0          0.00        172.41       113.71 o                         
 -16  28   0       1579.52       1200.94       189.19 o                         
 -14  28   0         98.16         30.04       102.43 o                         
 -12  28   0        122.25         19.19        87.12 o                         
 -10  28   0         96.54         45.15        89.86 o                         
  -8  28   0        112.22         57.95       130.88 o                         
  -6  28   0       1068.81       1003.79       135.15 o                         
  -4  28   0        732.27        699.51       111.33 o                         
  -2  28   0         36.20        -16.33        75.86 o                         
   0  28   0        970.03        762.15       113.32 o                         
   2  28   0        194.54        196.74        85.33 o                         
   4  28   0         64.26         23.53       106.60 o                         
   6  28   0        289.00        119.65        85.02 o                         
   8  28   0          6.86         82.99       113.13 o                         
  10  28   0        974.73       1307.57       166.54 o                         
  12  28   0         76.87         26.53       113.31 o                         
  14  28   0        267.27        328.08       129.09 o                         
  16  28   0        266.36        427.78       256.62 o                         
 -13  29   0        246.84         89.68       153.51 o                         
 -11  29   0          2.94        153.77        96.09 o                         
  -9  29   0         85.71         26.80        85.76 o                         
  -7  29   0         30.43        -30.89       133.13 o                         
  -5  29   0        165.02        159.22        90.47 o                         
  -3  29   0          0.50       -150.27       100.18 o                         
  -1  29   0        270.10        379.68       111.62 o                         
   1  29   0         75.42        165.98       110.18 o                         
   3  29   0        294.34        414.52       117.59 o                         
   5  29   0        722.44        579.67       157.19 o                         
   7  29   0        766.71       1124.23       184.76 o                         
   9  29   0         34.14         51.08       117.64 o                         
  11  29   0        429.33        366.75       132.82 o                         
  13  29   0        619.81        417.85       118.23 o                         
 -12  30   0        132.43        127.92       149.55 o                         
 -10  30   0        189.43        -27.43       114.02 o                         
  -8  30   0        105.20        189.94       116.95 o                         
  -6  30   0        140.76        241.43       125.36 o                         
  -4  30   0        128.41        299.26       127.79 o                         
  -2  30   0        137.46        255.57       146.55 o                         
   0  30   0       1044.26       1043.89       205.28 o                         
   2  30   0        578.79        435.24       121.82 o                         
   4  30   0         36.51        115.20       111.05 o                         
   6  30   0        695.68        974.30       163.72 o                         
   8  30   0        315.33        297.90       138.85 o                         
  10  30   0       1669.99       2178.12       260.00 o                         
  -9  31   0         46.80         79.95       154.08 o                         
  -7  31   0        106.54        -39.34       145.70 o                         
  -5  31   0         25.65         12.34       119.82 o                         
  -3  31   0         10.67         54.37       133.49 o                         
  -1  31   0       2850.53       3066.51       253.14 o                         
   1  31   0         28.41        -50.47       108.40 o                         
   3  31   0        630.46        721.30       146.68 o                         
   5  31   0          0.95        135.86       116.35 o                         
   7  31   0          1.16         14.10       223.48 o                         
   9  31   0        616.60        311.37       256.62 o                         
  -4  32   0         31.28        148.85       166.38 o                         
  -2  32   0         16.50         38.28       218.03 o                         
   0  32   0        177.88          3.51       145.15 o                         
   2  32   0        700.48        503.70       193.97 o                         
   4  32   0        279.84        452.19       202.70 o                         
   1   0   1       7054.18       4886.72        90.93 o                         
   3   0   1        701.36        694.74        23.82 o                         
   5   0   1      31443.51      29190.94       255.67 o                         
   7   0   1       5417.19       5177.29        80.34 o                         
   9   0   1      11704.13      11838.64       157.43 o                         
  11   0   1       5390.96       5715.60       102.00 o                         
  13   0   1       7073.99       7528.88       164.94 o                         
  15   0   1       1813.47       1758.13        72.32 o                         
  17   0   1       1898.57       1988.06        81.71 o                         
  19   0   1        313.17        367.03        46.61 o                         
  21   0   1       1680.37       1677.65        96.50 o                         
  23   0   1       1278.86       1162.82        83.91 o                         
  25   0   1       1232.32       1177.85       110.36 o                         
  27   0   1        457.01        397.42       131.55 o                         
  29   0   1        711.61        667.73       133.34 o                         
  31   0   1         86.78        219.92       119.74 o                         
 -32   1   1        705.83        714.77       224.43 o                         
 -30   1   1         39.26        150.71       109.30 o                         
 -28   1   1         55.44        136.19       105.28 o                         
 -26   1   1        299.88        365.14        93.45 o                         
 -24   1   1       1382.50       1392.62       104.31 o                         
 -22   1   1        905.95        911.35        74.42 o                         
 -20   1   1       2369.07       2460.23       101.18 o                         
 -18   1   1       1186.86       1286.78        66.94 o                         
 -16   1   1        423.12        373.69        38.90 o                         
 -14   1   1       2087.65       2412.01        78.66 o                         
 -12   1   1       6274.29       6533.64       127.44 o                         
 -10   1   1      15190.55      16016.86       214.70 o                         
  -8   1   1         82.48         85.17        21.08 o                         
  -6   1   1        333.99        371.35        28.87 o                         
  -4   1   1       3068.33       2666.12        47.95 o                         
  -2   1   1       5333.71       4819.33       117.64 o                         
   0   1   1       7053.62       4745.23       100.53 o                         
   2   1   1      30332.50      22313.49      1952.06 o                         
   4   1   1       2982.39       2714.24        49.44 o                         
   6   1   1       6393.47       6073.70        82.55 o                         
   8   1   1       3666.51       3244.52        62.92 o                         
  10   1   1       3308.08       3494.42        73.69 o                         
  12   1   1       2460.62       2462.61        71.93 o                         
  14   1   1       3711.40       4060.90       108.92 o                         
  16   1   1       1915.65       1888.43        77.50 o                         
  18   1   1      18440.07      18175.49       297.07 o                         
  20   1   1       6162.51       6233.08       176.41 o                         
  22   1   1       2928.42       2916.96       124.36 o                         
  24   1   1       3179.98       3100.41       149.08 o                         
  26   1   1       1067.37       1191.25       117.53 o                         
  28   1   1         86.29        -29.42       112.73 o                         
  30   1   1         12.00        166.35        99.72 o                         
  32   1   1        799.41        753.63       208.19 o                         
 -31   2   1        715.17       1023.22       221.43 o                         
 -29   2   1        225.60        174.84       102.49 o                         
 -27   2   1         47.57         79.75        94.46 o                         
 -25   2   1        117.67        117.42        63.31 o                         
 -23   2   1       2534.81       2469.20       131.05 o                         
 -21   2   1        822.53        922.76        74.57 o                         
 -19   2   1       2037.20       1982.29        82.76 o                         
 -17   2   1       6002.47       5850.70       135.96 o                         
 -15   2   1        225.28        281.95        34.77 o                         
 -13   2   1        440.56        565.84        42.18 o                         
 -11   2   1       2499.00       2712.95        77.60 o                         
  -9   2   1      20868.44      21252.36       358.83 o                         
  -7   2   1       4876.17       4686.56        88.76 o                         
  -5   2   1       1930.70       1812.89        46.57 o                         
  -3   2   1      63329.88      57441.99       450.39 o                         
  -1   2   1      30333.78      20036.13      1220.31 o                         
   1   2   1       5335.04       4839.26       164.34 o                         
   3   2   1      36540.42      32979.06       296.27 o                         
   5   2   1      19654.18      17972.59       188.84 o                         
   7   2   1        528.20        526.55        29.00 o                         
   9   2   1       6653.52       6964.84       135.16 o                         
  11   2   1       2073.00       1962.67        68.37 o                         
  13   2   1       2475.42       2398.24        82.78 o                         
  15   2   1        975.19        937.69        57.91 o                         
  17   2   1       2010.92       1901.29        90.57 o                         
  19   2   1         40.91         60.07        45.52 o                         
  21   2   1       1111.42       1228.02        93.29 o                         
  23   2   1       1169.80       1103.57        92.76 o                         
  25   2   1       1778.89       1723.83       116.86 o                         
  27   2   1        336.08        308.39       110.95 o                         
  29   2   1        138.96         90.07       104.81 o                         
  31   2   1         47.00         23.68       156.57 o                         
 -32   3   1        201.65        274.14       169.88 o                         
 -30   3   1        760.11        667.39       135.50 o                         
 -28   3   1        354.90        352.05       119.48 o                         
 -26   3   1        180.78        168.66       104.57 o                         
 -24   3   1       1471.12       1607.78       101.46 o                         
 -22   3   1       1284.99       1317.54        82.55 o                         
 -20   3   1       7567.84       7724.05       199.84 o                         
 -18   3   1       1432.50       1461.56        68.25 o                         
 -16   3   1       7992.05       8496.77       174.15 o                         
 -14   3   1       2283.04       2138.17        88.61 o                         
 -12   3   1       3669.14       3637.17        92.77 o                         
 -10   3   1        622.74        636.71        36.00 o                         
  -8   3   1      26625.00      26024.76       344.10 o                         
  -6   3   1       1494.25       1440.58        47.39 o                         
  -4   3   1       1467.71       1449.71        32.90 o                         
  -2   3   1      36544.58      33085.41       283.40 o                         
   0   3   1        703.12        749.32        24.67 o                         
   2   3   1      63326.33      57384.79       512.94 o                         
   4   3   1        985.42        990.47        29.55 o                         
   6   3   1       9020.24       8818.10       124.03 o                         
   8   3   1       8952.46       8847.58       121.19 o                         
  10   3   1       4500.06       4978.73        98.95 o                         
  12   3   1       1977.01       2325.89        81.09 o                         
  14   3   1       2289.43       2492.81       105.25 o                         
  16   3   1       3441.84       3438.94       122.82 o                         
  18   3   1        461.16        594.30        78.40 o                         
  20   3   1        725.13        578.20        71.13 o                         
  22   3   1       1662.45       1451.79       105.85 o                         
  24   3   1        181.22        239.45        67.56 o                         
  26   3   1         50.89        204.07        71.27 o                         
  28   3   1        986.03       1070.97       157.62 o                         
  30   3   1        236.80        307.78       140.00 o                         
  32   3   1        725.26        910.47       345.13 o                         
 -31   4   1        236.04         35.35       132.25 o                         
 -29   4   1         41.37         19.49        99.29 o                         
 -27   4   1         53.73         52.84        92.91 o                         
 -25   4   1        890.97        776.50        96.69 o                         
 -23   4   1        530.25        496.29        61.78 o                         
 -21   4   1        130.05         88.66        47.87 o                         
 -19   4   1       3606.54       3494.17       112.04 o                         
 -17   4   1       2745.32       2790.43        87.91 o                         
 -15   4   1      12059.20      12178.42       199.27 o                         
 -13   4   1       9938.20      10213.77       168.33 o                         
 -11   4   1       1091.60       1278.32        46.90 o                         
  -9   4   1        615.35        605.41        35.30 o                         
  -7   4   1      11183.38      11136.49       224.72 o                         
  -5   4   1       6859.89       6250.89        86.08 o                         
  -3   4   1        985.91        999.32        31.81 o                         
  -1   4   1       2982.33       2726.41        49.11 o                         
   1   4   1       3070.13       2693.31        46.00 o                         
   3   4   1       1463.06       1411.31        36.13 o                         
   5   4   1       1320.02       1310.40        36.77 o                         
   7   4   1       9377.25       9320.35       117.95 o                         
   9   4   1       4293.60       4540.64        85.71 o                         
  11   4   1       5952.73       6663.86       130.52 o                         
  13   4   1      13970.25      14634.92       325.43 o                         
  15   4   1       9907.39       9858.57       228.99 o                         
  17   4   1        277.97        253.64        52.59 o                         
  19   4   1       5806.01       5849.43       190.65 o                         
  21   4   1       5257.21       5138.16       185.76 o                         
  23   4   1        838.83        890.94        87.67 o                         
  25   4   1       1536.02       1314.95       106.71 o                         
  27   4   1         84.39         58.12        81.51 o                         
  29   4   1        113.74        123.40       378.65 o                         
  31   4   1        153.96         34.96       123.29 o                         
 -30   5   1        295.33        149.62       112.10 o                         
 -28   5   1        495.50        381.65       137.39 o                         
 -26   5   1         62.86         86.05        87.79 o                         
 -24   5   1          8.82         -6.49        60.00 o                         
 -22   5   1       4434.02       4570.39       162.48 o                         
 -20   5   1       4026.88       4114.32       140.70 o                         
 -18   5   1       2959.40       2713.19        92.57 o                         
 -16   5   1        496.12        499.79        46.80 o                         
 -14   5   1      16663.49      17692.50       279.01 o                         
 -12   5   1       2380.79       2494.27        82.30 o                         
 -10   5   1      27947.55      29000.09       386.66 o                         
  -8   5   1       1134.49       1397.45        46.65 o                         
  -6   5   1      28144.57      27305.00       301.45 o                         
  -4   5   1       1319.42       1207.07        42.37 o                         
  -2   5   1      19648.59      18195.27       182.43 o                         
   0   5   1      31440.14      29372.26       282.66 o                         
   2   5   1       1930.47       1843.87        45.09 o                         
   4   5   1       6861.64       6088.87        88.52 o                         
   6   5   1       4566.74       4622.61        74.53 o                         
   8   5   1       2664.83       2871.82        64.03 o                         
  10   5   1       1079.06       1191.60        48.42 o                         
  12   5   1        197.91        175.32        29.90 o                         
  14   5   1       5823.98       5805.53       150.13 o                         
  16   5   1        525.33        469.96        55.15 o                         
  18   5   1       2730.12       2654.33       116.06 o                         
  20   5   1        487.83        479.22        73.17 o                         
  22   5   1       3601.39       3464.07       156.30 o                         
  24   5   1         30.01         38.31        58.43 o                         
  26   5   1        463.58        519.18        84.49 o                         
  28   5   1          6.88       -121.63       105.81 o                         
  30   5   1         28.25        125.91       166.44 o                         
 -31   6   1        504.39        806.40       191.61 o                         
 -29   6   1         82.96        153.14       112.40 o                         
 -27   6   1        336.02        444.23       105.19 o                         
 -25   6   1        404.17        325.97        93.32 o                         
 -23   6   1       2571.70       2466.91       133.81 o                         
 -21   6   1       3907.50       3709.42       168.76 o                         
 -19   6   1        137.21        125.81        35.99 o                         
 -17   6   1        271.08        244.98        27.33 o                         
 -15   6   1       1422.37       1462.55        94.32 o                         
 -13   6   1      10302.59      10294.64       211.38 o                         
 -11   6   1       8405.64       8634.87       182.81 o                         
  -9   6   1       4045.69       4247.89        96.27 o                         
  -7   6   1       1031.67       1041.87        47.82 o                         
  -5   6   1       4566.48       4540.82        92.32 o                         
  -3   6   1       9024.28       8966.50       133.74 o                         
  -1   6   1       6394.63       5915.85        90.70 o                         
   1   6   1        334.77        307.17        28.99 o                         
   3   6   1       1490.18       1363.18        40.38 o                         
   5   6   1      28149.33      26956.67       305.02 o                         
   7   6   1       5579.69       5616.61        83.31 o                         
   9   6   1       1793.44       1854.27        54.25 o                         
  11   6   1       1462.44       1629.91        63.09 o                         
  13   6   1       2716.54       2867.21        88.34 o                         
  15   6   1       4433.96       4596.18       142.17 o                         
  17   6   1       1915.62       1876.06        98.81 o                         
  19   6   1        441.11        336.66        52.82 o                         
  21   6   1        953.74        906.35        83.20 o                         
  23   6   1         85.49         80.29        57.00 o                         
  25   6   1       2462.57       2596.80       138.22 o                         
  27   6   1        247.05        137.22        74.53 o                         
  29   6   1        493.07        436.91       136.91 o                         
  31   6   1        589.27        635.54       179.75 o                         
 -30   7   1        225.55        118.86       205.24 o                         
 -28   7   1        567.38        790.86       140.82 o                         
 -26   7   1        951.60       1238.87       148.65 o                         
 -24   7   1        121.20        216.87        96.05 o                         
 -22   7   1        770.65        832.25        88.05 o                         
 -20   7   1        486.83        502.96        72.46 o                         
 -18   7   1        116.79         98.05        56.25 o                         
 -16   7   1       1091.73       1167.79        72.19 o                         
 -14   7   1       4810.89       4895.84       141.76 o                         
 -12   7   1        824.88        703.59        84.98 o                         
 -10   7   1       3770.56       3979.15       110.15 o                         
  -8   7   1       2007.10       1891.12        67.78 o                         
  -6   7   1       5576.90       5426.49       102.21 o                         
  -4   7   1       9375.59       9311.93       144.91 o                         
  -2   7   1        529.80        531.23        34.30 o                         
   0   7   1       5415.42       5204.13        94.54 o                         
   2   7   1       4872.09       4836.20        81.50 o                         
   4   7   1      11181.88      10874.35       200.74 o                         
   6   7   1       1033.56       1011.52        38.51 o                         
   8   7   1      15890.48      16100.38       273.41 o                         
  10   7   1       1689.78       1910.36        69.27 o                         
  12   7   1        603.11        663.00        46.87 o                         
  14   7   1        219.83        281.96        45.55 o                         
  16   7   1       1870.51       2055.49        99.33 o                         
  18   7   1       1325.35       1358.05        86.97 o                         
  20   7   1       1679.96       1705.71       103.57 o                         
  22   7   1        410.61        348.70        62.98 o                         
  24   7   1        415.35        384.10        72.52 o                         
  26   7   1        348.36        232.10       113.20 o                         
  28   7   1       1134.09       1112.98       137.69 o                         
  30   7   1        243.29        178.45       171.10 o                         
 -31   8   1        377.08        713.70       366.54 o                         
 -29   8   1        883.19        888.95       176.12 o                         
 -27   8   1          8.56       -112.24        89.19 o                         
 -25   8   1        130.93         62.50        81.60 o                         
 -23   8   1        172.27         74.95        66.35 o                         
 -21   8   1       2210.98       2321.84       136.66 o                         
 -19   8   1      19486.39      19306.74       420.84 o                         
 -17   8   1       4952.31       5168.61       156.16 o                         
 -15   8   1        120.58        114.42        40.87 o                         
 -13   8   1       5495.32       5820.62       181.23 o                         
 -11   8   1       9466.29       9664.90       181.97 o                         
  -9   8   1       3664.62       3813.31       118.47 o                         
  -7   8   1      15891.61      16347.69       263.86 o                         
  -5   8   1       2665.49       2801.20        71.52 o                         
  -3   8   1       8955.24       8819.30       138.59 o                         
  -1   8   1       3671.16       3469.10        82.63 o                         
   1   8   1         81.47         94.38        27.36 o                         
   3   8   1      26625.78      26241.51       381.34 o                         
   5   8   1       1133.01       1395.06        48.41 o                         
   7   8   1       2006.27       2023.40        57.58 o                         
   9   8   1      25458.84      26843.66       351.62 o                         
  11   8   1       3191.32       3258.25        93.45 o                         
  13   8   1        708.76        832.85        51.74 o                         
  15   8   1       3590.89       3618.22       116.62 o                         
  17   8   1       1813.09       1884.78        99.54 o                         
  19   8   1       3357.55       3433.24       139.68 o                         
  21   8   1       1526.35       1490.01        97.34 o                         
  23   8   1        278.84        237.61        60.78 o                         
  25   8   1        159.66        179.13        76.75 o                         
  27   8   1        279.58        283.24       123.56 o                         
  29   8   1          9.99        237.47       111.38 o                         
  31   8   1        551.28        912.97       358.95 o                         
 -30   9   1         84.53        123.27       117.20 o                         
 -28   9   1        248.50        385.21       113.11 o                         
 -26   9   1        149.70         89.84        93.00 o                         
 -24   9   1         81.11         22.14        82.65 o                         
 -22   9   1        178.82        218.54        90.74 o                         
 -20   9   1       2624.87       2910.10       173.37 o                         
 -18   9   1        774.61        775.35        75.82 o                         
 -16   9   1       3214.94       2936.50       127.66 o                         
 -14   9   1       1223.93       1396.25        89.88 o                         
 -12   9   1       2082.86       2363.54        97.90 o                         
 -10   9   1      15664.29      16322.56       241.41 o                         
  -8   9   1      25463.42      26137.66       489.69 o                         
  -6   9   1       1794.18       1855.84        66.50 o                         
  -4   9   1       4297.89       4547.87       102.79 o                         
  -2   9   1       6653.54       6908.19       104.82 o                         
   0   9   1      11701.49      12163.70       176.86 o                         
   2   9   1      20865.55      21565.97       288.60 o                         
   4   9   1        614.83        655.85        35.60 o                         
   6   9   1       4040.36       4154.91        88.90 o                         
   8   9   1       3666.44       3722.68        89.67 o                         
  10   9   1       8668.56       8636.81       174.47 o                         
  12   9   1        150.27        120.68        28.12 o                         
  14   9   1       2875.58       2822.93        96.82 o                         
  16   9   1        513.62        459.70        52.35 o                         
  18   9   1        774.42        896.70        74.87 o                         
  20   9   1          6.84        108.64        55.06 o                         
  22   9   1        127.19        148.82        65.22 o                         
  24   9   1        107.50        138.07        67.14 o                         
  26   9   1        116.89         89.16        75.18 o                         
  28   9   1         21.18         61.90       141.76 o                         
  30   9   1        211.72        328.64       134.06 o                         
 -29  10   1          5.20        -20.53       239.16 o                         
 -27  10   1         18.55        -35.90        95.31 o                         
 -25  10   1        996.30        761.43       126.05 o                         
 -23  10   1        409.46        530.71       137.36 o                         
 -21  10   1        647.50        621.16        93.27 o                         
 -19  10   1        296.55        371.43       104.37 o                         
 -17  10   1       1248.73       1304.18        92.82 o                         
 -15  10   1       3681.59       3593.30       145.27 o                         
 -13  10   1       2330.55       2158.77        97.12 o                         
 -11  10   1       1319.52       1371.47        61.29 o                         
  -9  10   1       8665.81       8547.57       197.99 o                         
  -7  10   1       1690.70       1861.88        95.71 o                         
  -5  10   1       1080.48       1137.25        50.94 o                         
  -3  10   1       4495.63       5042.61       121.38 o                         
  -1  10   1       3312.20       3467.29        81.44 o                         
   1  10   1      15198.18      16189.11       292.52 o                         
   3  10   1        620.93        671.77        38.74 o                         
   5  10   1      27940.04      28529.27       397.27 o                         
   7  10   1       3776.63       3769.20        86.10 o                         
   9  10   1      15665.22      16070.41       333.51 o                         
  11  10   1       7724.41       7960.27       183.96 o                         
  13  10   1       1115.63       1193.36        56.67 o                         
  15  10   1        653.52        530.31        50.61 o                         
  17  10   1       2812.08       2939.34       119.99 o                         
  19  10   1       1029.39       1106.38        82.19 o                         
  21  10   1        221.37        283.18        57.65 o                         
  23  10   1        795.73        969.28        97.20 o                         
  25  10   1        392.48        437.12        89.12 o                         
  27  10   1        166.16        232.58        92.64 o                         
  29  10   1        280.88        182.88       105.57 o                         
 -30  11   1         36.93       -280.90       198.56 o                         
 -28  11   1         68.87         59.78       100.31 o                         
 -26  11   1        451.08        456.65       117.16 o                         
 -24  11   1        162.89         88.70       113.74 o                         
 -22  11   1        210.11        309.76       104.71 o                         
 -20  11   1       1403.09       1208.59       126.33 o                         
 -18  11   1       3268.59       3145.83       146.82 o                         
 -16  11   1        176.88        157.25        70.90 o                         
 -14  11   1       1494.59       1539.14        88.07 o                         
 -12  11   1       5887.24       5956.64       144.59 o                         
 -10  11   1       7722.70       8197.21       196.12 o                         
  -8  11   1       3189.66       3231.48       111.52 o                         
  -6  11   1       1462.68       1719.84        64.39 o                         
  -4  11   1       5947.75       6862.67       190.51 o                         
  -2  11   1       2074.90       1981.67        64.97 o                         
   0  11   1       5396.77       5830.68       106.56 o                         
   2  11   1       2497.03       2526.00        81.30 o                         
   4  11   1       1095.93       1350.86        47.29 o                         
   6  11   1       8406.92       8418.86       141.22 o                         
   8  11   1       9462.25       9643.43       166.45 o                         
  10  11   1       1318.38       1287.48        62.90 o                         
  12  11   1       1533.37       1456.77        78.05 o                         
  14  11   1        776.03        806.88        46.28 o                         
  16  11   1       2426.26       2386.08        96.59 o                         
  18  11   1       3743.63       3665.12       136.59 o                         
  20  11   1         12.97        -54.28        53.21 o                         
  22  11   1        564.60        493.66        75.13 o                         
  24  11   1        181.53        219.73        71.52 o                         
  26  11   1        428.04        603.59       112.92 o                         
  28  11   1         57.90        141.24       103.85 o                         
  30  11   1        528.89        595.70       159.87 o                         
 -29  12   1        136.18         50.72       113.91 o                         
 -27  12   1        499.87        250.23        98.87 o                         
 -25  12   1        229.58        267.38       128.73 o                         
 -23  12   1       1199.18       1432.61       174.16 o                         
 -21  12   1        447.27        361.35       110.85 o                         
 -19  12   1       2129.36       2202.18       126.65 o                         
 -17  12   1        321.15        294.98        57.63 o                         
 -15  12   1       1020.42       1083.09        78.70 o                         
 -13  12   1        218.46        281.47        41.08 o                         
 -11  12   1       1534.48       1517.73        74.95 o                         
  -9  12   1        150.39        176.88        36.94 o                         
  -7  12   1        601.34        692.07        55.43 o                         
  -5  12   1        198.79        199.26        53.07 o                         
  -3  12   1       1973.24       2117.48        85.25 o                         
  -1  12   1       2453.45       2422.90        74.55 o                         
   1  12   1       6273.28       6616.95       185.90 o                         
   3  12   1       3666.40       3736.19        82.97 o                         
   5  12   1       2382.10       2477.33        75.90 o                         
   7  12   1        824.48        736.76        50.76 o                         
   9  12   1       2081.50       2309.11        74.12 o                         
  11  12   1       5887.98       5980.07       123.41 o                         
  13  12   1        363.79        371.56        55.67 o                         
  15  12   1       1562.95       1655.47       106.24 o                         
  17  12   1       1418.52       1339.90        75.67 o                         
  19  12   1        192.04        309.89        59.62 o                         
  21  12   1        717.11        676.22        81.16 o                         
  23  12   1        391.15        411.07        73.41 o                         
  25  12   1        252.72        303.29        74.74 o                         
  27  12   1         50.86         31.82        83.19 o                         
  29  12   1        270.61        272.03       179.96 o                         
 -28  13   1         50.79         63.64       101.23 o                         
 -26  13   1         16.03        -94.98       106.56 o                         
 -24  13   1         17.96         85.01       110.19 o                         
 -22  13   1        239.78        245.22        94.67 o                         
 -20  13   1        430.00        523.21        96.69 o                         
 -18  13   1       1083.40       1222.51        87.35 o                         
 -16  13   1       2965.60       3123.23       134.16 o                         
 -14  13   1       3560.92       3855.88       130.71 o                         
 -12  13   1        365.20        333.25        46.60 o                         
 -10  13   1       1115.10       1134.36        75.41 o                         
  -8  13   1        709.45        810.19        54.37 o                         
  -6  13   1       2719.94       2751.85        98.20 o                         
  -4  13   1      13972.45      14467.06       382.86 o                         
  -2  13   1       2478.28       2481.74        95.50 o                         
   0  13   1       7076.24       7400.41       152.81 o                         
   2  13   1        439.63        585.51        47.00 o                         
   4  13   1       9940.72      10084.32       174.69 o                         
   6  13   1      10305.16      10224.89       204.06 o                         
   8  13   1       5490.78       5870.08       125.67 o                         
  10  13   1       2334.77       2252.86        95.88 o                         
  12  13   1        220.21        245.28        33.70 o                         
  14  13   1       1579.47       1517.45        87.29 o                         
  16  13   1       1147.96       1200.37        95.99 o                         
  18  13   1       5269.27       5127.09       178.43 o                         
  20  13   1        319.24        184.80        58.33 o                         
  22  13   1        564.10        547.96        79.06 o                         
  24  13   1        452.65        465.13        87.56 o                         
  26  13   1         23.57         -5.96        73.18 o                         
  28  13   1        377.30        292.24        88.68 o                         
 -29  14   1        492.22        455.72       306.57 o                         
 -27  14   1        451.51        573.66       149.72 o                         
 -25  14   1        216.10        160.24        97.57 o                         
 -23  14   1         10.78       -170.60       113.74 o                         
 -21  14   1         62.84        -74.53        90.73 o                         
 -19  14   1       3705.83       3929.16       176.97 o                         
 -17  14   1       2059.98       2090.89       115.17 o                         
 -15  14   1       2378.47       2290.73       115.31 o                         
 -13  14   1       1580.84       1486.76        98.74 o                         
 -11  14   1        774.40        923.94        84.94 o                         
  -9  14   1       2875.65       2772.42        98.60 o                         
  -7  14   1        220.23        322.69        43.93 o                         
  -5  14   1       5831.36       5585.81       201.79 o                         
  -3  14   1       2289.56       2566.00        92.27 o                         
  -1  14   1       3704.37       3838.70       143.22 o                         
   1  14   1       2082.81       2223.91        71.70 o                         
   3  14   1       2283.91       2073.07        68.36 o                         
   5  14   1      16669.52      17809.39       284.02 o                         
   7  14   1       4817.70       4983.67       115.33 o                         
   9  14   1       1223.89       1309.99        58.93 o                         
  11  14   1       1498.54       1527.53        65.12 o                         
  13  14   1       3560.00       3770.36       111.95 o                         
  15  14   1        630.39        698.53        90.64 o                         
  17  14   1        901.19        956.32        89.08 o                         
  19  14   1       1774.53       1786.53       128.98 o                         
  21  14   1        958.50       1062.43       101.77 o                         
  23  14   1        285.90        386.70        76.85 o                         
  25  14   1         80.17         33.04        79.22 o                         
  27  14   1       1181.03       1358.14       147.59 o                         
  29  14   1        297.21        370.94       146.12 o                         
 -28  15   1         77.73        119.83       177.82 o                         
 -26  15   1        121.62        321.49       122.06 o                         
 -24  15   1        927.83        855.01       156.81 o                         
 -22  15   1         70.14        219.93       116.90 o                         
 -20  15   1        108.59         19.76        94.83 o                         
 -18  15   1        590.03        549.47        70.46 o                         
 -16  15   1       1496.18       1409.87        98.14 o                         
 -14  15   1        630.04        557.36        59.64 o                         
 -12  15   1       1562.98       1482.65        87.78 o                         
 -10  15   1        653.95        710.50        56.14 o                         
  -8  15   1       3585.95       3677.88       120.26 o                         
  -6  15   1       4434.28       4900.46       149.40 o                         
  -4  15   1       9908.69       9805.63       262.18 o                         
  -2  15   1        975.70       1043.86        57.43 o                         
   0  15   1       1817.85       1823.11        64.52 o                         
   2  15   1        224.24        274.11        43.34 o                         
   4  15   1      12048.41      12185.71       261.00 o                         
   6  15   1       1423.83       1310.83        84.34 o                         
   8  15   1        122.80         92.55        31.10 o                         
  10  15   1       3680.88       3600.80       100.95 o                         
  12  15   1       1024.76       1053.90        65.61 o                         
  14  15   1       2379.19       2198.90       100.15 o                         
  16  15   1       2378.32       2380.06       116.04 o                         
  18  15   1       2054.01       1909.29       130.67 o                         
  20  15   1        741.25        839.29       101.34 o                         
  22  15   1        239.42        232.25        78.11 o                         
  24  15   1         39.47         59.12        76.35 o                         
  26  15   1          5.59         17.29        92.69 o                         
  28  15   1        340.66        408.21       109.94 o                         
 -27  16   1        122.11        245.35       118.08 o                         
 -25  16   1        690.28        821.51       172.06 o                         
 -23  16   1        495.98        635.60       153.24 o                         
 -21  16   1        130.97         69.22       109.20 o                         
 -19  16   1        435.90        376.84       114.01 o                         
 -17  16   1       3002.14       3279.92       147.67 o                         
 -15  16   1       2377.98       2566.14       117.18 o                         
 -13  16   1       1147.52       1204.24        85.67 o                         
 -11  16   1       2426.17       2472.10        98.89 o                         
  -9  16   1        512.84        536.78        52.69 o                         
  -7  16   1       1869.65       1976.92       131.75 o                         
  -5  16   1        525.15        574.07        74.08 o                         
  -3  16   1       3439.69       3573.31       114.18 o                         
  -1  16   1       1915.82       1962.97        70.32 o                         
   1  16   1        425.05        382.99        39.11 o                         
   3  16   1       7990.53       8359.88       166.50 o                         
   5  16   1        496.04        593.94        41.42 o                         
   7  16   1       1092.58       1073.91        55.59 o                         
   9  16   1       3211.28       3104.77        92.72 o                         
  11  16   1        176.91        143.74        51.75 o                         
  13  16   1       2966.02       2960.85       101.29 o                         
  15  16   1       1499.01       1290.59       106.12 o                         
  17  16   1       2259.10       2368.09       143.23 o                         
  19  16   1        424.01        435.47        79.36 o                         
  21  16   1        552.17        545.59        88.39 o                         
  23  16   1        117.53        125.55        76.97 o                         
  25  16   1        577.44        737.83       122.42 o                         
  27  16   1         75.28          2.91        98.70 o                         
 -26  17   1        159.66         86.51       118.84 o                         
 -24  17   1        176.89        466.96       126.46 o                         
 -22  17   1        684.78        845.22       168.75 o                         
 -20  17   1        788.91        951.31       162.05 o                         
 -18  17   1         18.85        -31.31        71.86 o                         
 -16  17   1       2259.93       2290.55       126.80 o                         
 -14  17   1        901.11        993.56        90.18 o                         
 -12  17   1       1417.55       1475.10       112.51 o                         
 -10  17   1       2815.35       3107.01       143.07 o                         
  -8  17   1       1815.65       1889.30        95.70 o                         
  -6  17   1       1917.93       1741.40        98.07 o                         
  -4  17   1        277.44        351.36        82.81 o                         
  -2  17   1       2009.61       2096.38        90.31 o                         
   0  17   1       1896.97       2022.77        76.68 o                         
   2  17   1       6000.34       5668.21       168.79 o                         
   4  17   1       2744.35       2693.07       111.52 o                         
   6  17   1        273.90        300.18        46.07 o                         
   8  17   1       4956.90       5210.74       125.75 o                         
  10  17   1       1248.48       1242.67        68.57 o                         
  12  17   1        320.74        325.98        60.80 o                         
  14  17   1       2059.62       2213.58       133.91 o                         
  16  17   1       3001.14       3022.46       159.48 o                         
  18  17   1          0.80        -55.44        69.27 o                         
  20  17   1        661.00        491.51        87.02 o                         
  22  17   1        407.12        383.46        91.94 o                         
  24  17   1        281.62        529.84       106.77 o                         
  26  17   1         46.19         29.37        97.69 o                         
 -25  18   1        311.66        292.23       116.38 o                         
 -23  18   1        210.92         54.92       107.76 o                         
 -21  18   1        313.87        255.81       110.68 o                         
 -19  18   1       2123.89       2076.71       216.66 o                         
 -17  18   1          0.89        -92.65        67.83 o                         
 -15  18   1       2056.32       1971.41       162.99 o                         
 -13  18   1       5267.14       5441.80       218.79 o                         
 -11  18   1       3747.13       3683.69       152.03 o                         
  -9  18   1        775.45        775.35        65.41 o                         
  -7  18   1       1328.02       1296.10        85.27 o                         
  -5  18   1       2727.26       2615.25       120.62 o                         
  -3  18   1        460.98        601.85        74.68 o                         
  -1  18   1      18450.14      18624.25       291.83 o                         
   1  18   1       1185.44       1209.91        76.27 o                         
   3  18   1       1431.10       1401.28        72.25 o                         
   5  18   1       2951.74       2995.56        96.52 o                         
   7  18   1        117.09         54.85        37.40 o                         
   9  18   1        772.41        833.18        61.76 o                         
  11  18   1       3271.52       3181.94       150.70 o                         
  13  18   1       1083.12       1131.43       111.18 o                         
  15  18   1        591.58        531.11        74.01 o                         
  17  18   1         18.74        -17.52        62.28 o                         
  19  18   1        114.84        221.50        71.37 o                         
  21  18   1        718.95        738.68       102.06 o                         
  23  18   1        248.74        264.52        94.35 o                         
  25  18   1         18.55         44.86       105.29 o                         
 -26  19   1          0.54        -68.49       255.15 o                         
 -24  19   1        295.45        392.72       131.70 o                         
 -22  19   1          3.08        128.91       176.11 o                         
 -20  19   1        449.03        401.66       250.92 o                         
 -18  19   1        114.14        153.16       105.90 o                         
 -16  19   1        422.35        314.31       159.07 o                         
 -14  19   1       1773.68       1698.46       133.10 o                         
 -12  19   1        192.78        131.64        49.37 o                         
 -10  19   1       1025.28        970.99        98.14 o                         
  -8  19   1       3357.96       3487.44       170.52 o                         
  -6  19   1        440.85        542.84        66.94 o                         
  -4  19   1       5803.46       5864.82       202.07 o                         
  -2  19   1         41.01         -3.23        49.29 o                         
   0  19   1        312.64        243.15        37.23 o                         
   2  19   1       2035.70       2217.28       110.91 o                         
   4  19   1       3615.48       3563.91       110.18 o                         
   6  19   1        136.34        147.67        56.46 o                         
   8  19   1      19483.44      18980.94       452.34 o                         
  10  19   1        296.67        286.91        63.40 o                         
  12  19   1       2125.66       2145.77       121.52 o                         
  14  19   1       3704.10       3526.38       172.00 o                         
  16  19   1        436.32        423.55        75.82 o                         
  18  19   1       2121.92       2352.30       149.89 o                         
  20  19   1        772.99        816.94       108.94 o                         
  22  19   1         22.45         -1.94       117.63 o                         
  24  19   1        187.49        110.38        96.26 o                         
  26  19   1        454.90        397.24       146.23 o                         
 -25  20   1        105.94        313.98       153.69 o                         
 -23  20   1        483.20        766.13       145.82 o                         
 -21  20   1        178.07        372.63       127.30 o                         
 -19  20   1        772.19        707.84       158.44 o                         
 -17  20   1        661.20        536.11        99.94 o                         
 -15  20   1        740.43        564.57       164.01 o                         
 -13  20   1        319.33        284.40        83.93 o                         
 -11  20   1         12.95         -0.79        60.89 o                         
  -9  20   1          6.69        162.45        64.31 o                         
  -7  20   1       1681.18       1643.87       121.13 o                         
  -5  20   1        486.57        391.67        74.86 o                         
  -3  20   1        725.33        797.41        76.60 o                         
  -1  20   1       6160.40       6246.25       164.07 o                         
   1  20   1       2364.34       2321.31       109.63 o                         
   3  20   1       7572.21       7679.01       189.37 o                         
   5  20   1       4026.33       4009.25       172.89 o                         
   7  20   1        485.55        693.30        91.85 o                         
   9  20   1       2627.61       2608.96       155.01 o                         
  11  20   1       1403.23       1230.67        95.81 o                         
  13  20   1        429.90        359.32       118.30 o                         
  15  20   1        107.76        -54.93        61.04 o                         
  17  20   1        791.84       1009.31       106.10 o                         
  19  20   1        449.18        629.07       112.95 o                         
  21  20   1        141.46          6.19       106.90 o                         
  23  20   1        181.13        281.07       103.70 o                         
  25  20   1          1.72         17.90       141.65 o                         
 -24  21   1         29.27        -47.69       143.62 o                         
 -22  21   1        427.28        727.03       160.53 o                         
 -20  21   1        141.92         25.92       143.23 o                         
 -18  21   1        716.83        577.40       157.18 o                         
 -16  21   1        552.08        423.40       123.85 o                         
 -14  21   1        958.61       1152.28       150.77 o                         
 -12  21   1        718.48        765.38       118.41 o                         
 -10  21   1        221.66        242.26        61.73 o                         
  -8  21   1       1524.49       1280.46       112.45 o                         
  -6  21   1        954.54        928.78       102.56 o                         
  -4  21   1       5256.79       4667.11       228.88 o                         
  -2  21   1       1111.93       1097.72       111.24 o                         
   0  21   1       1679.98       1609.94       122.45 o                         
   2  21   1        821.66        842.58        75.22 o                         
   4  21   1        131.12        114.01        42.58 o                         
   6  21   1       3903.03       3939.12       187.47 o                         
   8  21   1       2212.27       2276.25       148.87 o                         
  10  21   1        646.73        569.80        84.90 o                         
  12  21   1        448.19        283.39        97.33 o                         
  14  21   1         62.20        183.44        98.23 o                         
  16  21   1        130.67         93.75        78.73 o                         
  18  21   1        314.23        396.45        90.57 o                         
  20  21   1        177.27        321.65       123.64 o                         
  22  21   1        279.21        280.54       110.79 o                         
  24  21   1        493.33        437.50       137.16 o                         
 -23  22   1         86.92        129.85       143.66 o                         
 -21  22   1        279.62        466.14       142.29 o                         
 -19  22   1         22.16        -27.64       130.33 o                         
 -17  22   1        406.47        256.01       111.83 o                         
 -15  22   1        239.95        122.51        82.58 o                         
 -13  22   1        566.07        427.86       106.48 o                         
 -11  22   1        564.56        539.66        88.41 o                         
  -9  22   1        127.97        173.07        62.10 o                         
  -7  22   1        412.37        208.52        68.06 o                         
  -5  22   1       3603.54       3217.64       173.63 o                         
  -3  22   1       1663.65       1489.46       140.28 o                         
  -1  22   1       2926.19       2938.22       138.55 o                         
   1  22   1        904.36        845.21        84.99 o                         
   3  22   1       1286.58       1311.22        92.15 o                         
   5  22   1       4433.88       4250.45       199.73 o                         
   7  22   1        771.13        808.38        96.79 o                         
   9  22   1        178.88         70.95        67.32 o                         
  11  22   1        208.71        289.33        92.64 o                         
  13  22   1        240.75        133.34       102.87 o                         
  15  22   1         70.72         52.41        76.50 o                         
  17  22   1        685.06        658.64       123.34 o                         
  19  22   1          3.13         82.28       118.89 o                         
  21  22   1        426.94        455.88       128.76 o                         
  23  22   1        745.10       1126.45       184.89 o                         
 -22  23   1        745.51        844.48       161.77 o                         
 -20  23   1        182.05        263.72       182.40 o                         
 -18  23   1        248.70        438.81       141.24 o                         
 -16  23   1        117.58        193.84       129.97 o                         
 -14  23   1        285.78        129.16        85.59 o                         
 -12  23   1        390.29        375.35       105.94 o                         
 -10  23   1        797.10        806.99       100.82 o                         
  -8  23   1        278.77        100.08        74.22 o                         
  -6  23   1         86.04         43.10        59.33 o                         
  -4  23   1        839.79        952.14       114.81 o                         
  -2  23   1       1168.77        976.25       109.78 o                         
   0  23   1       1276.68       1187.97       118.71 o                         
   2  23   1       2529.39       2637.30       142.66 o                         
   4  23   1        529.83        465.28        79.09 o                         
   6  23   1       2570.71       2291.35       151.39 o                         
   8  23   1        172.44         89.16        76.54 o                         
  10  23   1        409.07        166.10        74.80 o                         
  12  23   1       1200.10       1242.73       147.31 o                         
  14  23   1         10.55        168.92       144.27 o                         
  16  23   1        493.21        481.74       161.01 o                         
  18  23   1        209.69         26.72       101.42 o                         
  20  23   1        484.61        693.44       147.48 o                         
  22  23   1         86.99        135.92       116.18 o                         
 -21  24   1        492.75        750.64       159.51 o                         
 -19  24   1        186.80        370.08       150.45 o                         
 -17  24   1        280.57        411.92       170.47 o                         
 -15  24   1         39.51        -18.75        87.73 o                         
 -13  24   1        451.99        495.13       116.71 o                         
 -11  24   1        181.84        198.12       157.35 o                         
  -9  24   1        107.52        117.56        66.79 o                         
  -7  24   1        414.85        418.14        92.51 o                         
  -5  24   1         29.52         92.03        70.48 o                         
  -3  24   1        181.01        309.74        89.90 o                         
  -1  24   1       3185.20       3058.28       181.32 o                         
   1  24   1       1383.83       1422.18       130.36 o                         
   3  24   1       1469.22       1297.47       107.51 o                         
   5  24   1          8.65        -10.71        66.05 o                         
   7  24   1        121.73         86.61        67.17 o                         
   9  24   1         80.52        112.34        73.56 o                         
  11  24   1        162.88        142.14        95.98 o                         
  13  24   1         18.05         69.48        95.56 o                         
  15  24   1        925.95       1127.92       157.22 o                         
  17  24   1        177.00        311.39       116.27 o                         
  19  24   1        293.96        583.55       140.83 o                         
  21  24   1         29.27       -177.12       139.09 o                         
 -20  25   1          1.70       -145.87       125.78 o                         
 -18  25   1         18.69          7.53       134.41 o                         
 -16  25   1        575.53        804.16       164.57 o                         
 -14  25   1         80.17         92.50        87.67 o                         
 -12  25   1        253.19        330.63       102.22 o                         
 -10  25   1        392.70        419.53       116.47 o                         
  -8  25   1        160.05        189.59        89.20 o                         
  -6  25   1       2463.01       2569.47       155.04 o                         
  -4  25   1       1533.59       1306.07       128.39 o                         
  -2  25   1       1779.86       1717.35       157.44 o                         
   0  25   1       1233.82       1393.77       130.36 o                         
   2  25   1        117.87         -2.98        70.58 o                         
   4  25   1        891.35        933.32        97.72 o                         
   6  25   1        403.51        305.50        76.10 o                         
   8  25   1        131.50        154.87        82.88 o                         
  10  25   1        996.97       1045.52       144.65 o                         
  12  25   1        228.33        299.06        99.02 o                         
  14  25   1        216.37        349.31       106.19 o                         
  16  25   1        690.67        732.75       122.57 o                         
  18  25   1        309.77         43.76       104.33 o                         
  20  25   1        105.84        -52.46       156.00 o                         
 -19  26   1        454.77        228.27       152.12 o                         
 -17  26   1         45.96         43.90       141.25 o                         
 -15  26   1          5.65        -29.04       111.30 o                         
 -13  26   1         23.44        123.64       115.60 o                         
 -11  26   1        427.41        338.77        93.61 o                         
  -9  26   1        115.92        102.96        86.22 o                         
  -7  26   1        349.16        485.11        91.09 o                         
  -5  26   1        465.68        323.65        79.04 o                         
  -3  26   1         51.31         77.90        78.83 o                         
  -1  26   1       1066.71       1045.68       122.36 o                         
   1  26   1        300.86        236.46        80.37 o                         
   3  26   1        180.70        149.91        81.72 o                         
   5  26   1         62.82       -103.59        73.61 o                         
   7  26   1        951.62       1232.25       131.04 o                         
   9  26   1        149.49        179.12       104.54 o                         
  11  26   1        451.80        614.23       118.91 o                         
  13  26   1         15.88         48.95       111.12 o                         
  15  26   1        121.38        292.86       121.52 o                         
  17  26   1        160.18        190.20       114.83 o                         
  19  26   1          0.57         36.18       298.76 o                         
 -16  27   1         75.57         91.16       129.14 o                         
 -14  27   1       1183.70       1450.82       170.19 o                         
 -12  27   1         50.67         49.10        95.43 o                         
 -10  27   1        166.03        201.17       113.56 o                         
  -8  27   1        281.46        294.23        91.67 o                         
  -6  27   1        246.77        262.76        77.77 o                         
  -4  27   1         84.97        100.69        83.04 o                         
  -2  27   1        333.96        172.24       112.15 o                         
   0  27   1        455.91        564.94       125.21 o                         
   2  27   1         47.47         -8.04        92.49 o                         
   4  27   1         53.62          5.93        80.03 o                         
   6  27   1        336.37        285.91        93.34 o                         
   8  27   1          8.84         60.60       104.78 o                         
  10  27   1         18.74         49.66       105.45 o                         
  12  27   1        501.85        552.63       132.14 o                         
  14  27   1        449.88        590.62       129.53 o                         
  16  27   1        121.92        244.91       221.00 o                         
 -15  28   1        340.50        255.38       124.78 o                         
 -13  28   1        376.65        463.94       123.88 o                         
 -11  28   1         58.13        112.20       115.94 o                         
  -9  28   1         21.40         64.27        93.50 o                         
  -7  28   1       1134.91       1303.29       161.74 o                         
  -5  28   1          7.11          6.93        76.50 o                         
  -3  28   1        984.71       1082.99       140.02 o                         
  -1  28   1         85.97        124.08       112.26 o                         
   1  28   1         55.46        201.32        85.89 o                         
   3  28   1        354.76        401.37        92.27 o                         
   5  28   1        494.47        492.89        94.10 o                         
   7  28   1        568.03        587.95       122.65 o                         
   9  28   1        248.39        310.97       265.23 o                         
  11  28   1         67.95        165.67       131.49 o                         
  13  28   1         50.63         63.99       108.25 o                         
  15  28   1         77.52        -90.65       208.94 o                         
 -14  29   1        297.09        320.36       122.51 o                         
 -12  29   1        269.36        171.04       211.20 o                         
 -10  29   1        282.77        410.17       114.07 o                         
  -8  29   1         10.19        -47.22       102.98 o                         
  -6  29   1        493.88        552.41       121.25 o                         
  -4  29   1        112.73         28.77        79.13 o                         
  -2  29   1        138.40        243.09       102.53 o                         
   0  29   1        711.71       1044.82       136.40 o                         
   2  29   1        225.43        147.74        86.79 o                         
   4  29   1         41.06         55.75        85.28 o                         
   6  29   1         83.73          9.59        90.84 o                         
   8  29   1        886.16       1230.69       201.38 o                         
  10  29   1          5.27        -34.54       164.79 o                         
  12  29   1        136.19        219.17       147.58 o                         
 -11  30   1        528.67        742.36       167.98 o                         
  -9  30   1        212.44        219.08       120.61 o                         
  -7  30   1        242.28        600.67       129.27 o                         
  -5  30   1         28.05       -136.03        90.69 o                         
  -3  30   1        236.77        204.65        89.36 o                         
  -1  30   1         11.79        101.17        97.12 o                         
   1  30   1         39.38         70.83        91.21 o                         
   3  30   1        760.09        762.35       164.15 o                         
   5  30   1        295.37        329.72       105.90 o                         
   7  30   1        225.88         69.40       160.01 o                         
   9  30   1         84.56        225.85       215.83 o                         
  11  30   1         36.80         24.84       298.20 o                         
  -8  31   1        549.56        533.79       125.67 o                         
  -6  31   1        589.72        637.63       185.76 o                         
  -4  31   1        153.61         71.29        97.55 o                         
  -2  31   1         46.78         -0.03        95.63 o                         
   0  31   1         87.70         18.22       177.61 o                         
   2  31   1        716.51        444.82       123.82 o                         
   4  31   1        237.46        411.89       159.11 o                         
   6  31   1        503.56        415.71       217.57 o                         
   8  31   1        376.78        266.10       220.92 o                         
  -3  32   1        725.28        947.07       246.05 o                         
  -1  32   1        800.26       1114.76       508.54 o                         
   1  32   1        705.47        482.04       220.98 o                         
   3  32   1        201.84        440.03       159.10 o                         
   0   0   2        150.10        312.05        42.04 o                         
   2   0   2        574.69        597.48        23.43 o                         
   4   0   2       3252.65       3086.70        52.61 o                         
   6   0   2      12432.88      12358.97       148.40 o                         
   8   0   2      10724.21      10735.39       135.10 o                         
  10   0   2       4301.52       4440.84        84.24 o                         
  12   0   2      14069.80      15070.67       217.90 o                         
  14   0   2          0.36         -6.78        28.56 o                         
  16   0   2        436.34        433.95        52.71 o                         
  18   0   2        464.19        534.82        52.34 o                         
  20   0   2       1141.31       1062.77        71.69 o                         
  22   0   2        567.90        593.21        64.81 o                         
  24   0   2        287.47        392.22        95.00 o                         
  26   0   2        574.64        441.36       157.51 o                         
  28   0   2         54.60         71.29       105.09 o                         
  30   0   2         11.10        -60.86       123.69 o                         
 -31   1   2         35.63          7.81       122.52 o                         
 -29   1   2        385.97        115.92       117.81 o                         
 -27   1   2         13.31        -71.20       105.63 o                         
 -25   1   2        862.55        919.86       105.17 o                         
 -23   1   2        252.17        270.67        69.54 o                         
 -21   1   2       1088.65        995.60        82.75 o                         
 -19   1   2        291.21        244.65        40.04 o                         
 -17   1   2        369.11        399.59        45.05 o                         
 -15   1   2       7180.24       7241.68       157.51 o                         
 -13   1   2       3943.27       3891.06        99.05 o                         
 -11   1   2       1627.53       1704.69        56.22 o                         
  -9   1   2        794.41        788.54        31.30 o                         
  -7   1   2       8398.40       7819.93       116.02 o                         
  -5   1   2       7394.37       7169.72        85.15 o                         
  -3   1   2      82000.52      77733.44       667.75 o                         
  -1   1   2      10101.52       9635.38       108.09 o                         
   1   1   2      10102.35       9659.68       138.64 o                         
   3   1   2      21577.88      20280.78       185.91 o                         
   5   1   2       1098.77       1008.90        32.93 o                         
   7   1   2        979.22       1115.39        43.25 o                         
   9   1   2      24551.57      23848.49       307.19 o                         
  11   1   2      31799.64      33109.78       438.35 o                         
  13   1   2      10784.48      11803.68       190.17 o                         
  15   1   2        819.96        948.34        56.92 o                         
  17   1   2        599.30        659.36        79.48 o                         
  19   1   2        620.22        496.17        64.86 o                         
  21   1   2       1654.95       1646.92       111.50 o                         
  23   1   2       4020.27       3894.65       162.99 o                         
  25   1   2        358.97        416.37       100.02 o                         
  27   1   2        983.44        926.88       131.31 o                         
  29   1   2         27.02        -92.95        97.21 o                         
  31   1   2         31.81        -95.30       143.76 o                         
 -30   2   2        493.47        827.58       254.74 o                         
 -28   2   2         30.19       -113.26       106.51 o                         
 -26   2   2        246.22        355.88        73.15 o                         
 -24   2   2         51.99        -28.19        71.54 o                         
 -22   2   2       2117.05       2156.49       111.80 o                         
 -20   2   2       1302.39       1226.18        83.45 o                         
 -18   2   2        155.32        167.46        34.92 o                         
 -16   2   2       1534.48       1657.10        70.91 o                         
 -14   2   2       2537.72       2841.06        86.56 o                         
 -12   2   2       5439.69       5684.47       114.39 o                         
 -10   2   2      11687.00      11689.92       168.24 o                         
  -8   2   2       3731.44       4022.49        77.15 o                         
  -6   2   2       2649.04       2465.22        47.05 o                         
  -4   2   2      18576.23      18188.90       193.32 o                         
  -2   2   2      76793.24      71406.91       535.42 o                         
   0   2   2        576.11        539.24        26.72 o                         
   2   2   2      76788.37      71364.80       651.33 o                         
   4   2   2       4038.07       4039.30        58.91 o                         
   6   2   2       2339.08       2233.57        56.04 o                         
   8   2   2       2742.09       2740.47        67.74 o                         
  10   2   2      21878.53      22979.63       365.18 o                         
  12   2   2       2603.56       2705.34        80.33 o                         
  14   2   2       3148.23       3626.26       105.67 o                         
  16   2   2       5029.69       5343.25       148.02 o                         
  18   2   2        230.27        228.74        47.55 o                         
  20   2   2         45.31         -5.59        57.73 o                         
  22   2   2        655.58        725.03        76.28 o                         
  24   2   2        425.73        347.12        66.78 o                         
  26   2   2        508.02        665.10       116.77 o                         
  28   2   2         96.00        212.01       115.35 o                         
  30   2   2        260.43        283.02       327.63 o                         
 -31   3   2         25.98        -17.52       124.85 o                         
 -29   3   2        891.22       1072.70       169.48 o                         
 -27   3   2        162.10        319.44       118.29 o                         
 -25   3   2        253.76        266.82        67.75 o                         
 -23   3   2       4099.82       4176.67       167.38 o                         
 -21   3   2        348.52        330.16        51.81 o                         
 -19   3   2       5016.07       4975.09       157.74 o                         
 -17   3   2        387.86        395.46        48.86 o                         
 -15   3   2       1827.07       1901.12        69.46 o                         
 -13   3   2      12232.65      11832.80       257.85 o                         
 -11   3   2      22600.07      24520.06       382.00 o                         
  -9   3   2       3267.83       3338.39        86.23 o                         
  -7   3   2      11943.12      12595.23       145.57 o                         
  -5   3   2      28237.08      27778.94       258.76 o                         
  -3   3   2      12797.38      12034.28       112.93 o                         
  -1   3   2      21576.45      20269.08       177.39 o                         
   1   3   2      81995.59      77663.46       598.52 o                         
   3   3   2      12795.12      12005.38       134.06 o                         
   5   3   2      27891.14      26960.12       233.64 o                         
   7   3   2       9298.76       9361.69       137.10 o                         
   9   3   2      14463.40      15428.65       192.00 o                         
  11   3   2      21305.88      21002.54       369.95 o                         
  13   3   2       5577.05       6044.66       142.78 o                         
  15   3   2        621.44        575.25        57.70 o                         
  17   3   2       1579.99       1538.99        94.34 o                         
  19   3   2        516.15        513.87        67.54 o                         
  21   3   2        604.91        560.30        65.64 o                         
  23   3   2        153.60        287.11        87.40 o                         
  25   3   2        149.06        149.67        67.69 o                         
  27   3   2        387.06        422.55       108.67 o                         
  29   3   2        894.65       1267.06       605.19 o                         
  31   3   2        400.67        610.72       294.96 o                         
 -30   4   2        147.25        294.26       136.92 o                         
 -28   4   2       1245.64       1548.48       205.99 o                         
 -26   4   2         88.76         58.88        81.74 o                         
 -24   4   2       3903.96       3642.39       203.94 o                         
 -22   4   2        226.88        212.13        53.24 o                         
 -20   4   2        650.69        581.02        65.75 o                         
 -18   4   2       1885.08       1854.62        86.59 o                         
 -16   4   2          7.84         -7.17        45.63 o                         
 -14   4   2        374.19        380.01        43.92 o                         
 -12   4   2        575.45        558.33        47.07 o                         
 -10   4   2       6529.30       6464.68       139.65 o                         
  -8   4   2        356.79        358.28        25.04 o                         
  -6   4   2       6874.60       6625.68        88.45 o                         
  -4   4   2       2598.34       2601.67        44.95 o                         
  -2   4   2       4038.69       3979.36        63.15 o                         
   0   4   2       3254.63       3109.70        55.32 o                         
   2   4   2      18576.04      18294.85       197.24 o                         
   4   4   2       2602.04       2575.84        47.62 o                         
   6   4   2       3209.94       3329.80        59.35 o                         
   8   4   2       5180.09       5381.81        92.00 o                         
  10   4   2       2280.35       2460.97        66.40 o                         
  12   4   2       6176.16       6214.26       130.33 o                         
  14   4   2        401.27        312.81        43.75 o                         
  16   4   2        110.90        133.88        51.12 o                         
  18   4   2       1367.17       1325.13        90.78 o                         
  20   4   2        230.79        223.73        58.15 o                         
  22   4   2        304.30        439.24        71.68 o                         
  24   4   2       1512.65       1372.65       107.39 o                         
  26   4   2        269.84        452.39       100.28 o                         
  28   4   2        111.52        -32.48       110.62 o                         
  30   4   2        119.27        277.78       169.61 o                         
 -31   5   2         27.45        172.13       138.81 o                         
 -29   5   2         95.13         63.49       127.72 o                         
 -27   5   2        350.57        354.20       110.56 o                         
 -25   5   2        628.34        655.93       111.71 o                         
 -23   5   2       1196.88       1431.49       120.74 o                         
 -21   5   2        367.21        390.22        66.01 o                         
 -19   5   2       8772.81       8660.22       195.66 o                         
 -17   5   2        922.54        937.84        63.14 o                         
 -15   5   2         81.93         94.73        28.96 o                         
 -13   5   2        940.42        833.09        52.70 o                         
 -11   5   2       4963.09       5172.76       129.71 o                         
  -9   5   2       9797.81      10490.85       188.90 o                         
  -7   5   2       8252.47       8691.44       122.17 o                         
  -5   5   2       9422.37       8934.45       129.36 o                         
  -3   5   2      27889.32      26925.36       468.70 o                         
  -1   5   2       1101.49       1001.19        31.91 o                         
   1   5   2       7394.76       7382.52       108.41 o                         
   3   5   2      28241.42      27664.94       269.94 o                         
   5   5   2       9424.88       9020.71       124.22 o                         
   7   5   2       1387.01       1248.14        33.61 o                         
   9   5   2      11826.42      12048.70       162.75 o                         
  11   5   2       8773.89       9172.25       151.97 o                         
  13   5   2      12290.69      12612.54       220.72 o                         
  15   5   2       1430.00       1383.77        79.14 o                         
  17   5   2       1834.59       2050.49       110.53 o                         
  19   5   2       1143.47       1054.27        83.83 o                         
  21   5   2       3664.75       3559.11       145.54 o                         
  23   5   2        150.07        190.33        62.15 o                         
  25   5   2       2907.28       2983.36       174.13 o                         
  27   5   2        863.18        842.84       155.90 o                         
  29   5   2        287.34        375.37       126.36 o                         
  31   5   2        209.80        335.17       149.00 o                         
 -30   6   2         42.13         10.39       117.94 o                         
 -28   6   2       1624.01       2072.82       233.48 o                         
 -26   6   2         17.58         -3.28        87.91 o                         
 -24   6   2         56.94        122.75        65.53 o                         
 -22   6   2       1094.16       1061.02        87.85 o                         
 -20   6   2         34.55         52.40        62.34 o                         
 -18   6   2       2281.81       2150.70       129.12 o                         
 -16   6   2        483.68        516.23        72.24 o                         
 -14   6   2       6507.51       6328.67       202.54 o                         
 -12   6   2        515.85        421.61        37.71 o                         
 -10   6   2       8627.48       9033.46       177.76 o                         
  -8   6   2       5109.43       5740.30       105.29 o                         
  -6   6   2       9303.88       9620.78       138.21 o                         
  -4   6   2       3212.79       3262.67        75.77 o                         
  -2   6   2       2340.14       2389.70        51.80 o                         
   0   6   2      12432.23      12313.28       199.87 o                         
   2   6   2       2648.01       2535.71        56.99 o                         
   4   6   2       6875.46       6705.16        96.79 o                         
   6   6   2       9311.90       9639.01       121.35 o                         
   8   6   2       7098.01       7718.06       111.55 o                         
  10   6   2       7745.62       8254.34       124.83 o                         
  12   6   2      23284.28      24358.63       329.34 o                         
  14   6   2       4586.19       4682.01       164.21 o                         
  16   6   2       3754.05       3970.55       135.50 o                         
  18   6   2       1872.94       1770.95        97.95 o                         
  20   6   2        475.92        454.28        70.42 o                         
  22   6   2        754.16        868.25        82.83 o                         
  24   6   2        234.67        268.98        64.51 o                         
  26   6   2        709.44        857.89       112.17 o                         
  28   6   2        102.73        209.76       125.82 o                         
  30   6   2        521.99        806.46       176.14 o                         
 -31   7   2        249.63        244.96       236.82 o                         
 -29   7   2        528.18        580.80       165.16 o                         
 -27   7   2        388.12        402.66       100.31 o                         
 -25   7   2         91.17         93.21        79.72 o                         
 -23   7   2        579.25        566.09        86.58 o                         
 -21   7   2        311.64        292.86        70.73 o                         
 -19   7   2        364.73        461.89        79.78 o                         
 -17   7   2        364.38        310.16        63.42 o                         
 -15   7   2       3772.63       3543.53       115.05 o                         
 -13   7   2        713.28        735.68        67.05 o                         
 -11   7   2        366.11        420.61        54.03 o                         
  -9   7   2      41688.25      42740.08       502.04 o                         
  -7   7   2       4526.89       4593.78       122.87 o                         
  -5   7   2       1389.39       1172.01        38.13 o                         
  -3   7   2       9297.87       9529.13       170.73 o                         
  -1   7   2        980.47       1144.08        37.70 o                         
   1   7   2       8395.93       8222.29       122.34 o                         
   3   7   2      11943.16      12475.11       187.22 o                         
   5   7   2       8238.40       8533.67       116.61 o                         
   7   7   2       4528.85       4578.65        93.24 o                         
   9   7   2       1843.60       2079.48        58.83 o                         
  11   7   2       4073.39       4162.95       103.29 o                         
  13   7   2       8175.14       8384.68       171.02 o                         
  15   7   2         29.02         28.55        34.74 o                         
  17   7   2       1931.24       1850.59        92.61 o                         
  19   7   2         69.85        100.92        49.76 o                         
  21   7   2       1602.87       1291.17        88.52 o                         
  23   7   2        537.85        474.32        64.57 o                         
  25   7   2        634.49        648.40        89.79 o                         
  27   7   2          2.65         -7.51       102.83 o                         
  29   7   2         77.80        163.23       116.33 o                         
  31   7   2        478.48        414.43       170.74 o                         
 -30   8   2         35.01         96.38       117.98 o                         
 -28   8   2        459.91        682.25       128.61 o                         
 -26   8   2       1053.36       1060.02       168.44 o                         
 -24   8   2       2175.00       2126.77       171.43 o                         
 -22   8   2       1936.38       1930.93       136.91 o                         
 -20   8   2        574.60        556.04        82.12 o                         
 -18   8   2        238.75        232.42        68.89 o                         
 -16   8   2       1208.87       1195.88        65.12 o                         
 -14   8   2        137.89        121.26        34.25 o                         
 -12   8   2       1445.75       1451.51        73.29 o                         
 -10   8   2       6204.09       6410.15       124.98 o                         
  -8   8   2      14584.15      14660.41       278.03 o                         
  -6   8   2       7098.63       7554.38       134.24 o                         
  -4   8   2       5178.37       5278.98       121.47 o                         
  -2   8   2       2744.02       2776.30        71.48 o                         
   0   8   2      10728.89      11074.41       182.81 o                         
   2   8   2       3733.23       4287.63        84.69 o                         
   4   8   2        356.77        331.10        27.58 o                         
   6   8   2       5108.67       5693.52       115.16 o                         
   8   8   2      14583.83      14866.00       378.18 o                         
  10   8   2        659.93        672.48        39.48 o                         
  12   8   2       2327.37       2219.00        82.58 o                         
  14   8   2        885.40        813.51        54.52 o                         
  16   8   2       1058.92       1163.80        78.33 o                         
  18   8   2        154.81         40.93        49.68 o                         
  20   8   2       1228.70       1192.96        89.68 o                         
  22   8   2       1330.73       1382.26       101.45 o                         
  24   8   2         72.30        128.95        69.67 o                         
  26   8   2        561.22        732.77       128.10 o                         
  28   8   2       1232.86       1175.84       159.36 o                         
  30   8   2         47.56       -168.02       112.01 o                         
 -29   9   2        517.21        771.04       188.17 o                         
 -27   9   2        208.98        330.17       113.99 o                         
 -25   9   2       1956.83       1712.84       199.77 o                         
 -23   9   2       1354.10       1175.52       110.92 o                         
 -21   9   2       2725.74       2623.79       153.30 o                         
 -19   9   2        904.26        776.89        88.57 o                         
 -17   9   2        514.08        520.32        54.62 o                         
 -15   9   2         79.77         27.02        43.26 o                         
 -13   9   2        585.73        623.39        56.60 o                         
 -11   9   2      12017.02      11848.17       194.04 o                         
  -9   9   2        837.32        912.67        48.45 o                         
  -7   9   2       1837.19       2012.35        79.02 o                         
  -5   9   2      11822.50      11672.99       234.68 o                         
  -3   9   2      14464.87      15529.40       247.10 o                         
  -1   9   2      24548.62      24074.37       515.70 o                         
   1   9   2        793.07        825.83        41.32 o                         
   3   9   2       3273.15       3383.69        80.84 o                         
   5   9   2       9799.51      10526.47       193.56 o                         
   7   9   2      41690.16      43456.75       756.34 o                         
   9   9   2        838.40        996.84        71.87 o                         
  11   9   2       4694.99       5011.63        95.51 o                         
  13   9   2       1963.14       2005.71        72.00 o                         
  15   9   2       1342.63       1471.96        71.77 o                         
  17   9   2        268.31        229.05        49.29 o                         
  19   9   2       3144.47       3095.17       132.55 o                         
  21   9   2       2864.82       2902.83       133.40 o                         
  23   9   2        932.37        799.97        87.87 o                         
  25   9   2        352.97        470.57        88.66 o                         
  27   9   2        106.17        192.05        99.41 o                         
  29   9   2        486.11        411.62       121.29 o                         
 -30  10   2        154.32        628.82       205.65 o                         
 -28  10   2       1955.60       2331.91       212.68 o                         
 -26  10   2        180.24        249.84       125.81 o                         
 -24  10   2        146.41         56.55       130.42 o                         
 -22  10   2        921.78       1073.40       128.18 o                         
 -20  10   2       2301.85       1895.30       150.67 o                         
 -18  10   2         51.20         86.73        72.46 o                         
 -16  10   2        236.46        223.73        48.21 o                         
 -14  10   2       1058.56       1011.51        69.55 o                         
 -12  10   2       1201.22       1423.73        61.73 o                         
 -10  10   2       2466.56       2563.22        83.72 o                         
  -8  10   2        659.92        638.44        88.47 o                         
  -6  10   2       7754.19       8306.85       161.67 o                         
  -4  10   2       2284.97       2293.71        76.98 o                         
  -2  10   2      21869.28      23135.35       438.97 o                         
   0  10   2       4298.41       4606.35       122.39 o                         
   2  10   2      11688.60      12340.67       298.29 o                         
   4  10   2       6528.99       6805.33       171.58 o                         
   6  10   2       8621.00       8855.64       185.85 o                         
   8  10   2       6206.30       6503.14       145.89 o                         
  10  10   2       2464.13       2613.51        90.24 o                         
  12  10   2       7334.15       7511.26       152.66 o                         
  14  10   2        816.24        932.92        47.98 o                         
  16  10   2       3326.02       3492.59       112.44 o                         
  18  10   2        869.20        907.23        70.43 o                         
  20  10   2       3349.88       3471.81       134.67 o                         
  22  10   2        151.01        193.52        63.76 o                         
  24  10   2        684.34        623.85        85.29 o                         
  26  10   2        141.79        220.92        86.78 o                         
  28  10   2         46.17         31.39       137.43 o                         
  30  10   2        791.03        570.99       142.56 o                         
 -29  11   2         53.10        106.37       120.65 o                         
 -27  11   2         35.89        109.53       105.82 o                         
 -25  11   2          7.62        242.06       175.07 o                         
 -23  11   2        483.42        550.20       125.48 o                         
 -21  11   2        281.94        302.79        89.12 o                         
 -19  11   2       1323.33       1235.84       123.65 o                         
 -17  11   2        111.81        149.03        48.09 o                         
 -15  11   2        107.77        106.49        40.11 o                         
 -13  11   2        743.36        767.46        76.07 o                         
 -11  11   2        281.45        230.95        37.79 o                         
  -9  11   2       4695.38       5085.39       151.07 o                         
  -7  11   2       4071.38       4311.11       123.86 o                         
  -5  11   2       8773.26       9085.88       183.78 o                         
  -3  11   2      21307.76      21138.15       450.39 o                         
  -1  11   2      31797.56      32633.67       683.80 o                         
   1  11   2       1629.20       1752.05        74.30 o                         
   3  11   2      22612.19      25300.89       576.85 o                         
   5  11   2       4973.47       5482.07       140.98 o                         
   7  11   2        365.84        298.90        47.39 o                         
   9  11   2      12010.75      11362.64       220.56 o                         
  11  11   2        279.96        218.28        36.30 o                         
  13  11   2        374.97        373.95        58.52 o                         
  15  11   2       2391.00       2228.48        85.66 o                         
  17  11   2       1082.97       1016.23        69.50 o                         
  19  11   2       2253.93       2165.04       121.88 o                         
  21  11   2       1088.30        935.26        93.20 o                         
  23  11   2        253.74        254.27        64.36 o                         
  25  11   2        882.16        797.89        96.92 o                         
  27  11   2       1686.20       1896.03       146.84 o                         
  29  11   2       1187.44       1493.62       149.66 o                         
 -28  12   2         28.57        -55.55       101.98 o                         
 -26  12   2        701.48        429.15       287.09 o                         
 -24  12   2        234.33        141.82        95.63 o                         
 -22  12   2       1717.35       1560.21       182.31 o                         
 -20  12   2       1235.64       1034.18       119.74 o                         
 -18  12   2       3400.34       3510.86       221.15 o                         
 -16  12   2        141.33        171.23        46.19 o                         
 -14  12   2        975.66       1086.11        64.64 o                         
 -12  12   2       1338.65       1458.41        94.24 o                         
 -10  12   2       7336.20       7672.45       235.09 o                         
  -8  12   2       2326.72       2239.04       113.22 o                         
  -6  12   2      23274.86      24535.68       564.32 o                         
  -4  12   2       6184.57       6360.53       184.27 o                         
  -2  12   2       2605.54       2621.39       117.17 o                         
   0  12   2      14064.01      14580.53       365.78 o                         
   2  12   2       5436.24       5709.47       161.54 o                         
   4  12   2        577.13        630.08        51.73 o                         
   6  12   2        516.73        408.95        46.30 o                         
   8  12   2       1449.71       1396.28        86.08 o                         
  10  12   2       1200.55       1320.85        69.98 o                         
  12  12   2       1342.57       1458.95        70.17 o                         
  14  12   2        274.33        247.19        45.43 o                         
  16  12   2       2244.72       2060.20       124.88 o                         
  18  12   2        364.20        364.45        67.97 o                         
  20  12   2        128.47        -19.96        51.75 o                         
  22  12   2        222.01        216.74        69.46 o                         
  24  12   2        425.72        659.76        92.34 o                         
  26  12   2        255.14        214.32       119.22 o                         
  28  12   2        416.97        173.48       123.13 o                         
 -29  13   2         77.44        406.75       190.69 o                         
 -27  13   2        520.54        694.66       181.55 o                         
 -25  13   2        105.26         91.24       270.63 o                         
 -23  13   2         25.85       -107.11       103.33 o                         
 -21  13   2       1123.05        948.83       148.58 o                         
 -19  13   2       4299.64       4113.36       221.03 o                         
 -17  13   2       1066.22        961.06        78.97 o                         
 -15  13   2       3162.10       3051.61       108.00 o                         
 -13  13   2       2359.31       2439.08       120.11 o                         
 -11  13   2        374.85        356.04        59.58 o                         
  -9  13   2       1965.46       2090.55       113.65 o                         
  -7  13   2       8174.07       8022.34       199.87 o                         
  -5  13   2      12291.42      12729.03       256.06 o                         
  -3  13   2       5569.51       5693.36       187.29 o                         
  -1  13   2      10787.88      11598.14       397.51 o                         
   1  13   2       3943.36       3686.42       132.28 o                         
   3  13   2      12225.44      11853.69       254.64 o                         
   5  13   2        938.69       1002.43        60.63 o                         
   7  13   2        713.69        656.77        56.83 o                         
   9  13   2        584.27        604.32        55.40 o                         
  11  13   2        741.62        822.10        58.14 o                         
  13  13   2       2359.00       2101.18        87.08 o                         
  15  13   2        487.50        604.50        80.61 o                         
  17  13   2       1983.23       1880.90       124.41 o                         
  19  13   2        788.40        787.62        86.60 o                         
  21  13   2        131.65        110.68        66.47 o                         
  23  13   2         40.57        -13.76        69.83 o                         
  25  13   2        746.91       1003.63       118.15 o                         
  27  13   2       2652.86       3021.25       181.21 o                         
  29  13   2        232.86         54.72       128.45 o                         
 -28  14   2        381.66        268.12       237.27 o                         
 -26  14   2        133.60        196.82       113.59 o                         
 -24  14   2        461.80        488.26       127.12 o                         
 -22  14   2        217.82        203.31       113.00 o                         
 -20  14   2        506.09        383.83        83.29 o                         
 -18  14   2        616.76        662.92       102.89 o                         
 -16  14   2       1610.70       1553.88       108.04 o                         
 -14  14   2       2014.03       1902.81        87.83 o                         
 -12  14   2        275.17        217.83        46.64 o                         
 -10  14   2        814.56        737.22        67.96 o                         
  -8  14   2        884.60        859.31        70.34 o                         
  -6  14   2       4586.20       4899.60       155.02 o                         
  -4  14   2        402.50        357.13        31.74 o                         
  -2  14   2       3151.13       3462.96       119.57 o                         
   0  14   2          0.35         -0.49        53.50 o                         
   2  14   2       2535.09       2818.86       148.14 o                         
   4  14   2        373.69        395.56        52.87 o                         
   6  14   2       6507.86       6690.54       190.93 o                         
   8  14   2        137.86        171.06        43.56 o                         
  10  14   2       1056.30       1031.09        67.68 o                         
  12  14   2        973.51        959.14        64.03 o                         
  14  14   2       2011.23       1904.09        94.36 o                         
  16  14   2        379.36        426.59        75.62 o                         
  18  14   2       2309.24       2335.43       143.01 o                         
  20  14   2         67.34         54.78        91.27 o                         
  22  14   2        883.40        801.37        97.74 o                         
  24  14   2       2844.92       3306.07       177.18 o                         
  26  14   2        277.25        285.09        86.00 o                         
  28  14   2          9.53         12.15       135.73 o                         
 -27  15   2         33.39        144.33       116.84 o                         
 -25  15   2        230.54         67.65       112.47 o                         
 -23  15   2        152.50        121.54       118.40 o                         
 -21  15   2        108.06        165.25       100.06 o                         
 -19  15   2        834.03        800.01       111.44 o                         
 -17  15   2        444.69        436.73        68.00 o                         
 -15  15   2       2591.75       2335.81       133.37 o                         
 -13  15   2        487.65        447.23        50.24 o                         
 -11  15   2       2392.73       2262.73       126.19 o                         
  -9  15   2       1342.02       1408.06        87.94 o                         
  -7  15   2         29.12          5.13        40.93 o                         
  -5  15   2       1426.36       1251.89        82.57 o                         
  -3  15   2        619.93        631.80        53.48 o                         
  -1  15   2        819.43        884.31        74.61 o                         
   1  15   2       7182.10       6851.96       246.89 o                         
   3  15   2       1829.00       1861.69        82.42 o                         
   5  15   2         81.35        121.10        50.38 o                         
   7  15   2       3775.60       3758.47       127.99 o                         
   9  15   2         80.59         80.99        40.33 o                         
  11  15   2        107.95        121.97        39.60 o                         
  13  15   2       3161.98       2949.66       110.07 o                         
  15  15   2       2590.80       2297.40       138.74 o                         
  17  15   2       1691.85       1539.39       118.83 o                         
  19  15   2        167.35         33.45        69.73 o                         
  21  15   2        546.58        611.07        91.83 o                         
  23  15   2       1909.33       1796.08       134.23 o                         
  25  15   2        187.25        319.96       100.35 o                         
  27  15   2         52.99         -3.18       112.57 o                         
 -26  16   2        227.11        167.82       143.71 o                         
 -24  16   2        122.55        296.90       127.33 o                         
 -22  16   2         87.94         68.55        98.40 o                         
 -20  16   2         60.49        113.77       100.87 o                         
 -18  16   2       2126.43       2086.49       166.81 o                         
 -16  16   2        888.90        885.33        87.86 o                         
 -14  16   2        377.96        301.18        55.65 o                         
 -12  16   2       2244.06       2089.93       124.67 o                         
 -10  16   2       3320.19       3590.38       141.78 o                         
  -8  16   2       1055.72        942.85        77.47 o                         
  -6  16   2       3754.96       3877.99       145.13 o                         
  -4  16   2        111.02        110.93        47.58 o                         
  -2  16   2       5029.01       4991.97       167.07 o                         
   0  16   2        436.40        397.12        62.86 o                         
   2  16   2       1533.82       1572.73       123.60 o                         
   4  16   2          7.86        -65.05        71.69 o                         
   6  16   2        484.44        448.86        78.41 o                         
   8  16   2       1208.66       1222.42        84.67 o                         
  10  16   2        236.07        326.92        49.80 o                         
  12  16   2        141.07        249.17        52.77 o                         
  14  16   2       1612.36       1528.11       126.58 o                         
  16  16   2        889.14        974.91       100.60 o                         
  18  16   2        636.49        596.12        79.86 o                         
  20  16   2         52.50         93.04        65.85 o                         
  22  16   2        355.09        293.82        75.77 o                         
  24  16   2        687.29        854.02       110.86 o                         
  26  16   2         79.65        136.15       119.02 o                         
 -27  17   2        357.82        333.89       181.20 o                         
 -25  17   2         92.63       -212.33       161.48 o                         
 -23  17   2        126.38        115.63       119.26 o                         
 -21  17   2        292.82        359.25       105.91 o                         
 -19  17   2        746.74        455.44       133.61 o                         
 -17  17   2        202.92        230.73        85.87 o                         
 -15  17   2       1692.01       1565.42       110.37 o                         
 -13  17   2       1983.40       2018.48       131.97 o                         
 -11  17   2       1083.02        722.47        89.85 o                         
  -9  17   2        269.60        366.52        59.65 o                         
  -7  17   2       1930.59       1738.72        94.50 o                         
  -5  17   2       1834.67       1924.91       105.38 o                         
  -3  17   2       1578.72       1646.70        97.04 o                         
  -1  17   2        599.59        565.88        71.50 o                         
   1  17   2        368.66        414.34        70.27 o                         
   3  17   2        387.48        353.29        66.35 o                         
   5  17   2        923.95        981.23       106.19 o                         
   7  17   2        361.85        397.32        63.55 o                         
   9  17   2        512.63        521.13        64.53 o                         
  11  17   2        111.94        134.62        51.30 o                         
  13  17   2       1064.97        974.57        75.51 o                         
  15  17   2        443.91        557.73        82.98 o                         
  17  17   2        203.74        175.43        72.06 o                         
  19  17   2        390.19        439.64        82.00 o                         
  21  17   2        874.90        900.47       109.88 o                         
  23  17   2        206.39         94.64        75.06 o                         
  25  17   2       1202.26       1579.28       160.18 o                         
  27  17   2        481.18        780.69       219.51 o                         
 -26  18   2        199.06        189.55       195.15 o                         
 -24  18   2        697.57        826.51       173.87 o                         
 -22  18   2         82.59        255.97       143.09 o                         
 -20  18   2        228.04        192.95       104.01 o                         
 -18  18   2        496.00        444.64        98.63 o                         
 -16  18   2        633.99        666.61       103.70 o                         
 -14  18   2       2310.14       2375.48       143.39 o                         
 -12  18   2        363.41        423.85        91.55 o                         
 -10  18   2        867.94        771.67        92.25 o                         
  -8  18   2        155.59        220.66        51.79 o                         
  -6  18   2       1876.49       1795.83       106.33 o                         
  -4  18   2       1365.41       1270.66        68.99 o                         
  -2  18   2        231.74        187.48        33.01 o                         
   0  18   2        465.66        415.84        63.34 o                         
   2  18   2        155.23        188.77        65.66 o                         
   4  18   2       1885.23       1962.03       124.82 o                         
   6  18   2       2282.77       2160.55       132.16 o                         
   8  18   2        238.69        159.15        60.76 o                         
  10  18   2         51.69         69.92        52.72 o                         
  12  18   2       3404.15       3792.20       155.32 o                         
  14  18   2        615.74        442.67        70.07 o                         
  16  18   2       2123.75       2339.03       171.13 o                         
  18  18   2        495.13        532.88        90.46 o                         
  20  18   2        209.50        179.28        72.04 o                         
  22  18   2         80.45         57.69        78.23 o                         
  24  18   2         61.10        216.51        96.42 o                         
  26  18   2        568.36        762.26       222.41 o                         
 -25  19   2        219.56        122.36       127.89 o                         
 -23  19   2        283.44        414.54       116.14 o                         
 -21  19   2        224.94        212.42       106.79 o                         
 -19  19   2        583.28        551.91       160.25 o                         
 -17  19   2        389.50        350.00        83.44 o                         
 -15  19   2        167.35        246.59       101.49 o                         
 -13  19   2        790.08        667.44       104.06 o                         
 -11  19   2       2253.14       2026.05       137.15 o                         
  -9  19   2       3145.45       3192.01       164.24 o                         
  -7  19   2         69.67        208.78        63.33 o                         
  -5  19   2       1144.17        982.41        96.16 o                         
  -3  19   2        515.11        489.88        57.59 o                         
  -1  19   2        621.44        646.30        71.89 o                         
   1  19   2        292.12        320.20        71.55 o                         
   3  19   2       5015.84       4893.16       152.52 o                         
   5  19   2       8773.96       8670.50       272.11 o                         
   7  19   2        364.69        198.43        72.02 o                         
   9  19   2        904.80        771.90        92.00 o                         
  11  19   2       1323.85       1421.32        99.46 o                         
  13  19   2       4298.59       4050.89       204.00 o                         
  15  19   2        834.21        733.44       104.99 o                         
  17  19   2        746.48        734.69        93.45 o                         
  19  19   2        584.25        677.94        94.41 o                         
  21  19   2        368.15        280.39        80.81 o                         
  23  19   2          7.77        -34.91        92.98 o                         
  25  19   2        278.19        285.24       116.55 o                         
 -24  20   2         47.87       -110.80       134.77 o                         
 -22  20   2        234.22         66.38       161.15 o                         
 -20  20   2        111.49        110.28       112.09 o                         
 -18  20   2        208.29        224.88       106.88 o                         
 -16  20   2         52.48        138.73        97.60 o                         
 -14  20   2         66.89         34.66       100.30 o                         
 -12  20   2        128.81        115.02        79.47 o                         
 -10  20   2       3349.94       3157.60       169.63 o                         
  -8  20   2       1227.48       1239.73       108.35 o                         
  -6  20   2        475.42        441.63        73.56 o                         
  -4  20   2        231.18        252.16        76.45 o                         
  -2  20   2         45.29        -30.35        53.51 o                         
   0  20   2       1139.35       1249.79        96.74 o                         
   2  20   2       1300.27       1391.99       114.86 o                         
   4  20   2        648.20        586.38        93.68 o                         
   6  20   2         34.98        121.98        69.53 o                         
   8  20   2        574.81        565.00        85.34 o                         
  10  20   2       2305.33       2056.24       136.32 o                         
  12  20   2       1237.99       1127.09       135.26 o                         
  14  20   2        505.20        631.29       101.38 o                         
  16  20   2         60.28        -67.16        71.46 o                         
  18  20   2        229.13        332.05        80.71 o                         
  20  20   2        110.77        262.46        87.79 o                         
  22  20   2        454.75        684.72       125.36 o                         
  24  20   2        328.60        327.49       117.99 o                         
 -23  21   2         83.90         82.61       223.56 o                         
 -21  21   2        823.68        871.47       178.64 o                         
 -19  21   2        369.80        368.66       143.34 o                         
 -17  21   2        874.91        742.38       135.96 o                         
 -15  21   2        547.24        740.09       137.44 o                         
 -13  21   2        132.82        210.01       139.91 o                         
 -11  21   2       1087.53        965.29       113.90 o                         
  -9  21   2       2865.86       2768.43       161.31 o                         
  -7  21   2       1602.50       1537.15       111.19 o                         
  -5  21   2       3666.86       3806.61       186.88 o                         
  -3  21   2        601.80        451.08        87.20 o                         
  -1  21   2       1655.36       1663.94       114.99 o                         
   1  21   2       1089.00       1127.19       101.64 o                         
   3  21   2        348.51        314.32        85.35 o                         
   5  21   2        368.41        558.24        89.71 o                         
   7  21   2        312.10        285.03        78.09 o                         
   9  21   2       2722.93       2667.24       160.16 o                         
  11  21   2        281.86        197.65        88.54 o                         
  13  21   2       1122.06       1031.91       115.24 o                         
  15  21   2        108.64        205.09        77.58 o                         
  17  21   2        292.76        320.28        79.73 o                         
  19  21   2        225.34        262.08        90.41 o                         
  21  21   2        827.22        768.10       148.48 o                         
  23  21   2       1018.98       1280.90       174.21 o                         
 -22  22   2         23.45          1.32       154.92 o                         
 -20  22   2        452.82        588.52       142.98 o                         
 -18  22   2         81.00        159.45       109.96 o                         
 -16  22   2        356.75        498.86       132.71 o                         
 -14  22   2        883.78       1018.77       135.78 o                         
 -12  22   2        223.04        165.76        81.79 o                         
 -10  22   2        151.03        142.17        69.76 o                         
  -8  22   2       1329.68       1354.25       119.65 o                         
  -6  22   2        756.17        637.90        88.73 o                         
  -4  22   2        304.54        199.90        69.02 o                         
  -2  22   2        654.84        668.18       104.13 o                         
   0  22   2        568.89        602.09        71.41 o                         
   2  22   2       2117.36       1969.09       122.75 o                         
   4  22   2        226.22        168.47        63.57 o                         
   6  22   2       1097.52        964.05       146.74 o                         
   8  22   2       1938.50       1989.26       142.59 o                         
  10  22   2        920.46        985.58       106.63 o                         
  12  22   2       1715.45       1804.16       173.79 o                         
  14  22   2        218.54        188.94        98.16 o                         
  16  22   2         87.83        108.28        76.16 o                         
  18  22   2         82.31         -5.46        90.27 o                         
  20  22   2        235.01        572.02       128.99 o                         
  22  22   2         23.53        -51.89       106.08 o                         
 -21  23   2       1018.36        940.48       187.84 o                         
 -19  23   2          7.56        -51.31       125.43 o                         
 -17  23   2        207.25        196.77       106.64 o                         
 -15  23   2       1908.90       1804.97       178.76 o                         
 -13  23   2         40.74        126.85        91.60 o                         
 -11  23   2        253.36        438.84       109.48 o                         
  -9  23   2        932.59        823.88       102.77 o                         
  -7  23   2        539.30        521.72        85.26 o                         
  -5  23   2        149.84         54.52        65.64 o                         
  -3  23   2        153.22        109.80        76.91 o                         
  -1  23   2       4018.84       3976.85       228.07 o                         
   1  23   2        253.76        490.05        94.68 o                         
   3  23   2       4101.66       4028.51       192.18 o                         
   5  23   2       1196.83       1203.19       112.94 o                         
   7  23   2        579.66        513.38        88.15 o                         
   9  23   2       1354.87       1304.13       123.84 o                         
  11  23   2        482.79        680.21       119.13 o                         
  13  23   2         25.73        132.41       124.22 o                         
  15  23   2        152.27        245.30       101.58 o                         
  17  23   2        126.37        108.37        85.77 o                         
  19  23   2        283.02        437.50       123.54 o                         
  21  23   2         84.03       -153.56       189.61 o                         
 -20  24   2        329.48        491.54       151.27 o                         
 -18  24   2         60.32        -11.87       103.79 o                         
 -16  24   2        685.69        930.36       179.14 o                         
 -14  24   2       2845.77       3322.27       233.96 o                         
 -12  24   2        426.79        479.67       105.43 o                         
 -10  24   2        685.26        878.44       109.72 o                         
  -8  24   2         72.20         75.22        66.56 o                         
  -6  24   2        234.98        318.07        75.35 o                         
  -4  24   2       1513.14       1458.87       124.24 o                         
  -2  24   2        425.88        442.16       107.09 o                         
   0  24   2        286.25        252.57        92.55 o                         
   2  24   2         52.04         -8.31        72.13 o                         
   4  24   2       3909.27       4100.68       203.17 o                         
   6  24   2         56.89         33.74        95.61 o                         
   8  24   2       2171.48       2342.05       160.62 o                         
  10  24   2        146.30        136.25        90.57 o                         
  12  24   2        234.52        320.96        96.51 o                         
  14  24   2        462.26        552.58       120.57 o                         
  16  24   2        123.15        281.46        95.26 o                         
  18  24   2        696.37        657.65       153.11 o                         
  20  24   2         47.61        162.92       112.70 o                         
 -19  25   2        277.08        295.41       188.80 o                         
 -17  25   2       1202.50       1644.46       217.54 o                         
 -15  25   2        187.86        309.93       104.02 o                         
 -13  25   2        748.93        442.56       116.61 o                         
 -11  25   2        880.24        751.25       116.78 o                         
  -9  25   2        352.37        235.77        73.42 o                         
  -7  25   2        633.92        734.71       101.15 o                         
  -5  25   2       2908.26       2817.02       178.35 o                         
  -3  25   2        148.63        151.74        68.27 o                         
  -1  25   2        358.97        497.77       103.63 o                         
   1  25   2        862.69        900.16       111.04 o                         
   3  25   2        254.26        269.02       102.92 o                         
   5  25   2        627.68        524.95       185.49 o                         
   7  25   2         91.44        204.03        72.75 o                         
   9  25   2       1955.85       1909.54       226.16 o                         
  11  25   2          7.82        -74.43       199.28 o                         
  13  25   2        105.09        125.22        99.22 o                         
  15  25   2        231.38        366.50       121.59 o                         
  17  25   2         92.76         33.54       108.10 o                         
  19  25   2        219.36         67.55       273.68 o                         
 -18  26   2        567.47        862.04       194.31 o                         
 -16  26   2         79.70         64.19       116.62 o                         
 -14  26   2        276.30        443.26       119.51 o                         
 -12  26   2        254.90        197.58        94.33 o                         
 -10  26   2        141.64         87.46       120.50 o                         
  -8  26   2        560.63        465.52        97.56 o                         
  -6  26   2        708.61        658.39       117.23 o                         
  -4  26   2        269.16        226.92       163.68 o                         
  -2  26   2        509.61        665.00       118.37 o                         
   0  26   2        574.72        641.40       180.65 o                         
   2  26   2        246.33        174.67        83.68 o                         
   4  26   2         88.43         63.27        78.53 o                         
   6  26   2         16.96         50.76        92.13 o                         
   8  26   2       1054.37       1038.55       136.96 o                         
  10  26   2        180.68          1.88       136.65 o                         
  12  26   2        700.25        648.12       131.07 o                         
  14  26   2        133.11        128.70       152.22 o                         
  16  26   2        226.17        247.09       108.74 o                         
  18  26   2        199.30        433.21       168.68 o                         
 -17  27   2        480.71        323.22       266.40 o                         
 -15  27   2         53.84        108.33       104.05 o                         
 -13  27   2       2655.97       3085.74       234.60 o                         
 -11  27   2       1684.87       2271.65       199.27 o                         
  -9  27   2        105.96        157.71        90.86 o                         
  -7  27   2          2.65        -74.49        82.90 o                         
  -5  27   2        862.43        906.01       111.16 o                         
  -3  27   2        386.47        340.29        84.18 o                         
  -1  27   2        983.04       1021.40       140.88 o                         
   1  27   2         13.41        -81.96       101.61 o                         
   3  27   2        162.02         75.73        81.05 o                         
   5  27   2        350.05        496.47       122.52 o                         
   7  27   2        387.42        448.29       123.81 o                         
   9  27   2        208.36        360.23       134.15 o                         
  11  27   2         35.94        -30.69       150.27 o                         
  13  27   2        520.37        494.86       128.21 o                         
  15  27   2         33.17       -119.06       106.63 o                         
  17  27   2        357.65        222.63       133.96 o                         
 -14  28   2          9.71       -110.31        96.72 o                         
 -12  28   2        415.23        155.20        89.48 o                         
 -10  28   2         46.58        150.24        95.73 o                         
  -8  28   2       1234.41       1336.74       160.57 o                         
  -6  28   2        103.47         65.94        72.78 o                         
  -4  28   2        110.77        119.84        75.50 o                         
  -2  28   2         95.76        121.60        84.59 o                         
   0  28   2         55.68        173.42        99.49 o                         
   2  28   2         30.33        -53.36        90.27 o                         
   4  28   2       1245.80       1577.48       154.80 o                         
   6  28   2       1625.22       2028.47       170.72 o                         
   8  28   2        459.56        418.81       241.96 o                         
  10  28   2       1954.14       2150.10       249.34 o                         
  12  28   2         28.84         55.40       130.35 o                         
  14  28   2        381.65        127.83       122.91 o                         
 -13  29   2        233.21        171.27       120.63 o                         
 -11  29   2       1190.40       1334.43       162.95 o                         
  -9  29   2        484.77        741.23       143.40 o                         
  -7  29   2         77.69        171.32       102.86 o                         
  -5  29   2        287.44        450.27       105.30 o                         
  -3  29   2        895.38        837.99       156.34 o                         
  -1  29   2         27.06         97.58       124.23 o                         
   1  29   2        385.97        330.32       103.51 o                         
   3  29   2        890.90       1001.44       137.81 o                         
   5  29   2         94.85         50.80        82.71 o                         
   7  29   2        530.07        573.95       130.33 o                         
   9  29   2        517.56        533.81       183.07 o                         
  11  29   2         53.36         82.73       193.40 o                         
  13  29   2         77.33        -59.04       229.33 o                         
 -10  30   2        790.83        652.15       137.07 o                         
  -8  30   2         47.65        134.34       104.16 o                         
  -6  30   2        520.85        741.60       127.96 o                         
  -4  30   2        118.74        290.35       105.96 o                         
  -2  30   2        259.05        262.04        94.11 o                         
   0  30   2         11.16       -118.45        89.76 o                         
   2  30   2        491.74        434.27       116.05 o                         
   4  30   2        147.18         97.94        90.63 o                         
   6  30   2         42.40         64.64       101.20 o                         
   8  30   2         34.98         -2.12        98.27 o                         
  10  30   2        155.33        169.85       207.11 o                         
  -7  31   2        478.77        572.17       149.58 o                         
  -5  31   2        209.02        352.36       109.10 o                         
  -3  31   2        400.46        350.26        99.10 o                         
  -1  31   2         32.05         -1.96       114.83 o                         
   1  31   2         35.73         88.10        96.41 o                         
   3  31   2         25.71         65.34        98.46 o                         
   5  31   2         27.83          4.06       118.11 o                         
   7  31   2        249.34        120.60       261.96 o                         
   1   0   3      13210.41      13064.21       174.47 o                         
   3   0   3        824.28        786.90        35.50 o                         
   5   0   3       7627.41       7656.92        98.23 o                         
   7   0   3       7453.15       7429.16       125.79 o                         
   9   0   3       2292.03       2198.37        76.87 o                         
  11   0   3        865.78        767.41        51.00 o                         
  13   0   3        703.91        735.48        46.84 o                         
  15   0   3        675.99        616.71        49.51 o                         
  17   0   3       2098.71       2059.89        86.98 o                         
  19   0   3          9.84         39.41        40.62 o                         
  21   0   3       1607.31       1768.53       158.53 o                         
  23   0   3       1316.79       1052.85       186.39 o                         
  25   0   3        293.99        193.92       177.56 o                         
  27   0   3        390.88        392.39       110.96 o                         
  29   0   3        460.37        531.09       219.04 o                         
  31   0   3        220.19         46.50       206.73 o                         
 -30   1   3         28.20        150.28       186.93 o                         
 -28   1   3        119.30         69.36        93.10 o                         
 -26   1   3        112.75        132.19        99.42 o                         
 -24   1   3          4.73         11.49       104.77 o                         
 -22   1   3        383.22        433.17        80.71 o                         
 -20   1   3        176.30        181.48        49.26 o                         
 -18   1   3       1565.97       1450.39        72.20 o                         
 -16   1   3       2108.47       2298.07        81.28 o                         
 -14   1   3       1576.74       1580.91        62.81 o                         
 -12   1   3       3115.57       2982.54        79.98 o                         
 -10   1   3      13409.86      13421.57       230.79 o                         
  -8   1   3       2575.18       2859.58        65.81 o                         
  -6   1   3       1167.64       1176.89        36.48 o                         
  -4   1   3       1492.73       1691.76        44.66 o                         
  -2   1   3        756.44        752.01        32.95 o                         
   0   1   3      13210.22      13241.05       181.15 o                         
   2   1   3       2394.03       2477.81        55.05 o                         
   4   1   3       6321.50       6445.29        96.35 o                         
   6   1   3       1601.97       1619.74        46.93 o                         
   8   1   3        700.67        735.79        42.48 o                         
  10   1   3       4240.01       4647.22        97.69 o                         
  12   1   3       7530.50       7381.89       164.29 o                         
  14   1   3       5644.25       5859.33       151.28 o                         
  16   1   3        569.05        561.57        52.29 o                         
  18   1   3         65.88         58.69        50.61 o                         
  20   1   3        295.98        342.46        72.98 o                         
  22   1   3       1567.11       1519.99       144.33 o                         
  24   1   3        919.14        931.03       147.37 o                         
  26   1   3        180.83        122.93       102.94 o                         
  28   1   3        229.81         69.85       103.68 o                         
  30   1   3        163.47        197.28       163.23 o                         
 -31   2   3        130.01        227.99       140.48 o                         
 -29   2   3         38.24         47.36       124.67 o                         
 -27   2   3        234.14        244.03        89.88 o                         
 -25   2   3        820.96       1042.21       129.68 o                         
 -23   2   3         89.04         18.57        79.06 o                         
 -21   2   3       1216.13       1196.71       100.45 o                         
 -19   2   3        553.24        522.14        57.98 o                         
 -17   2   3       1539.93       1563.02        92.94 o                         
 -15   2   3         90.73        121.21        37.81 o                         
 -13   2   3       3077.87       3276.58        83.80 o                         
 -11   2   3         11.50         29.48        26.77 o                         
  -9   2   3        643.65        651.78        33.31 o                         
  -7   2   3       6839.88       6728.59        92.80 o                         
  -5   2   3       5418.92       5680.60        79.53 o                         
  -3   2   3       1505.69       1451.82        42.00 o                         
  -1   2   3       2393.96       2650.46        58.37 o                         
   1   2   3        756.66        781.19        46.54 o                         
   3   2   3       7791.89       7466.42       102.66 o                         
   5   2   3       1432.24       1508.58        44.16 o                         
   7   2   3       1087.02       1119.38        44.23 o                         
   9   2   3        665.21        817.49        42.00 o                         
  11   2   3        983.59       1039.56        54.70 o                         
  13   2   3         44.54         67.22        33.12 o                         
  15   2   3       3901.61       3783.99       133.56 o                         
  17   2   3        477.69        557.00        55.63 o                         
  19   2   3        502.17        453.67        55.49 o                         
  21   2   3         47.14        103.66        56.02 o                         
  23   2   3         21.06        138.50       108.23 o                         
  25   2   3        190.66        112.59       115.10 o                         
  27   2   3         69.05         39.55        89.43 o                         
  29   2   3         71.34         16.28       164.17 o                         
  31   2   3        127.46         -8.93       210.29 o                         
 -30   3   3         50.74         -4.62       134.66 o                         
 -28   3   3         67.97         58.61       108.74 o                         
 -26   3   3       1161.67       1321.75       130.79 o                         
 -24   3   3         20.03         65.19        67.71 o                         
 -22   3   3       1177.40       1281.09       114.26 o                         
 -20   3   3        974.46       1073.60       124.69 o                         
 -18   3   3        885.95        877.84        64.82 o                         
 -16   3   3       1327.15       1321.01        75.74 o                         
 -14   3   3        349.58        329.59        68.83 o                         
 -12   3   3       4281.35       4249.39       137.19 o                         
 -10   3   3       2034.56       1838.84        56.18 o                         
  -8   3   3      12638.75      12659.16       162.82 o                         
  -6   3   3       3290.18       3356.19        62.47 o                         
  -4   3   3       2852.09       2876.44        50.10 o                         
  -2   3   3       7793.92       7643.51       127.41 o                         
   0   3   3        824.34        806.31        40.13 o                         
   2   3   3       1505.11       1415.31        39.84 o                         
   4   3   3        842.04        897.81        34.57 o                         
   6   3   3       1531.21       1751.00        52.82 o                         
   8   3   3       5084.91       5651.49       102.87 o                         
  10   3   3       1079.93       1063.38        51.48 o                         
  12   3   3        430.57        457.57        39.31 o                         
  14   3   3        246.87        313.32        40.51 o                         
  16   3   3        455.20        507.75        77.24 o                         
  18   3   3        414.05        530.50        67.28 o                         
  20   3   3        770.65        668.90        74.03 o                         
  22   3   3       1009.10       1078.58       106.92 o                         
  24   3   3        917.10        881.49       119.09 o                         
  26   3   3        279.00        268.52        94.46 o                         
  28   3   3         14.74         42.01       185.53 o                         
  30   3   3         11.34        197.89       149.71 o                         
 -31   4   3        107.03          0.21       149.89 o                         
 -29   4   3        445.76        350.23       247.77 o                         
 -27   4   3        466.13        486.10       114.30 o                         
 -25   4   3        207.02        245.72       135.13 o                         
 -23   4   3        105.83         70.41        74.06 o                         
 -21   4   3        208.60        296.81        72.82 o                         
 -19   4   3       1147.07       1227.71        71.21 o                         
 -17   4   3        241.15        217.43        36.56 o                         
 -15   4   3       1260.78       1146.94        60.92 o                         
 -13   4   3       1130.61       1009.65        44.24 o                         
 -11   4   3       1449.34       1194.93        64.19 o                         
  -9   4   3       8084.08       7875.66       149.39 o                         
  -7   4   3        128.79         97.09        18.48 o                         
  -5   4   3      16661.06      17006.88       204.71 o                         
  -3   4   3        841.10        899.73        29.32 o                         
  -1   4   3       6321.93       6527.78        98.76 o                         
   1   4   3       1493.85       1713.36        55.38 o                         
   3   4   3       2850.08       2886.15        53.59 o                         
   5   4   3       4023.86       4317.33        77.97 o                         
   7   4   3       2784.77       2767.09        65.85 o                         
   9   4   3       3889.82       4070.91        82.16 o                         
  11   4   3       1326.43       1439.38        60.19 o                         
  13   4   3        231.56        321.80        36.51 o                         
  15   4   3        411.32        433.57        50.09 o                         
  17   4   3        570.27        605.41        74.35 o                         
  19   4   3        721.06        775.20       120.03 o                         
  21   4   3       2076.40       1712.07       109.85 o                         
  23   4   3         90.73        195.67        72.22 o                         
  25   4   3        757.92        789.27       102.58 o                         
  27   4   3        359.80        461.60       229.06 o                         
  29   4   3         37.05        105.44       147.13 o                         
  31   4   3        150.47         84.68       214.16 o                         
 -30   5   3         32.75        255.65       140.07 o                         
 -28   5   3        162.94        184.45       162.58 o                         
 -26   5   3         54.20        -72.27        76.29 o                         
 -24   5   3        833.32        981.65       107.74 o                         
 -22   5   3        651.53        644.32        89.46 o                         
 -20   5   3       1495.31       1260.51       110.20 o                         
 -18   5   3        192.16        201.47        37.86 o                         
 -16   5   3        984.12       1056.62        72.57 o                         
 -14   5   3       5153.18       5253.76       127.92 o                         
 -12   5   3       1691.64       1606.51        61.33 o                         
 -10   5   3         15.21         -6.47        20.46 o                         
  -8   5   3        601.30        530.41        32.31 o                         
  -6   5   3       3965.64       3588.79        64.32 o                         
  -4   5   3       4027.11       4210.73        75.11 o                         
  -2   5   3       1433.37       1620.97        38.96 o                         
   0   5   3       7626.54       7753.66       126.67 o                         
   2   5   3       5419.16       5769.66        98.09 o                         
   4   5   3      16662.17      17050.44       197.72 o                         
   6   5   3        602.37        600.80        30.97 o                         
   8   5   3       3343.06       3314.90        69.10 o                         
  10   5   3       3120.64       3151.32        76.55 o                         
  12   5   3        396.22        509.53        42.00 o                         
  14   5   3        116.31         75.35        35.26 o                         
  16   5   3        341.53        328.69        46.50 o                         
  18   5   3       2131.85       2323.00       122.19 o                         
  20   5   3         75.53         84.10        58.12 o                         
  22   5   3         38.32        -35.23        55.39 o                         
  24   5   3        893.30        860.57        98.99 o                         
  26   5   3        262.60        334.32       123.73 o                         
  28   5   3        164.17        -67.89       143.86 o                         
  30   5   3        348.12        378.57       133.30 o                         
 -29   6   3        163.36        233.01       157.82 o                         
 -27   6   3         11.00         -7.23        94.11 o                         
 -25   6   3          6.68         63.49        75.77 o                         
 -23   6   3        800.21        832.80       114.82 o                         
 -21   6   3        910.44       1072.16       102.51 o                         
 -19   6   3         65.51         37.03        51.01 o                         
 -17   6   3       3250.72       3193.82        91.74 o                         
 -15   6   3        265.95        313.78        40.99 o                         
 -13   6   3       1426.62       1470.27        64.21 o                         
 -11   6   3        992.75       1088.95        59.65 o                         
  -9   6   3       3459.68       3573.38        86.28 o                         
  -7   6   3       3171.16       3419.10        72.13 o                         
  -5   6   3        602.16        605.94        30.00 o                         
  -3   6   3       1532.68       1698.33        49.03 o                         
  -1   6   3       1601.23       1600.55        39.73 o                         
   1   6   3       1166.55       1176.18        47.69 o                         
   3   6   3       3290.35       3362.59        76.65 o                         
   5   6   3       3966.76       3773.76        71.47 o                         
   7   6   3        788.33        811.17        44.53 o                         
   9   6   3       5158.65       5759.24       110.46 o                         
  11   6   3       2716.23       2705.49        73.05 o                         
  13   6   3         70.74         72.16        32.38 o                         
  15   6   3        352.58        358.09        50.83 o                         
  17   6   3        310.82        280.77        50.83 o                         
  19   6   3          7.02          1.97        53.16 o                         
  21   6   3         83.86         84.50        55.72 o                         
  23   6   3        556.57        609.67       110.05 o                         
  25   6   3        264.06        223.48        82.95 o                         
  27   6   3         37.54        109.93       121.07 o                         
  29   6   3         47.86        -29.36       110.20 o                         
 -30   7   3        333.32        248.04       147.75 o                         
 -28   7   3        991.89       1299.27       193.38 o                         
 -26   7   3        401.49        543.31       153.32 o                         
 -24   7   3        272.88        305.20        81.14 o                         
 -22   7   3        299.33        134.37        90.84 o                         
 -20   7   3         61.47        133.20        63.29 o                         
 -18   7   3        843.36        748.27        92.01 o                         
 -16   7   3        919.82        794.63        66.92 o                         
 -14   7   3        266.80        236.99        37.10 o                         
 -12   7   3       4748.27       4801.80       132.74 o                         
 -10   7   3        924.40        953.31        53.52 o                         
  -8   7   3        976.60        969.44        41.80 o                         
  -6   7   3        786.58        792.16        38.93 o                         
  -4   7   3       2785.66       2815.30        68.72 o                         
  -2   7   3       1085.51       1129.11        40.11 o                         
   0   7   3       7452.53       7542.60       130.57 o                         
   2   7   3       6841.62       6814.11       110.15 o                         
   4   7   3        128.17        125.92        30.10 o                         
   6   7   3       3172.72       3510.50        73.10 o                         
   8   7   3        656.49        575.46        38.14 o                         
  10   7   3         27.76          3.65        25.29 o                         
  12   7   3        568.07        643.56        45.67 o                         
  14   7   3       1090.94       1259.27        62.62 o                         
  16   7   3         40.27         20.71        37.94 o                         
  18   7   3       1496.61       1423.92        91.60 o                         
  20   7   3         49.77        126.18        53.66 o                         
  22   7   3         66.77        182.30        53.51 o                         
  24   7   3        240.76        238.66        95.67 o                         
  26   7   3        108.08         17.02        77.27 o                         
  28   7   3         54.19        282.63       114.13 o                         
  30   7   3        160.49         68.42       125.96 o                         
 -29   8   3        288.67        138.58       166.70 o                         
 -27   8   3         87.91        249.10       121.94 o                         
 -25   8   3        795.02        764.41       142.05 o                         
 -23   8   3        665.47        527.83        83.35 o                         
 -21   8   3         35.64         80.59        62.19 o                         
 -19   8   3        957.94       1072.85       107.16 o                         
 -17   8   3         32.45         40.23        65.17 o                         
 -15   8   3         53.00         78.09        42.12 o                         
 -13   8   3       1176.83       1338.03        74.17 o                         
 -11   8   3       6153.54       6046.90       155.40 o                         
  -9   8   3         47.93         12.60        30.09 o                         
  -7   8   3        657.21        603.57        41.81 o                         
  -5   8   3       3344.24       3270.00        75.86 o                         
  -3   8   3       5085.78       5649.74       124.03 o                         
  -1   8   3        700.26        716.13        30.35 o                         
   1   8   3       2575.38       2878.08        87.01 o                         
   3   8   3      12637.52      12796.80       222.46 o                         
   5   8   3        601.45        535.19        35.90 o                         
   7   8   3        979.33        965.22        42.52 o                         
   9   8   3        586.83        504.14        41.20 o                         
  11   8   3       1825.74       1922.17        69.86 o                         
  13   8   3        233.01        261.65        36.60 o                         
  15   8   3        813.15        798.87        67.72 o                         
  17   8   3        771.92        699.87        69.00 o                         
  19   8   3         72.37        100.76        49.80 o                         
  21   8   3        561.28        618.24        67.75 o                         
  23   8   3        778.41        661.46        88.77 o                         
  25   8   3        119.65        118.34        81.45 o                         
  27   8   3         94.41        107.64        88.00 o                         
  29   8   3         62.26         64.03       102.27 o                         
 -30   9   3         37.91        -16.38       172.86 o                         
 -28   9   3        715.64        609.45       155.11 o                         
 -26   9   3        152.86        233.70       113.01 o                         
 -24   9   3        311.53        357.03        87.81 o                         
 -22   9   3        382.81        499.21        88.80 o                         
 -20   9   3        591.07        524.54        79.19 o                         
 -18   9   3       1192.90       1118.58       105.36 o                         
 -16   9   3       1031.59       1058.73        57.18 o                         
 -14   9   3        365.41        339.95        66.07 o                         
 -12   9   3       1421.33       1378.27        78.33 o                         
 -10   9   3       3307.14       3418.03       106.19 o                         
  -8   9   3        584.66        530.10        39.92 o                         
  -6   9   3       5161.60       5745.01       107.25 o                         
  -4   9   3       3889.02       4159.61        90.14 o                         
  -2   9   3        663.02        772.62        38.46 o                         
   0   9   3       2293.60       2317.32        73.57 o                         
   2   9   3        641.05        683.15        55.85 o                         
   4   9   3       8084.86       8318.82       179.86 o                         
   6   9   3       3460.22       3779.44       103.19 o                         
   8   9   3         47.96         24.44        25.52 o                         
  10   9   3         47.78         76.11        34.13 o                         
  12   9   3        566.93        621.95        47.20 o                         
  14   9   3        427.53        466.65        46.81 o                         
  16   9   3        702.62        638.57        55.83 o                         
  18   9   3        341.54        180.70        50.15 o                         
  20   9   3        238.17        225.66        51.38 o                         
  22   9   3        184.88        237.34        59.63 o                         
  24   9   3        753.22        867.80       107.44 o                         
  26   9   3         15.68         87.26        77.10 o                         
  28   9   3         90.24        164.91       176.20 o                         
  30   9   3        437.36        567.68       186.17 o                         
 -29  10   3        282.48        252.77       122.87 o                         
 -27  10   3        151.64        247.18       124.44 o                         
 -25  10   3        276.54        267.90       100.85 o                         
 -23  10   3        313.33        170.95        74.95 o                         
 -21  10   3       2346.87       2196.51       151.78 o                         
 -19  10   3        352.96        342.37        74.42 o                         
 -17  10   3         31.03        109.12        68.11 o                         
 -15  10   3        240.42        260.05        59.15 o                         
 -13  10   3       1966.71       1976.13       102.06 o                         
 -11  10   3        278.32        307.62        50.53 o                         
  -9  10   3         47.85         46.30        32.65 o                         
  -7  10   3         27.51         38.04        24.31 o                         
  -5  10   3       3123.12       3210.10        83.15 o                         
  -3  10   3       1079.37       1006.78        47.61 o                         
  -1  10   3       4242.08       4662.56       106.17 o                         
   1  10   3      13409.27      13331.89       296.53 o                         
   3  10   3       2034.40       2120.99        83.54 o                         
   5  10   3         15.19         28.07        27.14 o                         
   7  10   3        922.32        959.53        51.83 o                         
   9  10   3       3307.71       3321.14       106.58 o                         
  11  10   3       1178.95       1145.10        56.93 o                         
  13  10   3        583.79        657.31        65.52 o                         
  15  10   3        220.75        201.27        42.87 o                         
  17  10   3        104.90         92.52        45.68 o                         
  19  10   3        118.79         72.22        45.40 o                         
  21  10   3        239.25        289.02        66.04 o                         
  23  10   3        219.45        280.09        65.43 o                         
  25  10   3         33.70        101.31        82.42 o                         
  27  10   3        244.52        234.69        92.76 o                         
  29  10   3         18.25         -5.78       108.24 o                         
 -28  11   3        191.94        268.45       180.20 o                         
 -26  11   3        159.46        349.40       121.42 o                         
 -24  11   3       1580.30       1589.68       194.57 o                         
 -22  11   3        625.77        805.60       120.16 o                         
 -20  11   3        324.96        207.38        71.56 o                         
 -18  11   3        981.30       1001.04       118.28 o                         
 -16  11   3        655.66        787.14       105.28 o                         
 -14  11   3        692.74        764.16        70.81 o                         
 -12  11   3       1210.29       1200.34        66.88 o                         
 -10  11   3       1180.83       1156.13        71.87 o                         
  -8  11   3       1826.59       1885.12        77.76 o                         
  -6  11   3       2717.36       2631.89        82.16 o                         
  -4  11   3       1326.33       1417.23        58.02 o                         
  -2  11   3        985.33       1060.06        61.42 o                         
   0  11   3        866.16        804.18        67.02 o                         
   2  11   3         11.44          6.87        43.40 o                         
   4  11   3       1450.89       1438.14        66.16 o                         
   6  11   3        991.59       1051.61        51.80 o                         
   8  11   3       6154.03       6380.22       188.99 o                         
  10  11   3        277.22        312.63        60.64 o                         
  12  11   3        159.28        123.06        46.27 o                         
  14  11   3        396.72        426.46        45.44 o                         
  16  11   3        848.39        825.56        73.51 o                         
  18  11   3        378.96        305.51        71.21 o                         
  20  11   3        190.98        159.71        59.45 o                         
  22  11   3         94.74        125.12        68.13 o                         
  24  11   3        222.86        163.50        81.77 o                         
  26  11   3        366.46        446.80        97.06 o                         
  28  11   3        489.51        404.60       180.33 o                         
 -29  12   3        117.65        -80.58       155.14 o                         
 -27  12   3        720.92        656.62       148.10 o                         
 -25  12   3         50.35          9.94       129.53 o                         
 -23  12   3        431.52        617.78       132.42 o                         
 -21  12   3         25.68         39.72        74.81 o                         
 -19  12   3        482.24        586.44        94.91 o                         
 -17  12   3        938.57        954.11       116.58 o                         
 -15  12   3       1735.47       1917.16       124.65 o                         
 -13  12   3        398.64        311.50        41.31 o                         
 -11  12   3        159.05         96.01        41.02 o                         
  -9  12   3        567.73        457.55        60.57 o                         
  -7  12   3        566.64        666.71        40.53 o                         
  -5  12   3        396.35        473.81        41.91 o                         
  -3  12   3        433.04        440.22        42.85 o                         
  -1  12   3       7525.40       7182.80       175.53 o                         
   1  12   3       3115.01       3077.41        92.73 o                         
   3  12   3       4283.42       4489.57       138.73 o                         
   5  12   3       1693.33       1594.29        73.70 o                         
   7  12   3       4749.94       4825.83       153.61 o                         
   9  12   3       1424.04       1379.03       131.04 o                         
  11  12   3       1210.66       1044.08        99.06 o                         
  13  12   3       1082.25       1013.76        66.18 o                         
  15  12   3        145.53        231.34        68.87 o                         
  17  12   3        349.85        303.06        73.25 o                         
  19  12   3        100.43        231.30        70.04 o                         
  21  12   3        248.88        230.04        78.31 o                         
  23  12   3        347.65        434.37        83.33 o                         
  25  12   3         57.82        -62.33        87.08 o                         
  27  12   3        944.22       1200.39       136.21 o                         
  29  12   3         45.20        -28.55       117.17 o                         
 -28  13   3        528.39        556.40       183.87 o                         
 -26  13   3        175.74        139.58       120.90 o                         
 -24  13   3        135.79         45.83       106.83 o                         
 -22  13   3         78.91        125.94        76.99 o                         
 -20  13   3        273.72        236.36       103.34 o                         
 -18  13   3       1571.56       1739.05       149.97 o                         
 -16  13   3        134.55        114.48        58.60 o                         
 -14  13   3       1158.10       1196.89       101.66 o                         
 -12  13   3       1082.45       1225.06       114.46 o                         
 -10  13   3        586.44        648.97        86.36 o                         
  -8  13   3        232.84        237.50        55.09 o                         
  -6  13   3         71.38         51.52        23.23 o                         
  -4  13   3        231.12        323.26        40.35 o                         
  -2  13   3         44.52         80.87        34.24 o                         
   0  13   3        702.36        692.64        83.45 o                         
   2  13   3       3080.54       3262.51       158.42 o                         
   4  13   3       1130.33       1225.55       105.42 o                         
   6  13   3       1420.34       1506.23        80.94 o                         
   8  13   3       1180.93       1162.69        83.94 o                         
  10  13   3       1968.73       1735.62       120.33 o                         
  12  13   3        397.90        511.61        84.98 o                         
  14  13   3        780.51        859.90       137.51 o                         
  16  13   3        134.62        104.46        69.99 o                         
  18  13   3        347.47        367.59        72.46 o                         
  20  13   3        370.76        559.51        90.04 o                         
  22  13   3        397.65        410.99        79.91 o                         
  24  13   3        887.88        885.60       172.41 o                         
  26  13   3        122.75        194.53        84.56 o                         
  28  13   3        263.53        375.60       110.90 o                         
 -27  14   3        116.43        178.23       136.54 o                         
 -25  14   3        192.77        317.44       129.12 o                         
 -23  14   3        772.76        606.91       124.95 o                         
 -21  14   3         36.52        -22.94        84.23 o                         
 -19  14   3        603.90        642.77       102.32 o                         
 -17  14   3       1041.31        837.23       111.49 o                         
 -15  14   3        159.17        140.53       111.01 o                         
 -13  14   3        782.35        811.43        85.59 o                         
 -11  14   3        396.91        475.83        83.46 o                         
  -9  14   3        427.99        469.58        70.83 o                         
  -7  14   3       1089.59       1048.42        79.48 o                         
  -5  14   3        117.09        145.89        32.21 o                         
  -3  14   3        248.13        298.94        39.27 o                         
  -1  14   3       5643.97       5705.30       216.53 o                         
   1  14   3       1576.86       1675.18        74.34 o                         
   3  14   3        349.82        321.75        63.18 o                         
   5  14   3       5149.07       5295.93       166.37 o                         
   7  14   3        265.83        206.63        49.94 o                         
   9  14   3        366.37        274.61        65.75 o                         
  11  14   3        691.86        716.91        91.22 o                         
  13  14   3       1156.17        983.69        96.38 o                         
  15  14   3        283.45        296.62        68.77 o                         
  17  14   3       1643.38       1629.56       123.48 o                         
  19  14   3        190.37        175.14        73.87 o                         
  21  14   3        626.46        642.49        86.72 o                         
  23  14   3        100.54         17.80        75.67 o                         
  25  14   3         56.32       -125.70       104.31 o                         
  27  14   3         79.89        275.44       112.53 o                         
 -26  15   3        414.58        668.39       159.91 o                         
 -24  15   3        135.99        159.89       125.71 o                         
 -22  15   3        298.58        237.95       178.00 o                         
 -20  15   3        990.43       1161.79       132.63 o                         
 -18  15   3        153.04         88.80        71.70 o                         
 -16  15   3        506.53        498.28        73.99 o                         
 -14  15   3        282.16        260.58        61.51 o                         
 -12  15   3        145.46        159.94        51.37 o                         
 -10  15   3        220.25        311.25        82.09 o                         
  -8  15   3        811.55        892.72        90.53 o                         
  -6  15   3        352.37        306.49        51.63 o                         
  -4  15   3        412.34        390.13        50.96 o                         
  -2  15   3       3902.23       3423.48       107.98 o                         
   0  15   3        674.93        636.95        89.40 o                         
   2  15   3         91.31        186.11        80.85 o                         
   4  15   3       1260.32       1155.72        83.77 o                         
   6  15   3        264.94        203.21        64.57 o                         
   8  15   3         52.02         74.61        49.03 o                         
  10  15   3        241.07        230.39        50.27 o                         
  12  15   3       1733.40       1951.15       137.57 o                         
  14  15   3        158.13        170.60        60.78 o                         
  16  15   3        501.45        556.72        81.93 o                         
  18  15   3        831.72        910.81        96.57 o                         
  20  15   3        247.46        336.43        78.01 o                         
  22  15   3        260.84        348.06        87.76 o                         
  24  15   3       1000.21       1080.79       140.24 o                         
  26  15   3         49.44        116.64        92.12 o                         
 -27  16   3        376.24        316.81       386.09 o                         
 -25  16   3        372.10        267.11       132.69 o                         
 -23  16   3        487.43        358.67       124.72 o                         
 -21  16   3          6.24        101.15       208.19 o                         
 -19  16   3        422.98        359.35        95.08 o                         
 -17  16   3         98.98        341.82        67.96 o                         
 -15  16   3        502.13        428.38        71.26 o                         
 -13  16   3        134.46         92.08        54.51 o                         
 -11  16   3        845.29        815.94       106.09 o                         
  -9  16   3        701.95        651.97        76.22 o                         
  -7  16   3         40.69          2.17        55.79 o                         
  -5  16   3        340.79        313.53        41.29 o                         
  -3  16   3        454.02        429.86        46.62 o                         
  -1  16   3        568.41        450.56        79.69 o                         
   1  16   3       2108.26       2147.87       146.18 o                         
   3  16   3       1328.28       1278.31       105.70 o                         
   5  16   3        986.92        996.36        99.60 o                         
   7  16   3        917.76        875.99        87.77 o                         
   9  16   3       1032.95       1131.33        91.00 o                         
  11  16   3        656.81        732.88        73.88 o                         
  13  16   3        134.41        236.02        72.59 o                         
  15  16   3        506.65        488.79        80.62 o                         
  17  16   3        272.34        204.88        65.12 o                         
  19  16   3        248.64        251.62        69.87 o                         
  21  16   3         74.79         68.77        99.07 o                         
  23  16   3        515.92        624.69        97.67 o                         
  25  16   3         45.67        100.04        94.85 o                         
  27  16   3        135.75        141.22       115.42 o                         
 -26  17   3         37.32        185.13       355.15 o                         
 -24  17   3        727.31        789.27       173.65 o                         
 -22  17   3        968.10       1132.07       174.87 o                         
 -20  17   3        161.62        109.87        90.47 o                         
 -18  17   3        381.40        266.30        85.00 o                         
 -16  17   3        272.60        280.64        69.15 o                         
 -14  17   3       1643.68       1670.34       127.08 o                         
 -12  17   3        350.89        424.80        95.92 o                         
 -10  17   3        104.65         61.54        66.76 o                         
  -8  17   3        773.83        827.11        85.22 o                         
  -6  17   3        310.47        383.54        69.05 o                         
  -4  17   3        570.27        565.75        46.87 o                         
  -2  17   3        477.83        455.73        82.54 o                         
   0  17   3       2099.48       1939.44       167.45 o                         
   2  17   3       1539.42       1619.50       132.95 o                         
   4  17   3        241.16        200.05        67.60 o                         
   6  17   3       3253.20       3189.08       160.70 o                         
   8  17   3         32.23        -14.21        53.99 o                         
  10  17   3         31.41         54.14        53.62 o                         
  12  17   3        939.43        910.14        79.37 o                         
  14  17   3       1042.73        910.80        95.48 o                         
  16  17   3         98.34         91.51        89.42 o                         
  18  17   3         50.03         71.50        68.41 o                         
  20  17   3        922.52       1192.40       129.78 o                         
  22  17   3        478.23        715.23       104.64 o                         
  24  17   3        349.32        339.29        86.14 o                         
  26  17   3         69.84         80.63       110.77 o                         
 -25  18   3        204.73        245.93       196.93 o                         
 -23  18   3        160.52         64.69       159.35 o                         
 -21  18   3        698.80        737.82       268.35 o                         
 -19  18   3        120.31        158.42        98.41 o                         
 -17  18   3         50.50         25.01        80.50 o                         
 -15  18   3        830.79        853.29        99.14 o                         
 -13  18   3        349.53        285.15        69.17 o                         
 -11  18   3        379.12        509.80        93.12 o                         
  -9  18   3        341.44        174.45        60.23 o                         
  -7  18   3       1495.29       1384.70       114.44 o                         
  -5  18   3       2134.69       2099.82       133.84 o                         
  -3  18   3        414.45        389.69        40.96 o                         
  -1  18   3         65.53         10.61        73.47 o                         
   1  18   3       1566.06       1422.11       150.94 o                         
   3  18   3        882.40        969.38       110.51 o                         
   5  18   3        192.97        264.31        69.31 o                         
   7  18   3        844.98        752.95        97.27 o                         
   9  18   3       1193.24       1264.75       112.77 o                         
  11  18   3        980.61       1043.97        90.74 o                         
  13  18   3       1573.81       1570.68       133.62 o                         
  15  18   3        153.12        164.29        70.03 o                         
  17  18   3        381.54        474.94        89.08 o                         
  19  18   3        273.88        301.77       102.59 o                         
  21  18   3        118.18        125.11        72.15 o                         
  23  18   3         81.20         12.09        70.60 o                         
  25  18   3         69.74         20.67       104.96 o                         
 -24  19   3        110.31         36.72       115.08 o                         
 -22  19   3         52.10        138.70       124.53 o                         
 -20  19   3        450.23        395.60       231.42 o                         
 -18  19   3        274.42        273.34        95.82 o                         
 -16  19   3        249.02        302.75        92.17 o                         
 -14  19   3        189.74        212.64        66.25 o                         
 -12  19   3         99.77         22.52        70.65 o                         
 -10  19   3        119.03        136.23        64.21 o                         
  -8  19   3         72.16         10.07        55.41 o                         
  -6  19   3          6.96        -30.26        69.49 o                         
  -4  19   3        721.85        733.83        60.44 o                         
  -2  19   3        502.07        475.59        69.33 o                         
   0  19   3          9.88         66.65        60.06 o                         
   2  19   3        552.16        558.97       112.65 o                         
   4  19   3       1148.11       1145.38       119.95 o                         
   6  19   3         65.02        -18.11        74.57 o                         
   8  19   3        957.31       1064.65       109.95 o                         
  10  19   3        351.33        380.94        66.44 o                         
  12  19   3        481.82        431.82        82.78 o                         
  14  19   3        605.28        511.83       122.28 o                         
  16  19   3        422.29        463.48        83.66 o                         
  18  19   3        120.66        188.70        74.61 o                         
  20  19   3        133.09        168.05        70.86 o                         
  22  19   3        189.96        248.31        81.39 o                         
  24  19   3        506.98        531.30       154.86 o                         
 -23  20   3         47.96         83.03       172.44 o                         
 -21  20   3        305.63        192.12       118.05 o                         
 -19  20   3        133.46        305.17       123.78 o                         
 -17  20   3        923.91       1169.05       147.26 o                         
 -15  20   3        246.40        291.45        80.27 o                         
 -13  20   3        371.24        535.96       139.10 o                         
 -11  20   3        190.98        223.12        61.82 o                         
  -9  20   3        236.73        326.57        71.11 o                         
  -7  20   3         50.39         -3.62        61.33 o                         
  -5  20   3         74.71        109.11        62.52 o                         
  -3  20   3        771.72        724.06        90.08 o                         
  -1  20   3        296.18        228.11        64.69 o                         
   1  20   3        176.82        189.69        73.44 o                         
   3  20   3        971.69        936.98        97.63 o                         
   5  20   3       1496.06       1522.64       138.37 o                         
   7  20   3         61.78         35.63        68.80 o                         
   9  20   3        589.57        450.56       134.57 o                         
  11  20   3        325.50        427.16        88.80 o                         
  13  20   3        274.00         98.96        81.13 o                         
  15  20   3        988.85       1071.30       111.72 o                         
  17  20   3        162.41         66.08        71.85 o                         
  19  20   3        452.50        539.82        90.78 o                         
  21  20   3        218.10        174.18        79.02 o                         
  23  20   3         54.30          5.60        89.23 o                         
 -22  21   3        403.34        502.58       165.51 o                         
 -20  21   3        218.37        194.34       111.68 o                         
 -18  21   3        118.69         95.92       100.98 o                         
 -16  21   3         74.09         92.59        85.91 o                         
 -14  21   3        626.33        541.56       103.87 o                         
 -12  21   3        248.20        183.77        83.93 o                         
 -10  21   3        238.41        167.27        62.46 o                         
  -8  21   3        560.26        621.23        81.36 o                         
  -6  21   3         83.62        121.42        57.44 o                         
  -4  21   3       2075.09       1815.92       133.01 o                         
  -2  21   3         47.11         59.23        66.58 o                         
   0  21   3       1606.91       1650.04       118.74 o                         
   2  21   3       1214.21       1231.49       122.36 o                         
   4  21   3        208.94        288.90        70.61 o                         
   6  21   3        909.92        999.50       105.72 o                         
   8  21   3         35.31        234.99        68.13 o                         
  10  21   3       2346.36       2283.94       150.45 o                         
  12  21   3         25.48         94.45        98.80 o                         
  14  21   3         36.91         92.85        75.72 o                         
  16  21   3          6.20        -32.22       108.90 o                         
  18  21   3        699.50        731.98        98.20 o                         
  20  21   3        305.99        226.42       107.94 o                         
  22  21   3        168.52        291.40       100.64 o                         
 -21  22   3        168.04        203.89       122.71 o                         
 -19  22   3        189.53        343.17       128.32 o                         
 -17  22   3        478.76        580.52       116.01 o                         
 -15  22   3        260.22        123.60        77.31 o                         
 -13  22   3        397.27        340.72        90.08 o                         
 -11  22   3         95.22         84.88        66.71 o                         
  -9  22   3        185.01        232.50        75.03 o                         
  -7  22   3         66.22         54.92        70.02 o                         
  -5  22   3         38.54         67.79        64.76 o                         
  -3  22   3       1012.76       1048.55       107.75 o                         
  -1  22   3       1570.99       1421.09       140.88 o                         
   1  22   3        382.15        493.70        78.60 o                         
   3  22   3       1176.61       1141.50       108.70 o                         
   5  22   3        652.70        426.39        84.18 o                         
   7  22   3        298.93        230.49        77.42 o                         
   9  22   3        383.68        433.22        85.79 o                         
  11  22   3        626.05        710.24       127.54 o                         
  13  22   3         79.31        222.50       112.73 o                         
  15  22   3        297.05        175.95        71.31 o                         
  17  22   3        965.90       1201.31       125.51 o                         
  19  22   3         52.05        -87.00        94.13 o                         
  21  22   3        402.82        399.94       182.13 o                         
 -20  23   3         54.12        -75.28       221.54 o                         
 -18  23   3         81.45         -3.61       120.49 o                         
 -16  23   3        514.50        784.25       132.55 o                         
 -14  23   3         99.78         -9.33        99.14 o                         
 -12  23   3        347.36        516.02       111.35 o                         
 -10  23   3        218.66        127.40        72.73 o                         
  -8  23   3        780.19        691.53        96.16 o                         
  -6  23   3        556.44        792.16       100.59 o                         
  -4  23   3         90.42         40.77        88.34 o                         
  -2  23   3         21.04         16.45        62.10 o                         
   0  23   3       1317.53       1264.82       135.38 o                         
   2  23   3         89.67        310.57        91.63 o                         
   4  23   3        105.97        103.16        69.12 o                         
   6  23   3        799.49        864.12       105.28 o                         
   8  23   3        663.24        715.46        99.31 o                         
  10  23   3        313.21        248.37       154.45 o                         
  12  23   3        432.21        390.66       106.96 o                         
  14  23   3        774.46        740.71       135.73 o                         
  16  23   3        486.17        544.21       114.03 o                         
  18  23   3        160.72        179.20       110.44 o                         
  20  23   3         48.07         69.73        95.75 o                         
 -19  24   3        506.35        552.75       143.31 o                         
 -17  24   3        349.89        530.00       145.48 o                         
 -15  24   3       1002.15       1169.76       128.93 o                         
 -13  24   3        889.79        952.72       132.84 o                         
 -11  24   3        223.48        264.99        90.91 o                         
  -9  24   3        752.90        731.74        99.89 o                         
  -7  24   3        241.87        249.99        81.78 o                         
  -5  24   3        894.45        973.66       110.06 o                         
  -3  24   3        913.69        855.16       102.44 o                         
  -1  24   3        916.84        958.70       128.15 o                         
   1  24   3          4.63         29.38        71.69 o                         
   3  24   3         20.20         11.16        92.22 o                         
   5  24   3        834.39        874.58       105.30 o                         
   7  24   3        274.00        227.65        76.80 o                         
   9  24   3        313.05        117.69       101.95 o                         
  11  24   3       1578.49       1699.33       176.75 o                         
  13  24   3        136.11         70.51       103.42 o                         
  15  24   3        135.34        210.11       101.09 o                         
  17  24   3        725.90        875.88       132.45 o                         
  19  24   3        110.38        106.83        99.62 o                         
 -18  25   3         69.70         18.38       138.37 o                         
 -16  25   3         45.61        -25.19       120.53 o                         
 -14  25   3         56.10         -8.79        95.51 o                         
 -12  25   3         58.25          3.41        99.44 o                         
 -10  25   3         33.98         17.84        93.84 o                         
  -8  25   3        119.87        208.75       108.99 o                         
  -6  25   3        263.17        189.26        72.54 o                         
  -4  25   3        758.47        513.79        85.32 o                         
  -2  25   3        190.52         98.83        75.87 o                         
   0  25   3        293.53         69.87        80.23 o                         
   2  25   3        820.54        992.31       129.45 o                         
   4  25   3        205.22        217.15        86.74 o                         
   6  25   3          6.57         82.72       118.51 o                         
   8  25   3        795.74       1086.65       180.44 o                         
  10  25   3        277.57        331.62       108.81 o                         
  12  25   3         50.63       -125.28       115.13 o                         
  14  25   3        193.62         73.05        97.59 o                         
  16  25   3        371.26        344.02       118.78 o                         
  18  25   3        205.44        102.91       135.17 o                         
 -17  26   3         69.53        272.26       210.39 o                         
 -15  26   3         49.44        -22.27       139.28 o                         
 -13  26   3        122.90        315.22       100.28 o                         
 -11  26   3        367.02        376.30       170.52 o                         
  -9  26   3         15.54        119.51        78.60 o                         
  -7  26   3        108.31        -21.44        79.60 o                         
  -5  26   3        263.23        346.60        86.23 o                         
  -3  26   3        277.55        381.74        98.88 o                         
  -1  26   3        179.95         60.48       113.19 o                         
   1  26   3        114.11        133.87       133.57 o                         
   3  26   3       1163.97       1129.80       145.67 o                         
   5  26   3         54.05        197.05       101.68 o                         
   7  26   3        399.34        586.87       145.43 o                         
   9  26   3        152.38        214.95       116.33 o                         
  11  26   3        158.74        -31.11       129.16 o                         
  13  26   3        175.70        323.84       126.52 o                         
  15  26   3        414.19        373.13       113.20 o                         
  17  26   3         37.08        438.65       191.70 o                         
 -16  27   3        135.37       -155.00       240.71 o                         
 -14  27   3         80.05        252.37       114.69 o                         
 -12  27   3        944.49       1523.23       229.55 o                         
 -10  27   3        245.06        315.55        99.00 o                         
  -8  27   3         93.91        -14.83        77.38 o                         
  -6  27   3         37.07         22.31        75.42 o                         
  -4  27   3        359.62        438.38        97.55 o                         
  -2  27   3         69.00        214.21        79.99 o                         
   0  27   3        391.14        473.45       103.65 o                         
   2  27   3        233.97        382.27        99.61 o                         
   4  27   3        465.86        441.83       110.13 o                         
   6  27   3         10.71        -15.50        94.15 o                         
   8  27   3         88.02       -168.10       112.07 o                         
  10  27   3        151.67        174.10       126.60 o                         
  12  27   3        719.19        710.56       162.13 o                         
  14  27   3        116.67         49.12       106.89 o                         
  16  27   3        376.77        516.56       343.88 o                         
 -13  28   3        263.41        158.50       125.52 o                         
 -11  28   3        491.67        530.58       158.90 o                         
  -9  28   3         90.21        230.56       116.09 o                         
  -7  28   3         54.14          2.42        99.78 o                         
  -5  28   3        163.36         52.48        86.67 o                         
  -3  28   3         14.98        102.80        99.93 o                         
  -1  28   3        230.68         98.32       112.64 o                         
   1  28   3        119.21        101.30        97.58 o                         
   3  28   3         68.64        -54.67        86.13 o                         
   5  28   3        164.01        200.84        99.01 o                         
   7  28   3        992.40       1307.55       201.24 o                         
   9  28   3        717.27        898.83       178.39 o                         
  11  28   3        192.34        490.63       228.87 o                         
  13  28   3        527.83        311.25       228.04 o                         
 -12  29   3         45.17        152.27       132.33 o                         
 -10  29   3         18.20        -56.00       107.52 o                         
  -8  29   3         62.53        224.78       138.27 o                         
  -6  29   3         47.46        -27.28       130.27 o                         
  -4  29   3         37.31        -53.64       104.61 o                         
  -2  29   3         71.44         65.82        92.75 o                         
   0  29   3        459.04        285.62       181.69 o                         
   2  29   3         38.43         73.60        97.84 o                         
   4  29   3        446.16        226.94       104.28 o                         
   6  29   3        163.26        113.37       177.10 o                         
   8  29   3        287.91         75.31       129.43 o                         
  10  29   3        283.34        318.36       137.14 o                         
  12  29   3        117.20        182.29       198.10 o                         
  -9  30   3        436.97        411.51       138.01 o                         
  -7  30   3        159.22        299.33       183.98 o                         
  -5  30   3        348.66        232.08       215.77 o                         
  -3  30   3         11.38         77.81       102.20 o                         
  -1  30   3        163.22         48.92       149.02 o                         
   1  30   3         28.20        102.14       112.72 o                         
   3  30   3         51.29        105.40       126.92 o                         
   5  30   3         32.58        172.55       155.06 o                         
   7  30   3        333.51        396.04       136.14 o                         
  -4  31   3        149.59        191.73       114.10 o                         
  -2  31   3        128.13         38.74       125.79 o                         
   0  31   3        220.12        131.01       114.91 o                         
   2  31   3        129.78        103.70       107.38 o                         
   4  31   3        106.84         16.57       145.84 o                         
   0   0   4     253226.50     260936.17      6350.08 o                         
   2   0   4        239.78        224.57        25.27 o                         
   4   0   4        655.28        560.75        54.04 o                         
   6   0   4       1485.08       1470.91        57.28 o                         
   8   0   4        654.54        628.99        42.69 o                         
  10   0   4         19.10         38.00        37.22 o                         
  12   0   4        487.25        472.51        49.72 o                         
  14   0   4       2052.16       2172.39        88.84 o                         
  16   0   4         42.40         84.03        46.17 o                         
  18   0   4        669.24        749.31        96.68 o                         
  20   0   4        666.67        667.36       100.33 o                         
  22   0   4       1093.78       1085.25       145.28 o                         
  24   0   4        422.94        381.27       165.76 o                         
  26   0   4        112.25         67.45       107.89 o                         
  28   0   4        234.02        340.07       147.02 o                         
  30   0   4        444.13        530.47       179.00 o                         
 -29   1   4        135.26        -13.78       136.18 o                         
 -27   1   4        183.41        264.50       171.57 o                         
 -25   1   4       1109.57       1117.51       201.29 o                         
 -23   1   4        885.62        676.30       124.85 o                         
 -21   1   4       2927.53       3314.85       188.27 o                         
 -19   1   4       1446.59       1465.58       132.18 o                         
 -17   1   4          6.83         61.47        39.89 o                         
 -15   1   4       1159.03       1204.44        65.40 o                         
 -13   1   4       4571.60       4934.08       154.32 o                         
 -11   1   4         79.76        118.45        37.28 o                         
  -9   1   4       5346.23       5382.27       114.35 o                         
  -7   1   4         27.25         32.65        26.85 o                         
  -5   1   4       7086.38       7022.77       125.16 o                         
  -3   1   4       9400.05       9759.33       146.66 o                         
  -1   1   4      62783.96      65080.63      1029.81 o                         
   1   1   4      62782.51      66517.90       794.09 o                         
   3   1   4      25925.56      27147.46       355.25 o                         
   5   1   4       9494.90       9815.56       173.10 o                         
   7   1   4       2146.66       2003.87        65.90 o                         
   9   1   4        157.48        194.64        35.75 o                         
  11   1   4         23.71         19.30        34.97 o                         
  13   1   4        841.48        912.05        68.67 o                         
  15   1   4       1826.98       1876.24        74.59 o                         
  17   1   4       1602.26       1564.42        75.19 o                         
  19   1   4       1919.36       2078.85       135.48 o                         
  21   1   4       2361.35       2508.14       154.69 o                         
  23   1   4        766.03        899.12       143.20 o                         
  25   1   4        352.03        252.36       147.64 o                         
  27   1   4         70.86        264.11       115.70 o                         
  29   1   4        109.46        107.99       112.17 o                         
 -30   2   4        554.96        361.29       166.40 o                         
 -28   2   4        134.42        269.43       139.03 o                         
 -26   2   4        386.67        394.88       103.80 o                         
 -24   2   4        769.34        738.64       116.42 o                         
 -22   2   4        248.93        342.29       155.51 o                         
 -20   2   4        889.58        747.26        93.92 o                         
 -18   2   4        555.86        557.28        62.15 o                         
 -16   2   4        689.03        678.17        43.69 o                         
 -14   2   4        510.02        496.81        36.74 o                         
 -12   2   4        154.23        150.78        33.92 o                         
 -10   2   4       3526.80       3584.50        92.51 o                         
  -8   2   4        363.02        418.13        41.09 o                         
  -6   2   4      10872.56      11107.49       147.51 o                         
  -4   2   4       2077.46       2135.70        57.79 o                         
  -2   2   4      20591.45      21353.87       260.19 o                         
   0   2   4        240.73        232.78        28.22 o                         
   2   2   4      20585.46      21344.19       414.62 o                         
   4   2   4       1112.26       1218.31        62.28 o                         
   6   2   4       4838.20       4849.14       106.48 o                         
   8   2   4       2034.42       1993.34        79.58 o                         
  10   2   4       1423.81       1226.78        67.09 o                         
  12   2   4       3105.65       3068.61       116.91 o                         
  14   2   4        274.19        262.60        37.90 o                         
  16   2   4        148.06        155.71        33.55 o                         
  18   2   4       1263.83       1141.17        72.28 o                         
  20   2   4        365.19        366.66        73.91 o                         
  22   2   4        822.74        894.10       111.40 o                         
  24   2   4        299.32        432.37       120.99 o                         
  26   2   4          0.31          1.05       112.51 o                         
  28   2   4        181.43        182.05       104.70 o                         
  30   2   4         44.90       -153.83       166.56 o                         
 -29   3   4        399.08        596.22       171.80 o                         
 -27   3   4         32.88        -50.06        96.69 o                         
 -25   3   4        130.84        126.15        87.87 o                         
 -23   3   4        241.43        101.14       101.80 o                         
 -21   3   4       3329.26       3015.93       172.01 o                         
 -19   3   4        598.28        535.62        67.54 o                         
 -17   3   4       2073.79       1847.39       104.03 o                         
 -15   3   4         31.95        -35.30        37.71 o                         
 -13   3   4       1559.85       1560.47        53.02 o                         
 -11   3   4        477.27        437.07        39.03 o                         
  -9   3   4        529.60        543.24        39.32 o                         
  -7   3   4        151.37        182.36        25.33 o                         
  -5   3   4       3278.33       3485.52        71.57 o                         
  -3   3   4      11314.41      11763.64       153.91 o                         
  -1   3   4      25925.00      27194.91       337.48 o                         
   1   3   4       9402.37       9635.29       156.45 o                         
   3   3   4      11316.96      12286.57       189.67 o                         
   5   3   4        301.93        228.62        24.65 o                         
   7   3   4        965.21        972.30        48.87 o                         
   9   3   4         95.59         57.89        29.47 o                         
  11   3   4       3398.70       3301.17       131.17 o                         
  13   3   4        872.69        821.26        59.31 o                         
  15   3   4       3714.88       3767.82       117.30 o                         
  17   3   4       2502.12       2427.45       108.72 o                         
  19   3   4       1346.59       1238.33       101.97 o                         
  21   3   4       1505.87       1272.49       111.43 o                         
  23   3   4       3227.90       3430.61       179.00 o                         
  25   3   4         14.44         50.65        85.98 o                         
  27   3   4        140.23        210.81        97.21 o                         
  29   3   4         68.19         95.14       110.29 o                         
 -30   4   4         48.37         99.48       144.81 o                         
 -28   4   4        103.82        182.36       101.40 o                         
 -26   4   4        477.04        573.29       104.85 o                         
 -24   4   4        297.27        259.62        72.65 o                         
 -22   4   4         19.72        -42.90        69.69 o                         
 -20   4   4         56.52         54.02        60.04 o                         
 -18   4   4         62.79         97.96        52.39 o                         
 -16   4   4         23.21         41.93        45.89 o                         
 -14   4   4        143.99        106.07        45.87 o                         
 -12   4   4         92.70        128.19        27.89 o                         
 -10   4   4        509.26        468.07        34.35 o                         
  -8   4   4       4892.68       4995.57        90.71 o                         
  -6   4   4       4994.88       5088.18        98.80 o                         
  -4   4   4      21503.14      22014.56       289.17 o                         
  -2   4   4       1113.50       1236.29        45.79 o                         
   0   4   4        648.81        514.31        41.32 o                         
   2   4   4       2074.69       2202.85        66.18 o                         
   4   4   4      21503.86      22211.32       275.48 o                         
   6   4   4       2203.94       2250.29        66.12 o                         
   8   4   4        246.65        219.07        30.19 o                         
  10   4   4       1209.08       1259.52        61.98 o                         
  12   4   4         53.46         28.96        36.22 o                         
  14   4   4       1907.01       1933.43       100.29 o                         
  16   4   4        845.24        915.86        64.88 o                         
  18   4   4       2066.58       2223.17       111.41 o                         
  20   4   4        605.07        866.00        92.36 o                         
  22   4   4        294.01        257.07        77.59 o                         
  24   4   4         41.99        137.77        72.23 o                         
  26   4   4        534.03        411.35       107.98 o                         
  28   4   4         11.19        103.71       101.66 o                         
  30   4   4         19.11       -130.61       134.18 o                         
 -29   5   4        349.30        361.34       236.83 o                         
 -27   5   4        159.56        144.90       101.25 o                         
 -25   5   4       1620.90       1589.79       143.19 o                         
 -23   5   4       1093.00       1091.43       112.59 o                         
 -21   5   4        873.47        754.29        96.18 o                         
 -19   5   4        517.51        530.55        84.78 o                         
 -17   5   4        111.68         -2.22        67.61 o                         
 -15   5   4       1998.43       2041.36        85.30 o                         
 -13   5   4       1148.12       1109.88        60.44 o                         
 -11   5   4       1189.36       1207.33        47.45 o                         
  -9   5   4       2082.24       2038.35        58.46 o                         
  -7   5   4        582.80        551.43        39.62 o                         
  -5   5   4       2977.87       2917.98        60.83 o                         
  -3   5   4        302.21        273.79        28.71 o                         
  -1   5   4       9492.21       9940.41       250.34 o                         
   1   5   4       7087.97       7063.68       212.45 o                         
   3   5   4       3279.79       3526.75        84.58 o                         
   5   5   4       2976.11       2957.10        66.77 o                         
   7   5   4        134.20        157.58        27.96 o                         
   9   5   4       1192.70       1175.82        58.40 o                         
  11   5   4         81.51        138.17        28.32 o                         
  13   5   4        545.62        549.52        47.62 o                         
  15   5   4       1317.40       1341.18        73.85 o                         
  17   5   4        966.37       1005.04        69.93 o                         
  19   5   4       5840.83       5970.28       187.29 o                         
  21   5   4         89.41        113.73        66.71 o                         
  23   5   4       1710.65       1781.63       135.50 o                         
  25   5   4        155.99         28.35        78.69 o                         
  27   5   4         72.61         79.63        95.99 o                         
  29   5   4        151.93        341.16       156.19 o                         
 -30   6   4        126.49        326.48       347.47 o                         
 -28   6   4         73.82         76.62       111.32 o                         
 -26   6   4          7.28        117.16        81.52 o                         
 -24   6   4        214.49        233.93        84.13 o                         
 -22   6   4       1297.68       1356.98       129.04 o                         
 -20   6   4        133.82        115.62        65.57 o                         
 -18   6   4        707.38        725.26        91.89 o                         
 -16   6   4        589.73        615.70        61.51 o                         
 -14   6   4        320.18        278.63        46.10 o                         
 -12   6   4        192.71        228.66        34.87 o                         
 -10   6   4        130.25        125.15        28.53 o                         
  -8   6   4        519.33        509.44        37.50 o                         
  -6   6   4       1251.75       1199.23        42.15 o                         
  -4   6   4       2206.07       2171.39        58.57 o                         
  -2   6   4       4836.35       4728.94       105.96 o                         
   0   6   4       1482.72       1538.10        58.64 o                         
   2   6   4      10876.07      11050.59       254.59 o                         
   4   6   4       4992.04       4959.77        92.16 o                         
   6   6   4       1252.68       1255.75        49.95 o                         
   8   6   4        398.15        339.87        39.51 o                         
  10   6   4       1751.27       1774.02        67.25 o                         
  12   6   4       1216.60       1076.67        51.07 o                         
  14   6   4        258.12        315.65        43.70 o                         
  16   6   4       2775.12       2890.92       107.42 o                         
  18   6   4         66.20         56.68        49.54 o                         
  20   6   4        158.47         77.44        76.36 o                         
  22   6   4        958.83        901.73        98.42 o                         
  24   6   4        302.46        323.37        87.80 o                         
  26   6   4         90.28         61.23        77.70 o                         
  28   6   4         94.03         21.62       117.47 o                         
  30   6   4        155.87        220.03       170.22 o                         
 -29   7   4        418.06        484.05       189.28 o                         
 -27   7   4        281.50        266.30       110.80 o                         
 -25   7   4         15.71        -67.27        71.90 o                         
 -23   7   4        886.46        904.62       113.88 o                         
 -21   7   4       2694.57       2689.84       168.81 o                         
 -19   7   4       2077.95       1934.85       145.88 o                         
 -17   7   4        835.29        922.84       130.42 o                         
 -15   7   4        222.95        258.62        43.27 o                         
 -13   7   4        805.38        916.41        93.28 o                         
 -11   7   4        154.38        105.38        24.97 o                         
  -9   7   4        186.33        184.12        24.39 o                         
  -7   7   4        575.42        567.36        33.13 o                         
  -5   7   4        135.76        143.37        23.13 o                         
  -3   7   4        963.62        875.55        39.92 o                         
  -1   7   4       2145.78       2005.90        66.97 o                         
   1   7   4         27.51         47.71        33.76 o                         
   3   7   4        151.68        155.94        42.77 o                         
   5   7   4        582.35        500.04        33.83 o                         
   7   7   4        576.64        556.85        45.13 o                         
   9   7   4       2714.96       2975.43        99.98 o                         
  11   7   4       5181.85       5310.78       126.94 o                         
  13   7   4       1268.65       1245.64        54.47 o                         
  15   7   4       7132.85       7313.93       165.07 o                         
  17   7   4       1721.36       1672.06        95.49 o                         
  19   7   4         83.51        118.44        46.77 o                         
  21   7   4       1886.20       1725.11       118.16 o                         
  23   7   4       2418.47       2584.86       145.92 o                         
  25   7   4        450.42        211.04        85.57 o                         
  27   7   4         66.52        -20.53        90.46 o                         
  29   7   4        192.67        143.59        96.58 o                         
 -28   8   4         61.46        111.05       122.84 o                         
 -26   8   4         42.96        -58.80        92.59 o                         
 -24   8   4       1157.82       1398.16       188.33 o                         
 -22   8   4        489.32        518.34        86.54 o                         
 -20   8   4        385.20        248.79        77.28 o                         
 -18   8   4       1506.12       1394.02       121.13 o                         
 -16   8   4        330.49        536.73        85.89 o                         
 -14   8   4        667.20        653.11        58.33 o                         
 -12   8   4        405.57        420.71        40.27 o                         
 -10   8   4       2039.59       1984.16        63.83 o                         
  -8   8   4        142.09        161.96        26.15 o                         
  -6   8   4        398.85        448.07        31.30 o                         
  -4   8   4        247.17        234.01        27.26 o                         
  -2   8   4       2036.01       2024.09        58.08 o                         
   0   8   4        652.04        662.95        54.58 o                         
   2   8   4        362.43        282.13        41.81 o                         
   4   8   4       4891.48       4973.21       179.97 o                         
   6   8   4        518.45        529.99        46.32 o                         
   8   8   4        142.15        154.33        26.73 o                         
  10   8   4       2195.99       2312.88        76.41 o                         
  12   8   4        760.24        851.84        54.98 o                         
  14   8   4        333.78        279.88        39.07 o                         
  16   8   4        794.91        875.14        72.00 o                         
  18   8   4       2106.31       2152.44       110.67 o                         
  20   8   4        532.31        442.82        63.07 o                         
  22   8   4       3271.38       3567.81       170.80 o                         
  24   8   4        106.88         91.41        62.35 o                         
  26   8   4        200.06        231.70        76.66 o                         
  28   8   4        242.67        221.09       191.53 o                         
 -29   9   4        331.03        271.68       151.30 o                         
 -27   9   4        181.01        167.61       128.06 o                         
 -25   9   4         51.61        -16.87        93.27 o                         
 -23   9   4        347.59        235.65        80.07 o                         
 -21   9   4       1641.18       1539.75       132.33 o                         
 -19   9   4       1152.79       1358.31       120.10 o                         
 -17   9   4       5564.99       5182.32       221.28 o                         
 -15   9   4       1778.21       1644.17       123.85 o                         
 -13   9   4        225.83        217.39        39.33 o                         
 -11   9   4       1634.07       1653.35        74.82 o                         
  -9   9   4        103.26         74.03        25.49 o                         
  -7   9   4       2712.44       2813.34        77.00 o                         
  -5   9   4       1193.74       1168.64        48.66 o                         
  -3   9   4         95.37         99.38        29.77 o                         
  -1   9   4        158.06        156.36        20.70 o                         
   1   9   4       5347.49       5373.33       118.36 o                         
   3   9   4        527.45        515.73        41.07 o                         
   5   9   4       2083.78       2220.76        84.51 o                         
   7   9   4        187.40        190.33        35.24 o                         
   9   9   4        103.52         87.89        31.83 o                         
  11   9   4       1093.50       1166.68        66.70 o                         
  13   9   4       2602.33       2697.24       128.23 o                         
  15   9   4       4852.38       5025.83       150.71 o                         
  17   9   4       2450.16       2436.19       117.08 o                         
  19   9   4       5430.70       5397.03       179.15 o                         
  21   9   4       2088.02       2151.41       131.18 o                         
  23   9   4        519.88        465.17       123.26 o                         
  25   9   4         80.04        -34.18        82.30 o                         
  27   9   4        266.77         75.93       129.08 o                         
  29   9   4         25.20       -126.45       138.89 o                         
 -28  10   4          9.92        360.13       141.69 o                         
 -26  10   4          1.29         21.42       119.28 o                         
 -24  10   4        340.04        410.31       122.50 o                         
 -22  10   4        316.16        176.68        81.19 o                         
 -20  10   4        277.99        354.31        79.08 o                         
 -18  10   4        867.08        738.09        97.23 o                         
 -16  10   4        208.34        172.75        65.60 o                         
 -14  10   4       1004.95       1065.54        91.73 o                         
 -12  10   4       1967.43       2031.60        89.56 o                         
 -10  10   4        313.01        232.09        56.22 o                         
  -8  10   4       2195.62       2244.69        71.18 o                         
  -6  10   4       1751.23       1747.15        63.83 o                         
  -4  10   4       1209.00       1381.47        56.15 o                         
  -2  10   4       1424.06       1282.11        49.12 o                         
   0  10   4         19.18         24.18        27.27 o                         
   2  10   4       3526.27       3529.74        94.93 o                         
   4  10   4        508.97        479.26        47.92 o                         
   6  10   4        130.33        209.33        45.85 o                         
   8  10   4       2039.88       2022.48        88.62 o                         
  10  10   4        313.63        228.33        38.45 o                         
  12  10   4        784.11        825.62        55.15 o                         
  14  10   4       2065.21       2048.17       122.10 o                         
  16  10   4       3489.78       3393.95       163.11 o                         
  18  10   4       1270.69       1207.86        98.43 o                         
  20  10   4        435.94        476.62        71.66 o                         
  22  10   4        396.60        274.72        90.32 o                         
  24  10   4        129.58        100.23        77.70 o                         
  26  10   4        112.76        154.17        86.17 o                         
  28  10   4         13.50         65.34       102.88 o                         
 -27  11   4        487.44        617.13       143.10 o                         
 -25  11   4         15.39        204.37       101.43 o                         
 -23  11   4        942.56        885.46       126.42 o                         
 -21  11   4        101.03        141.76        84.29 o                         
 -19  11   4       2777.87       2879.50       191.62 o                         
 -17  11   4       2823.29       2563.66       284.73 o                         
 -15  11   4       1637.62       1458.85       157.57 o                         
 -13  11   4       2503.46       2695.84       146.91 o                         
 -11  11   4       1020.72       1059.45        67.04 o                         
  -9  11   4       1094.97       1077.40        57.68 o                         
  -7  11   4       5182.49       5101.75       109.19 o                         
  -5  11   4         81.80         98.67        25.51 o                         
  -3  11   4       3399.03       3412.84        93.37 o                         
  -1  11   4         23.87         -7.01        28.26 o                         
   1  11   4         79.29         28.08        47.14 o                         
   3  11   4        478.07        413.90        46.76 o                         
   5  11   4       1190.17       1136.03        65.79 o                         
   7  11   4        154.20        170.71        38.84 o                         
   9  11   4       1631.77       1703.41        84.77 o                         
  11  11   4       1021.10       1019.28        93.49 o                         
  13  11   4       3892.27       3858.51       135.88 o                         
  15  11   4         60.74        168.25        58.24 o                         
  17  11   4        519.19        480.13        80.29 o                         
  19  11   4       2514.09       2577.25       150.23 o                         
  21  11   4        989.70       1034.01       112.20 o                         
  23  11   4        486.92        467.61       110.71 o                         
  25  11   4        550.44        470.70       101.74 o                         
  27  11   4        288.50        456.81       101.42 o                         
 -28  12   4          5.92        -30.61       290.44 o                         
 -26  12   4        438.65        303.44       129.32 o                         
 -24  12   4        385.48        596.91       150.84 o                         
 -22  12   4        290.03        277.95       108.13 o                         
 -20  12   4        746.91        647.87       109.75 o                         
 -18  12   4        158.55         87.99        74.22 o                         
 -16  12   4       4035.77       3815.70       180.80 o                         
 -14  12   4       1589.57       1465.14       115.43 o                         
 -12  12   4        182.10        142.80        48.34 o                         
 -10  12   4        788.29        752.75        54.95 o                         
  -8  12   4        759.85        777.40        56.00 o                         
  -6  12   4       1218.03       1189.98        53.34 o                         
  -4  12   4         53.37         71.79        29.80 o                         
  -2  12   4       3105.23       3144.35        83.96 o                         
   0  12   4        487.07        476.34        43.53 o                         
   2  12   4        154.43        218.51        42.02 o                         
   4  12   4         93.01        118.83        33.08 o                         
   6  12   4        191.47        216.22        39.17 o                         
   8  12   4        404.35        514.77        53.18 o                         
  10  12   4       1966.39       1939.59        98.39 o                         
  12  12   4        180.20         82.16        43.82 o                         
  14  12   4        187.82         64.02        63.29 o                         
  16  12   4       5620.13       5379.48       208.13 o                         
  18  12   4       3937.03       3908.47       183.60 o                         
  20  12   4        326.71        202.52        76.70 o                         
  22  12   4        861.78        894.32       121.45 o                         
  24  12   4        139.56         58.73        82.60 o                         
  26  12   4         25.06         11.18        81.62 o                         
  28  12   4         21.34        164.45       128.58 o                         
 -27  13   4        215.37        332.00       154.81 o                         
 -25  13   4         69.79        120.56       118.82 o                         
 -23  13   4        326.48        423.17       116.59 o                         
 -21  13   4        954.75        991.17       130.96 o                         
 -19  13   4         98.19        143.62        79.26 o                         
 -17  13   4       1761.08       1734.09       148.88 o                         
 -15  13   4        497.40        397.26        75.45 o                         
 -13  13   4        925.43        946.60        92.06 o                         
 -11  13   4       3891.17       3662.88       134.68 o                         
  -9  13   4       2603.44       2652.25       104.00 o                         
  -7  13   4       1268.11       1300.70        61.33 o                         
  -5  13   4        546.27        520.28        45.31 o                         
  -3  13   4        871.58        949.60        53.27 o                         
  -1  13   4        840.01        902.17        80.32 o                         
   1  13   4       4571.46       4797.80       199.92 o                         
   3  13   4       1562.61       1753.44        87.95 o                         
   5  13   4       1147.84       1225.04        66.31 o                         
   7  13   4        806.18        872.62        60.64 o                         
   9  13   4        226.12        249.81        46.88 o                         
  11  13   4       2499.49       2813.11       159.30 o                         
  13  13   4        923.77        835.88        96.16 o                         
  15  13   4       2637.58       2681.20       150.02 o                         
  17  13   4       2768.08       2789.96       156.59 o                         
  19  13   4        965.65       1025.02       108.02 o                         
  21  13   4        843.07        967.32       108.03 o                         
  23  13   4         25.30        250.75        94.96 o                         
  25  13   4        209.19        214.45        83.59 o                         
  27  13   4         37.10        -13.35       117.14 o                         
 -26  14   4         62.92         51.93       129.78 o                         
 -24  14   4        144.86        282.74       160.31 o                         
 -22  14   4        193.08        155.21       101.85 o                         
 -20  14   4         18.30        141.09       109.67 o                         
 -18  14   4        580.62        444.52       116.05 o                         
 -16  14   4       1643.11       1428.90       118.43 o                         
 -14  14   4       1814.34       1785.69       129.28 o                         
 -12  14   4        186.97         74.72        60.74 o                         
 -10  14   4       2066.67       1867.28       122.90 o                         
  -8  14   4        332.45        349.97        42.73 o                         
  -6  14   4        257.29        218.82        55.06 o                         
  -4  14   4       1908.80       1968.50        82.74 o                         
  -2  14   4        273.78        312.36        52.83 o                         
   0  14   4       2054.14       2130.20       106.12 o                         
   2  14   4        509.61        617.32        76.86 o                         
   4  14   4        144.17        153.55        42.81 o                         
   6  14   4        320.53        330.17        48.34 o                         
   8  14   4        668.37        671.20        76.40 o                         
  10  14   4       1006.08       1000.47        65.96 o                         
  12  14   4       1591.75       1482.97       121.42 o                         
  14  14   4       1813.67       1697.91       123.01 o                         
  16  14   4          2.62         34.70        70.39 o                         
  18  14   4        200.47        289.15        74.48 o                         
  20  14   4       1466.16       1336.37       119.66 o                         
  22  14   4        190.93         85.21        85.97 o                         
  24  14   4         17.20         -6.53       134.08 o                         
  26  14   4        154.77         45.60        93.97 o                         
 -25  15   4         79.49         78.49       121.60 o                         
 -23  15   4        139.39        243.19       121.26 o                         
 -21  15   4        652.59        749.25       122.63 o                         
 -19  15   4       1272.22       1157.21       135.59 o                         
 -17  15   4       1019.06        923.14       101.33 o                         
 -15  15   4       3951.33       4019.48       194.33 o                         
 -13  15   4       2636.97       2570.87       152.47 o                         
 -11  15   4         60.73         47.21        51.98 o                         
  -9  15   4       4848.73       4673.91       210.51 o                         
  -7  15   4       7128.08       7067.59       191.80 o                         
  -5  15   4       1317.22       1349.88        74.24 o                         
  -3  15   4       3719.01       3693.70       119.08 o                         
  -1  15   4       1826.80       1856.04        87.93 o                         
   1  15   4       1159.27       1326.20       117.18 o                         
   3  15   4         32.11         39.35        81.82 o                         
   5  15   4       2000.31       1935.76       114.18 o                         
   7  15   4        223.88        226.89        64.48 o                         
   9  15   4       1773.47       1825.28       111.85 o                         
  11  15   4       1637.21       1540.32       123.42 o                         
  13  15   4        495.12        458.32        74.00 o                         
  15  15   4       3950.10       3840.06       182.14 o                         
  17  15   4        454.93        402.22        76.72 o                         
  19  15   4       1155.04       1080.35       112.58 o                         
  21  15   4         33.19        109.87       106.33 o                         
  23  15   4        297.27        290.40        96.76 o                         
  25  15   4         95.33         46.73       107.99 o                         
 -26  16   4         96.84         72.78       159.49 o                         
 -24  16   4         52.09        356.27       161.96 o                         
 -22  16   4        112.56        110.04       150.62 o                         
 -20  16   4        491.19        565.58       112.58 o                         
 -18  16   4        146.68        171.72        79.62 o                         
 -16  16   4       2312.45       2205.94       174.18 o                         
 -14  16   4          2.49         37.75        61.55 o                         
 -12  16   4       5612.99       5224.75       208.95 o                         
 -10  16   4       3488.63       3283.55       184.48 o                         
  -8  16   4        795.88        817.59        75.95 o                         
  -6  16   4       2773.70       2899.21       140.14 o                         
  -4  16   4        847.14        943.22        70.44 o                         
  -2  16   4        146.59        191.45        51.04 o                         
   0  16   4         42.16         67.18        35.39 o                         
   2  16   4        689.81        531.72        88.84 o                         
   4  16   4         23.02        -69.37        87.57 o                         
   6  16   4        589.91        498.41        66.71 o                         
   8  16   4        331.00        390.32        76.49 o                         
  10  16   4        208.57        228.32        95.77 o                         
  12  16   4       4038.14       3833.47       194.59 o                         
  14  16   4       1642.27       1526.46       122.38 o                         
  16  16   4       2306.48       2153.21       143.29 o                         
  18  16   4        439.45        455.23        97.51 o                         
  20  16   4         75.04        184.70        98.33 o                         
  22  16   4        115.14        127.61        98.24 o                         
  24  16   4        124.61        103.95       101.50 o                         
  26  16   4        186.20         30.16       190.10 o                         
 -25  17   4         26.53         30.57       177.71 o                         
 -23  17   4         94.99        225.10       180.39 o                         
 -21  17   4         39.41        164.41       101.77 o                         
 -19  17   4        100.24        222.82        97.51 o                         
 -17  17   4        851.62        738.22       118.06 o                         
 -15  17   4        455.10        422.25        80.56 o                         
 -13  17   4       2769.47       2645.26       141.24 o                         
 -11  17   4        519.36        420.07        85.30 o                         
  -9  17   4       2445.78       2380.87       122.29 o                         
  -7  17   4       1720.41       1726.19       101.89 o                         
  -5  17   4        967.12       1088.34        78.67 o                         
  -3  17   4       2503.88       2451.03       138.76 o                         
  -1  17   4       1604.56       1618.02       103.68 o                         
   1  17   4          6.94         32.02        97.62 o                         
   3  17   4       2073.67       1812.56       200.83 o                         
   5  17   4        111.09         31.96        81.74 o                         
   7  17   4        834.36        839.11        93.54 o                         
   9  17   4       5568.07       5547.23       200.22 o                         
  11  17   4       2827.63       2578.44       164.93 o                         
  13  17   4       1760.10       1756.83       144.21 o                         
  15  17   4       1015.98        997.30       100.85 o                         
  17  17   4        851.67        886.72       149.25 o                         
  19  17   4        336.93        296.39        83.20 o                         
  21  17   4        382.31        345.93       125.81 o                         
  23  17   4         38.48        102.24       145.08 o                         
  25  17   4         93.62         19.39       142.86 o                         
 -24  18   4         97.40        161.77       241.44 o                         
 -22  18   4          5.48          6.77       164.43 o                         
 -20  18   4        289.64        396.06       123.49 o                         
 -18  18   4        179.13        171.44        83.48 o                         
 -16  18   4        440.68        426.29        88.55 o                         
 -14  18   4        199.64        203.10        93.00 o                         
 -12  18   4       3934.23       4041.03       196.52 o                         
 -10  18   4       1271.87       1401.38       169.96 o                         
  -8  18   4       2112.60       2009.97       110.51 o                         
  -6  18   4         66.99        146.23        49.69 o                         
  -4  18   4       2067.03       2147.42        98.66 o                         
  -2  18   4       1262.48       1176.04       103.83 o                         
   0  18   4        667.42        648.57        94.59 o                         
   2  18   4        555.36        593.27       123.02 o                         
   4  18   4         62.46        -70.27        80.30 o                         
   6  18   4        708.12        598.30        82.88 o                         
   8  18   4       1505.90       1483.11       116.66 o                         
  10  18   4        864.87       1005.43       112.89 o                         
  12  18   4        159.34         46.26        74.38 o                         
  14  18   4        581.86        578.97       101.26 o                         
  16  18   4        146.30        109.08       115.04 o                         
  18  18   4        179.24        117.22        86.07 o                         
  20  18   4        141.44        111.46        76.13 o                         
  22  18   4         33.64        -57.05        96.42 o                         
  24  18   4         94.49        193.70       129.19 o                         
 -23  19   4        236.09        220.13       174.04 o                         
 -21  19   4        228.49        210.82       140.77 o                         
 -19  19   4        329.19        319.95       150.42 o                         
 -17  19   4        337.01        557.68       112.34 o                         
 -15  19   4       1154.05       1195.93       118.89 o                         
 -13  19   4        964.72        820.03        87.41 o                         
 -11  19   4       2518.16       2448.88       177.47 o                         
  -9  19   4       5426.04       5352.10       189.75 o                         
  -7  19   4         84.26        170.15        66.59 o                         
  -5  19   4       5842.69       5740.52       225.51 o                         
  -3  19   4       1347.69       1415.87       199.28 o                         
  -1  19   4       1922.17       2064.45       136.15 o                         
   1  19   4       1442.92       1239.03       125.81 o                         
   3  19   4        598.10        462.80        94.07 o                         
   5  19   4        515.66        280.73        68.16 o                         
   7  19   4       2077.79       2018.34       140.16 o                         
   9  19   4       1156.02       1175.92       110.32 o                         
  11  19   4       2779.54       2669.84       174.42 o                         
  13  19   4         98.28         57.85        76.31 o                         
  15  19   4       1271.98       1353.65       123.59 o                         
  17  19   4         99.73         26.82        68.39 o                         
  19  19   4        329.28        189.45        91.44 o                         
  21  19   4        530.19        615.35       102.58 o                         
  23  19   4         76.51        127.08        93.53 o                         
 -22  20   4        222.91        300.04       138.18 o                         
 -20  20   4         12.92        171.10       108.96 o                         
 -18  20   4        141.36        241.70        97.52 o                         
 -16  20   4         74.18        -19.29       118.65 o                         
 -14  20   4       1466.47       1410.98       117.32 o                         
 -12  20   4        328.33        129.53        74.43 o                         
 -10  20   4        434.38        187.64        69.19 o                         
  -8  20   4        532.10        566.20       131.68 o                         
  -6  20   4        158.85        194.64        70.41 o                         
  -4  20   4        604.06        711.79       103.18 o                         
  -2  20   4        364.06        522.02        91.53 o                         
   0  20   4        667.16        695.20       100.06 o                         
   2  20   4        889.25        797.90       126.29 o                         
   4  20   4         56.30         33.96        75.64 o                         
   6  20   4        133.86        199.40        96.16 o                         
   8  20   4        384.93        529.60        83.87 o                         
  10  20   4        277.99        361.15        85.98 o                         
  12  20   4        745.20        788.60       113.10 o                         
  14  20   4         18.09         18.30        84.99 o                         
  16  20   4        492.74        461.02        87.76 o                         
  18  20   4        289.23        352.94        84.72 o                         
  20  20   4         12.76       -102.82        83.44 o                         
  22  20   4        223.71        371.26       130.53 o                         
 -21  21   4         21.85         34.56       176.30 o                         
 -19  21   4        529.68        581.32       145.68 o                         
 -17  21   4        383.20        404.98       116.93 o                         
 -15  21   4         33.35         21.36        94.19 o                         
 -13  21   4        841.66        908.85        96.76 o                         
 -11  21   4        989.52        944.48       118.39 o                         
  -9  21   4       2086.53       2117.44       147.18 o                         
  -7  21   4       1887.61       1824.14       140.36 o                         
  -5  21   4         88.81        124.95        70.15 o                         
  -3  21   4       1503.51       1526.39       125.74 o                         
  -1  21   4       2362.27       2190.46       144.64 o                         
   1  21   4       2926.68       3068.18       227.59 o                         
   3  21   4       3332.33       3027.32       336.08 o                         
   5  21   4        872.86        870.40       131.10 o                         
   7  21   4       2691.01       2872.96       172.79 o                         
   9  21   4       1638.88       1767.29       142.50 o                         
  11  21   4        101.72         82.91       100.63 o                         
  13  21   4        956.74        857.07       139.20 o                         
  15  21   4        653.09        616.83       100.23 o                         
  17  21   4         39.40        -13.87        75.99 o                         
  19  21   4        229.81        260.71        82.20 o                         
  21  21   4         21.94         63.32        92.88 o                         
 -20  22   4        224.28        199.87       139.32 o                         
 -18  22   4         33.65       -112.78       100.51 o                         
 -16  22   4        115.24        163.45       115.97 o                         
 -14  22   4        191.90        122.73        72.33 o                         
 -12  22   4        864.10        895.87       122.40 o                         
 -10  22   4        395.61        397.25       117.21 o                         
  -8  22   4       3268.32       3400.88       187.71 o                         
  -6  22   4        960.31        838.21       103.12 o                         
  -4  22   4        295.83        378.43        77.54 o                         
  -2  22   4        824.14        720.01        95.70 o                         
   0  22   4       1093.87       1090.37       133.82 o                         
   2  22   4        248.83        280.53        98.03 o                         
   4  22   4         19.59        -41.86       127.96 o                         
   6  22   4       1297.93       1460.94       193.21 o                         
   8  22   4        489.07        818.31       119.17 o                         
  10  22   4        316.94        137.54        88.16 o                         
  12  22   4        289.92        294.15       109.66 o                         
  14  22   4        193.31        376.85       138.29 o                         
  16  22   4        112.81         74.79        81.95 o                         
  18  22   4          5.56         33.11        80.57 o                         
  20  22   4        222.74        263.59        91.28 o                         
 -19  23   4         76.05         20.96       446.57 o                         
 -17  23   4         38.67         98.14       114.70 o                         
 -15  23   4        296.44        341.71       104.33 o                         
 -13  23   4         25.26        -59.64        80.83 o                         
 -11  23   4        486.35        657.46        98.80 o                         
  -9  23   4        519.48        669.04       149.46 o                         
  -7  23   4       2418.95       2428.27       177.38 o                         
  -5  23   4       1708.84       1815.82       144.94 o                         
  -3  23   4       3224.08       3413.67       189.47 o                         
  -1  23   4        767.50        726.93       107.56 o                         
   1  23   4        886.54        969.29       128.38 o                         
   3  23   4        241.26        317.56        92.93 o                         
   5  23   4       1094.63       1117.57       193.49 o                         
   7  23   4        887.04        847.96       117.77 o                         
   9  23   4        346.53        247.52       113.88 o                         
  11  23   4        943.24        755.76       181.25 o                         
  13  23   4        325.56        231.36       103.85 o                         
  15  23   4        139.97        -57.96        89.08 o                         
  17  23   4         94.73          5.18        95.72 o                         
  19  23   4        235.44        227.49       104.72 o                         
 -18  24   4         95.05        319.29       208.49 o                         
 -16  24   4        125.19         62.00       104.71 o                         
 -14  24   4         17.18        114.53       100.22 o                         
 -12  24   4        139.41        199.59       106.00 o                         
 -10  24   4        129.93         65.77        75.83 o                         
  -8  24   4        106.32        188.72       124.52 o                         
  -6  24   4        302.03        386.94       100.53 o                         
  -4  24   4         42.21        -56.95        88.70 o                         
  -2  24   4        299.66        198.56       117.97 o                         
   0  24   4        423.47        481.87       102.97 o                         
   2  24   4        770.85        927.57       138.13 o                         
   4  24   4        297.24        267.36        97.93 o                         
   6  24   4        214.93        105.15        97.81 o                         
   8  24   4       1157.43       1349.14       150.44 o                         
  10  24   4        340.92        330.26       113.25 o                         
  12  24   4        385.97        627.95       130.94 o                         
  14  24   4        144.92        138.28       101.08 o                         
  16  24   4         52.16        158.28       104.13 o                         
  18  24   4         97.21         34.01        99.17 o                         
 -17  25   4         93.70        120.12       198.76 o                         
 -15  25   4         96.39         57.65       105.11 o                         
 -13  25   4        209.69        353.13       137.01 o                         
 -11  25   4        551.08        359.50       169.99 o                         
  -9  25   4         79.79        114.11        84.79 o                         
  -7  25   4        449.57        388.22        86.76 o                         
  -5  25   4        155.95        258.75        95.36 o                         
  -3  25   4         14.82         43.94       174.79 o                         
  -1  25   4        352.81        276.75       119.89 o                         
   1  25   4       1109.45        881.66       131.06 o                         
   3  25   4        131.05         72.87        91.78 o                         
   5  25   4       1620.30       1585.88       180.38 o                         
   7  25   4         15.63        -71.91       128.98 o                         
   9  25   4         51.00         20.51       102.82 o                         
  11  25   4         15.45        -20.99        99.04 o                         
  13  25   4         70.26        233.86       115.14 o                         
  15  25   4         80.08         20.80       140.60 o                         
  17  25   4         26.84         50.76       322.53 o                         
 -14  26   4        154.75        247.76       110.10 o                         
 -12  26   4         25.12       -161.17       136.73 o                         
 -10  26   4        112.38        152.77       104.74 o                         
  -8  26   4        199.84        418.20       108.24 o                         
  -6  26   4         89.95         60.79        91.34 o                         
  -4  26   4        535.10        366.71       116.02 o                         
  -2  26   4          0.29        -91.69        91.77 o                         
   0  26   4        111.88        128.84        82.76 o                         
   2  26   4        386.75        408.37       103.85 o                         
   4  26   4        476.55        714.99       194.99 o                         
   6  26   4          7.24         32.13       146.76 o                         
   8  26   4         43.07         95.86       274.22 o                         
  10  26   4          1.29         73.97       114.59 o                         
  12  26   4        438.55        559.32       134.98 o                         
  14  26   4         62.71        160.37       105.67 o                         
  16  26   4         97.05        105.86       154.02 o                         
 -13  27   4         37.10        -56.27       118.53 o                         
 -11  27   4        288.19        419.03       142.49 o                         
  -9  27   4        265.88         90.84       100.22 o                         
  -7  27   4         65.56          3.22        91.89 o                         
  -5  27   4         72.83         82.20        94.18 o                         
  -3  27   4        139.92        161.31        94.34 o                         
  -1  27   4         71.09        -42.31       117.74 o                         
   1  27   4        183.43        334.25        97.61 o                         
   3  27   4         32.91         24.23       112.87 o                         
   5  27   4        159.56        223.08       117.04 o                         
   7  27   4        282.64        522.17       191.82 o                         
   9  27   4        180.26         65.92       154.86 o                         
  11  27   4        485.41        608.39       161.05 o                         
  13  27   4        215.59        275.33       173.20 o                         
 -12  28   4         21.15        107.61       130.01 o                         
 -10  28   4         13.56        -67.81       170.82 o                         
  -8  28   4        242.88        165.88       105.95 o                         
  -6  28   4         93.77        119.62        96.28 o                         
  -4  28   4         11.20         15.16        92.92 o                         
  -2  28   4        182.24        161.33        96.11 o                         
   0  28   4        234.35        135.72       106.41 o                         
   2  28   4        134.56         10.93       112.14 o                         
   4  28   4        103.96        147.78        92.82 o                         
   6  28   4         74.10        199.17       154.17 o                         
   8  28   4         61.68        353.53       195.97 o                         
  10  28   4          9.79         11.24       137.69 o                         
  12  28   4          5.92        335.96       216.70 o                         
  -9  29   4         25.10        119.16       121.39 o                         
  -7  29   4        192.63        107.80       168.50 o                         
  -5  29   4        151.51         60.78        99.87 o                         
  -3  29   4         67.60        -19.05       115.61 o                         
  -1  29   4        109.69         21.72        94.03 o                         
   1  29   4        135.48        104.99       119.11 o                         
   3  29   4        399.91        390.86       133.41 o                         
   5  29   4        348.85        489.47       149.32 o                         
   7  29   4        416.53        -38.72       163.93 o                         
  -6  30   4        155.75         32.34       118.81 o                         
  -4  30   4         19.06        292.27       107.40 o                         
  -2  30   4         45.01        -37.10       182.77 o                         
   0  30   4        444.01        784.91       208.43 o                         
   2  30   4        554.36        690.12       148.58 o                         
   4  30   4         48.52        -15.52       122.74 o                         
   6  30   4        126.63        165.56       170.71 o                         
   1   0   5      32577.26      34827.29       560.07 o                         
   3   0   5       1465.06       1791.14        77.83 o                         
   5   0   5       1241.69       1187.69        64.56 o                         
   7   0   5        242.71        264.36        39.89 o                         
   9   0   5       1528.16       1534.03        73.08 o                         
  11   0   5       2791.33       2537.13        95.22 o                         
  13   0   5        270.11        361.23        54.30 o                         
  15   0   5        246.59        215.57        51.31 o                         
  17   0   5        465.68        424.86        74.52 o                         
  19   0   5       3713.38       3874.41       172.48 o                         
  21   0   5        549.26        525.58        85.73 o                         
  23   0   5       1863.49       2034.11       177.66 o                         
  25   0   5        428.77        415.14       103.74 o                         
  27   0   5        164.26        259.14       164.76 o                         
  29   0   5         70.80        352.26       120.60 o                         
 -28   1   5        124.71         40.12       103.53 o                         
 -26   1   5         50.71        -27.39        87.03 o                         
 -24   1   5       1671.03       1784.65       171.37 o                         
 -22   1   5        129.54        135.26        83.26 o                         
 -20   1   5       1183.30       1081.70        97.77 o                         
 -18   1   5         50.92          8.39        57.92 o                         
 -16   1   5        217.15        232.47        50.06 o                         
 -14   1   5       1604.55       1699.97        80.84 o                         
 -12   1   5       2709.59       2763.46        97.75 o                         
 -10   1   5        463.02        382.31        48.46 o                         
  -8   1   5        648.42        637.22        54.61 o                         
  -6   1   5        344.12        342.15        34.91 o                         
  -4   1   5      13901.62      14903.72       234.73 o                         
  -2   1   5       5096.31       5401.53       110.84 o                         
   0   1   5      32578.80      34224.67       549.28 o                         
   2   1   5        368.24        348.96        61.58 o                         
   4   1   5       2647.81       2935.05       104.52 o                         
   6   1   5       2668.43       2549.15        98.04 o                         
   8   1   5        491.19        484.94        45.34 o                         
  10   1   5         64.85         70.10        37.18 o                         
  12   1   5        163.59         60.01        47.07 o                         
  14   1   5        733.73        709.90        77.32 o                         
  16   1   5         88.39         31.14        49.64 o                         
  18   1   5       7253.74       6955.51       232.94 o                         
  20   1   5       1320.08       1187.22       103.18 o                         
  22   1   5       2378.22       2179.85       167.15 o                         
  24   1   5         64.38         14.94       119.49 o                         
  26   1   5       2430.38       2210.88       200.37 o                         
  28   1   5         76.45       -118.92       114.24 o                         
 -29   2   5         90.99        340.47       132.08 o                         
 -27   2   5        191.05        264.86        91.35 o                         
 -25   2   5        322.89        341.22        98.12 o                         
 -23   2   5        117.71        136.63        81.08 o                         
 -21   2   5       2658.68       2240.41       158.62 o                         
 -19   2   5       1354.71       1378.80       105.13 o                         
 -17   2   5       4392.55       4188.25       136.73 o                         
 -15   2   5       2488.05       2684.67       133.40 o                         
 -13   2   5        123.48        148.11        44.31 o                         
 -11   2   5       2239.66       2446.46        97.70 o                         
  -9   2   5        896.43        965.94        61.41 o                         
  -7   2   5       1083.48       1099.83        51.87 o                         
  -5   2   5       5816.63       6217.00       122.63 o                         
  -3   2   5      20630.77      20832.27       253.59 o                         
  -1   2   5        369.98        378.04        37.60 o                         
   1   2   5       5097.80       5698.28       158.86 o                         
   3   2   5        583.08        489.96        41.06 o                         
   5   2   5       8285.86       7954.92       197.01 o                         
   7   2   5        177.53        149.11        40.36 o                         
   9   2   5        355.66        324.27        50.79 o                         
  11   2   5       3395.12       3411.50       140.07 o                         
  13   2   5        642.22        626.09        87.73 o                         
  15   2   5        923.64        925.77        88.08 o                         
  17   2   5        495.67        524.14        74.32 o                         
  19   2   5       1653.13       1439.71       111.94 o                         
  21   2   5       1118.53       1181.37       109.46 o                         
  23   2   5        339.67        300.30        98.16 o                         
  25   2   5        581.16        544.55       125.10 o                         
  27   2   5         59.85        251.13       108.66 o                         
  29   2   5        457.09        612.00       183.55 o                         
 -28   3   5          3.04         14.75        91.92 o                         
 -26   3   5        194.09         35.31       102.41 o                         
 -24   3   5        408.23        485.00       115.38 o                         
 -22   3   5        762.36        876.41       128.99 o                         
 -20   3   5        859.53       1000.90       138.06 o                         
 -18   3   5        916.02        843.32       130.95 o                         
 -16   3   5        407.87        359.25        60.96 o                         
 -14   3   5         29.74         86.62        36.62 o                         
 -12   3   5       1672.12       1606.21        79.06 o                         
 -10   3   5       1762.60       1674.81        71.68 o                         
  -8   3   5       1462.35       1535.25        60.11 o                         
  -6   3   5       1192.90       1196.21        53.59 o                         
  -4   3   5        415.52        346.42        34.90 o                         
  -2   3   5        581.98        535.31        40.38 o                         
   0   3   5       1464.82       1756.06        82.88 o                         
   2   3   5      20628.74      20782.73       346.72 o                         
   4   3   5       2134.17       2177.77       117.13 o                         
   6   3   5      12098.12      12170.35       256.60 o                         
   8   3   5       3824.62       3629.86       129.04 o                         
  10   3   5       2414.91       2381.54       105.09 o                         
  12   3   5        654.36        598.23        70.04 o                         
  14   3   5       2160.92       2034.42       121.10 o                         
  16   3   5        581.55        489.21        72.30 o                         
  18   3   5        976.52       1016.46        99.49 o                         
  20   3   5       2578.29       2554.50       149.90 o                         
  22   3   5        816.82        629.51        89.61 o                         
  24   3   5       1264.34       1283.20       140.40 o                         
  26   3   5        103.74        421.73       106.33 o                         
  28   3   5       1009.06       1061.01       160.44 o                         
 -29   4   5        161.15         87.04       143.23 o                         
 -27   4   5        233.42        116.63       148.98 o                         
 -25   4   5        777.29        859.97       142.31 o                         
 -23   4   5       1679.19       1840.38       153.96 o                         
 -21   4   5        883.59        830.87       108.13 o                         
 -19   4   5       3189.20       2850.00       172.15 o                         
 -17   4   5       1167.56        946.66       104.37 o                         
 -15   4   5       1782.41       1465.18        67.70 o                         
 -13   4   5       4547.75       4662.71       116.26 o                         
 -11   4   5       1542.56       1664.46        73.18 o                         
  -9   4   5         68.83         68.84        34.19 o                         
  -7   4   5        570.59        718.77        42.97 o                         
  -5   4   5        862.15        989.71        52.34 o                         
  -3   4   5       2132.56       2110.95        69.58 o                         
  -1   4   5       2649.14       2968.01       116.64 o                         
   1   4   5      13900.73      14731.40       274.48 o                         
   3   4   5        416.36        362.42        37.40 o                         
   5   4   5       4689.74       4745.34       120.07 o                         
   7   4   5       2994.13       3016.62       103.67 o                         
   9   4   5        670.43        606.49        78.51 o                         
  11   4   5       1101.45       1019.33        83.19 o                         
  13   4   5        941.22       1028.56        86.86 o                         
  15   4   5       2501.36       2480.69       113.81 o                         
  17   4   5       2752.35       2641.89       145.51 o                         
  19   4   5        415.68        372.48        77.04 o                         
  21   4   5       1401.37       1426.78       121.85 o                         
  23   4   5        953.28        850.63       104.36 o                         
  25   4   5         83.34        262.61       115.38 o                         
  27   4   5        524.91        427.85       125.15 o                         
  29   4   5        137.88       -154.02       140.47 o                         
 -28   5   5         73.97        108.32       127.56 o                         
 -26   5   5        122.19         -5.98        96.73 o                         
 -24   5   5        229.84         72.93        91.33 o                         
 -22   5   5        130.08        195.34        84.93 o                         
 -20   5   5        812.94        794.04       124.26 o                         
 -18   5   5        124.82        163.00        63.74 o                         
 -16   5   5       5556.24       5097.02       170.07 o                         
 -14   5   5        902.30        919.60        71.90 o                         
 -12   5   5        551.86        622.11        49.84 o                         
 -10   5   5        167.33        181.18        31.57 o                         
  -8   5   5        620.91        636.02        51.69 o                         
  -6   5   5       1685.19       1728.01        67.75 o                         
  -4   5   5       4690.91       4914.85       100.26 o                         
  -2   5   5       8284.86       8069.69       172.39 o                         
   0   5   5       1242.68       1303.10        74.61 o                         
   2   5   5       5815.92       6470.12       200.36 o                         
   4   5   5        861.19        940.25        51.65 o                         
   6   5   5        299.08        259.73        26.81 o                         
   8   5   5         28.83         40.75        32.80 o                         
  10   5   5        182.39        168.61        50.65 o                         
  12   5   5        262.55        163.87        53.57 o                         
  14   5   5       5245.26       5107.89       156.14 o                         
  16   5   5         96.66         58.98        56.94 o                         
  18   5   5       1632.57       1471.31       112.60 o                         
  20   5   5         59.88         35.54        58.62 o                         
  22   5   5       2841.85       2557.31       156.52 o                         
  24   5   5        876.34        938.50       136.22 o                         
  26   5   5        506.78        612.96       120.53 o                         
  28   5   5        163.27        174.86       121.19 o                         
 -29   6   5        238.82        -46.73       213.76 o                         
 -27   6   5        293.26        319.95       147.68 o                         
 -25   6   5        205.93        121.90        93.42 o                         
 -23   6   5         30.40         33.68        87.45 o                         
 -21   6   5       1279.71       1231.02       123.44 o                         
 -19   6   5       1148.75       1326.40       114.94 o                         
 -17   6   5        423.89        355.40        71.98 o                         
 -15   6   5         24.59         91.69        46.00 o                         
 -13   6   5       1911.84       1840.00        65.77 o                         
 -11   6   5       9892.26       9958.31       170.25 o                         
  -9   6   5         85.26         80.58        36.00 o                         
  -7   6   5        172.01        136.50        44.63 o                         
  -5   6   5        300.26        289.80        27.96 o                         
  -3   6   5      12098.67      12477.20       191.11 o                         
  -1   6   5       2669.11       2635.59        97.77 o                         
   1   6   5        341.71        327.51        46.91 o                         
   3   6   5       1192.52       1265.67        59.69 o                         
   5   6   5       1686.13       1693.14        68.23 o                         
   7   6   5        757.47        726.17        41.27 o                         
   9   6   5        171.96        216.22        38.21 o                         
  11   6   5        879.56        760.90        63.27 o                         
  13   6   5       2146.87       2103.88        91.39 o                         
  15   6   5       1663.83       1719.98       114.72 o                         
  17   6   5        484.23        432.09       102.52 o                         
  19   6   5       1903.70       1850.63       131.93 o                         
  21   6   5        319.85        382.71        81.17 o                         
  23   6   5         80.05         27.26        79.29 o                         
  25   6   5        604.51        557.25       101.10 o                         
  27   6   5         27.06        161.83       107.15 o                         
  29   6   5       1141.69        929.36       209.79 o                         
 -28   7   5        133.71        136.35       113.74 o                         
 -26   7   5         24.49         76.08        87.18 o                         
 -24   7   5        186.62        160.46        76.10 o                         
 -22   7   5       2777.00       2817.60       181.06 o                         
 -20   7   5        355.88        306.09        78.44 o                         
 -18   7   5         70.37         59.91        65.15 o                         
 -16   7   5        299.48        200.56        49.96 o                         
 -14   7   5        853.99        940.96        76.29 o                         
 -12   7   5        298.26        296.70        34.10 o                         
 -10   7   5        904.67        848.72        54.16 o                         
  -8   7   5       6402.03       6357.04       155.16 o                         
  -6   7   5        757.49        755.66        38.69 o                         
  -4   7   5       2993.59       3185.35        93.79 o                         
  -2   7   5        179.58        218.22        26.17 o                         
   0   7   5        241.87        263.96        33.35 o                         
   2   7   5       1082.34       1084.10        53.91 o                         
   4   7   5        570.43        605.95        57.15 o                         
   6   7   5        171.75        215.81        30.74 o                         
   8   7   5        283.44        264.63        34.20 o                         
  10   7   5        782.27        770.26        58.72 o                         
  12   7   5        685.50        670.45        65.83 o                         
  14   7   5       1213.65       1068.46        61.17 o                         
  16   7   5       1383.53       1448.06        89.47 o                         
  18   7   5        909.90        722.68        81.12 o                         
  20   7   5        414.37        448.95        75.74 o                         
  22   7   5        184.99         81.49        67.40 o                         
  24   7   5        784.95        848.99        99.33 o                         
  26   7   5         55.95         59.10        85.91 o                         
  28   7   5        685.56        857.90       134.47 o                         
 -27   8   5         90.94        160.93       114.03 o                         
 -25   8   5        221.57        196.81        89.75 o                         
 -23   8   5        428.22        688.00       147.57 o                         
 -21   8   5        349.28        343.16        79.40 o                         
 -19   8   5       5721.46       5871.19       251.01 o                         
 -17   8   5       3714.91       3608.43       172.63 o                         
 -15   8   5       2351.36       2413.27       135.94 o                         
 -13   8   5       2099.11       1983.26       110.35 o                         
 -11   8   5        302.66        255.98        47.31 o                         
  -9   8   5        814.15        690.69        54.68 o                         
  -7   8   5        283.79        235.75        45.83 o                         
  -5   8   5         28.88         26.48        27.39 o                         
  -3   8   5       3827.28       3756.63       110.09 o                         
  -1   8   5        489.98        457.52        49.60 o                         
   1   8   5        647.24        624.25        74.82 o                         
   3   8   5       1464.27       1443.65       100.70 o                         
   5   8   5        620.08        637.12        49.73 o                         
   7   8   5       6402.67       6522.87       210.94 o                         
   9   8   5       2553.06       2379.35        85.39 o                         
  11   8   5        272.31        279.84        52.16 o                         
  13   8   5        651.52        755.39        79.39 o                         
  15   8   5       2157.91       2179.47       112.41 o                         
  17   8   5        112.64        174.50        48.55 o                         
  19   8   5       2700.45       2568.91       142.38 o                         
  21   8   5        575.36        429.89        76.64 o                         
  23   8   5        452.98        497.15        83.99 o                         
  25   8   5        283.50        298.06        75.95 o                         
  27   8   5         94.93         25.54       106.08 o                         
 -28   9   5        270.10        283.13       125.38 o                         
 -26   9   5         22.84        123.61        86.79 o                         
 -24   9   5        776.49        913.69       164.77 o                         
 -22   9   5        649.12        641.68       107.94 o                         
 -20   9   5        705.87        582.79        95.21 o                         
 -18   9   5       3368.83       3490.26       187.35 o                         
 -16   9   5        385.01        375.25        72.09 o                         
 -14   9   5        312.75        264.45        58.31 o                         
 -12   9   5        138.10        104.66        59.10 o                         
 -10   9   5       6518.49       6563.21       142.66 o                         
  -8   9   5       2552.62       2537.54        77.15 o                         
  -6   9   5        170.49        148.91        35.15 o                         
  -4   9   5        671.28        607.84        41.40 o                         
  -2   9   5        355.62        355.70        37.36 o                         
   0   9   5       1528.38       1452.67       106.18 o                         
   2   9   5        895.46        957.93       156.30 o                         
   4   9   5         69.36         58.12        21.34 o                         
   6   9   5         84.99         69.97        37.96 o                         
   8   9   5        816.52        926.82        53.33 o                         
  10   9   5        164.97        200.40        34.82 o                         
  12   9   5        101.08        125.73        56.18 o                         
  14   9   5       1974.93       1886.28       103.24 o                         
  16   9   5       2488.50       2544.89       124.87 o                         
  18   9   5        586.37        533.55        80.28 o                         
  20   9   5        763.11        628.29        82.55 o                         
  22   9   5        408.19        359.86        70.64 o                         
  24   9   5        231.83        247.33        79.36 o                         
  26   9   5        164.35         86.75        91.70 o                         
  28   9   5        194.64        208.42       192.25 o                         
 -27  10   5        337.86        418.21       119.63 o                         
 -25  10   5        132.67         74.83        82.10 o                         
 -23  10   5         18.10         -4.93        80.20 o                         
 -21  10   5        285.13        211.33        76.83 o                         
 -19  10   5       1091.08       1014.96       114.11 o                         
 -17  10   5       2556.28       2599.18       163.54 o                         
 -15  10   5       1247.57       1231.64        95.18 o                         
 -13  10   5        566.94        416.15        62.09 o                         
 -11  10   5       1840.18       1818.47        79.48 o                         
  -9  10   5        165.90        190.15        30.77 o                         
  -7  10   5        781.75        797.70        44.60 o                         
  -5  10   5        181.42        169.79        27.12 o                         
  -3  10   5       2414.92       2403.59        71.44 o                         
  -1  10   5         64.30         48.34        54.82 o                         
   1  10   5        462.48        362.86        76.94 o                         
   3  10   5       1763.45       1845.64       148.87 o                         
   5  10   5        167.39        227.74        44.50 o                         
   7  10   5        905.05        989.22        72.14 o                         
   9  10   5       6515.79       6574.12       191.50 o                         
  11  10   5       1896.27       1997.58       114.71 o                         
  13  10   5        436.25        400.89        69.71 o                         
  15  10   5        242.03        166.86        62.32 o                         
  17  10   5       1277.80       1379.08        97.58 o                         
  19  10   5        112.30         72.10        67.31 o                         
  21  10   5        245.37        244.48        97.02 o                         
  23  10   5        336.15        383.16        88.90 o                         
  25  10   5        240.54        351.76        91.24 o                         
  27  10   5        161.82        182.52       183.81 o                         
 -26  11   5        391.94        383.54       131.00 o                         
 -24  11   5        232.86        287.31        98.13 o                         
 -22  11   5       1254.30       1257.59       149.56 o                         
 -20  11   5        120.61        -54.08        75.39 o                         
 -18  11   5       1247.15       1156.65       132.19 o                         
 -16  11   5       1274.26       1249.30       118.24 o                         
 -14  11   5       1090.09       1136.90       106.74 o                         
 -12  11   5        644.68        684.35        80.18 o                         
 -10  11   5       1896.63       1802.99        82.26 o                         
  -8  11   5        271.45        260.80        36.06 o                         
  -6  11   5        880.14        857.83        51.45 o                         
  -4  11   5       1101.19       1266.41        57.90 o                         
  -2  11   5       3397.33       3325.59        88.86 o                         
   0  11   5       2794.06       2736.30       151.79 o                         
   2  11   5       2241.11       2195.37       140.08 o                         
   4  11   5       1541.07       1701.80        96.12 o                         
   6  11   5       9893.82      10084.98       267.96 o                         
   8  11   5        301.91        327.33        55.39 o                         
  10  11   5       1841.44       1866.37       104.22 o                         
  12  11   5        362.33        324.54       119.69 o                         
  14  11   5        314.60        307.14        74.68 o                         
  16  11   5       2470.65       2407.44       144.46 o                         
  18  11   5        703.38        669.15        90.29 o                         
  20  11   5        785.31        643.60       104.87 o                         
  22  11   5         86.29        108.66        91.66 o                         
  24  11   5        210.33        384.96       123.10 o                         
  26  11   5        164.37       -113.72       102.16 o                         
 -27  12   5         74.22        -71.30       186.29 o                         
 -25  12   5        188.63        108.97       117.84 o                         
 -23  12   5        819.46        904.00       135.51 o                         
 -21  12   5        154.74        247.62        98.75 o                         
 -19  12   5        456.46        411.16        96.97 o                         
 -17  12   5       1240.96       1164.90       136.33 o                         
 -15  12   5        240.60        119.20        62.77 o                         
 -13  12   5        568.74        556.34        78.66 o                         
 -11  12   5        365.58        481.36        72.67 o                         
  -9  12   5        101.03         78.27        32.09 o                         
  -7  12   5        684.92        647.78        43.10 o                         
  -5  12   5        262.58        253.97        35.90 o                         
  -3  12   5        653.16        611.25        40.98 o                         
  -1  12   5        163.63        178.03        35.74 o                         
   1  12   5       2712.15       2772.69        77.64 o                         
   3  12   5       1668.64       1617.96        87.63 o                         
   5  12   5        548.47        500.08        56.76 o                         
   7  12   5        296.43        285.76        52.40 o                         
   9  12   5        137.48        173.93        52.73 o                         
  11  12   5        645.26        601.03       110.81 o                         
  13  12   5        682.78        524.21       100.79 o                         
  15  12   5       2704.84       2569.16       147.90 o                         
  17  12   5        159.23        -23.25        91.24 o                         
  19  12   5        288.73        265.65        98.96 o                         
  21  12   5        459.45        489.92       105.86 o                         
  23  12   5        314.59        441.95       110.96 o                         
  25  12   5        439.56        427.49       143.87 o                         
  27  12   5         16.98       -111.63       129.83 o                         
 -26  13   5         89.60         75.75       128.48 o                         
 -24  13   5        102.99         94.47        99.43 o                         
 -22  13   5        375.78        326.14       209.06 o                         
 -20  13   5        801.94        740.26       119.57 o                         
 -18  13   5       3949.88       3999.52       234.11 o                         
 -16  13   5        166.87        136.24        69.52 o                         
 -14  13   5       5679.76       5806.25       210.27 o                         
 -12  13   5        683.21        662.63        80.08 o                         
 -10  13   5        435.73        448.48        59.68 o                         
  -8  13   5        651.55        619.06        52.92 o                         
  -6  13   5       2147.96       2190.35        81.32 o                         
  -4  13   5        940.76        950.41        53.48 o                         
  -2  13   5        639.60        611.01        53.82 o                         
   0  13   5        271.09        281.26        47.37 o                         
   2  13   5        121.45         96.22        23.25 o                         
   4  13   5       4551.62       4710.66       164.14 o                         
   6  13   5       1910.92       1957.54       107.04 o                         
   8  13   5       2100.75       2045.99       121.62 o                         
  10  13   5        569.02        477.54        95.03 o                         
  12  13   5        569.58        538.70       118.85 o                         
  14  13   5        155.08        132.11        68.14 o                         
  16  13   5        643.83        547.32        83.49 o                         
  18  13   5       3478.60       3507.17       182.31 o                         
  20  13   5        324.67        250.10       106.50 o                         
  22  13   5        242.05        143.82        89.81 o                         
  24  13   5        623.41        482.80       115.74 o                         
  26  13   5          3.14         48.23       112.93 o                         
 -25  14   5        364.16        306.20       129.26 o                         
 -23  14   5        144.27          9.57       128.21 o                         
 -21  14   5         57.25          9.21        74.80 o                         
 -19  14   5        447.27        581.91       107.83 o                         
 -17  14   5        156.99        125.01       102.47 o                         
 -15  14   5        280.26        257.96        71.07 o                         
 -13  14   5        153.49        105.90        58.08 o                         
 -11  14   5        314.13        272.20        52.55 o                         
  -9  14   5       1973.17       1910.96       105.74 o                         
  -7  14   5       1214.05       1262.69        75.33 o                         
  -5  14   5       5251.60       5199.92       124.34 o                         
  -3  14   5       2159.06       2219.41        80.47 o                         
  -1  14   5        731.93        699.60        67.61 o                         
   1  14   5       1603.29       1747.54        81.74 o                         
   3  14   5         29.33         53.17        42.94 o                         
   5  14   5        902.09        929.91        86.77 o                         
   7  14   5        854.01        865.34        95.42 o                         
   9  14   5        312.65        362.09       104.68 o                         
  11  14   5       1088.11       1188.24       136.21 o                         
  13  14   5       5682.49       5472.35       217.25 o                         
  15  14   5        286.16        223.72        72.08 o                         
  17  14   5       2014.33       2398.31       152.92 o                         
  19  14   5        100.19        178.95        94.26 o                         
  21  14   5        578.69        706.51       120.35 o                         
  23  14   5        512.18        265.66       130.22 o                         
  25  14   5         65.19         72.48        97.26 o                         
 -24  15   5         20.92       -193.85       129.23 o                         
 -22  15   5        153.39        215.45       105.74 o                         
 -20  15   5        127.79        225.38        94.75 o                         
 -18  15   5        477.35        568.89       102.69 o                         
 -16  15   5       1197.00       1189.33       118.65 o                         
 -14  15   5        286.33        237.61        62.41 o                         
 -12  15   5       2708.01       2735.35       141.66 o                         
 -10  15   5        242.38        239.59        52.25 o                         
  -8  15   5       2155.62       2056.09       121.97 o                         
  -6  15   5       1670.06       1638.89        88.02 o                         
  -4  15   5       2503.24       2515.39        93.41 o                         
  -2  15   5        923.59       1042.82        80.61 o                         
   0  15   5        245.43        259.15        50.59 o                         
   2  15   5       2487.94       2684.34       172.19 o                         
   4  15   5       1780.54       1731.66       140.73 o                         
   6  15   5         24.35         21.88        57.98 o                         
   8  15   5       2355.99       2326.14       197.64 o                         
  10  15   5       1249.41       1145.56       147.76 o                         
  12  15   5        241.34        294.85        76.44 o                         
  14  15   5        280.91        184.66        76.22 o                         
  16  15   5       1822.67       1921.93       161.67 o                         
  18  15   5        229.10        223.45        74.73 o                         
  20  15   5          9.41        -35.93        87.61 o                         
  22  15   5         74.76        119.52       140.54 o                         
  24  15   5        357.16        317.80       112.66 o                         
 -23  16   5        123.97         93.94       134.12 o                         
 -21  16   5        109.35        202.15        92.96 o                         
 -19  16   5        322.89        274.84        87.30 o                         
 -17  16   5        499.35        576.68        94.02 o                         
 -15  16   5       1824.23       1843.66       125.93 o                         
 -13  16   5        644.52        723.77        81.90 o                         
 -11  16   5       2472.52       2552.03       148.56 o                         
  -9  16   5       2487.09       2395.58       131.78 o                         
  -7  16   5       1383.92       1396.69        93.46 o                         
  -5  16   5         96.42         99.35        61.60 o                         
  -3  16   5        578.84        524.08        70.90 o                         
  -1  16   5         87.84        193.74        55.03 o                         
   1  16   5        217.25        263.86        57.66 o                         
   3  16   5        409.16        268.22        79.65 o                         
   5  16   5       5557.69       4955.11       236.99 o                         
   7  16   5        299.15        246.01        78.76 o                         
   9  16   5        386.09        121.94        91.01 o                         
  11  16   5       1272.93       1182.33       118.46 o                         
  13  16   5        167.05        147.78        76.13 o                         
  15  16   5       1197.92       1161.12       110.70 o                         
  17  16   5         79.28        107.49        72.01 o                         
  19  16   5        156.48        218.53        99.87 o                         
  21  16   5         54.97        199.88       107.15 o                         
  23  16   5        108.00        109.78       133.25 o                         
 -24  17   5        164.72        711.19       321.12 o                         
 -22  17   5       1230.96       1450.95       291.53 o                         
 -20  17   5         68.89        -76.59        99.26 o                         
 -18  17   5        718.90        794.26       166.45 o                         
 -16  17   5         79.10        164.66        66.09 o                         
 -14  17   5       2012.78       2151.41       136.73 o                         
 -12  17   5        159.28        116.43        54.21 o                         
 -10  17   5       1278.72       1340.34        98.52 o                         
  -8  17   5        112.48        187.40        54.28 o                         
  -6  17   5        483.05        532.05        60.62 o                         
  -4  17   5       2754.63       2796.84       109.30 o                         
  -2  17   5        496.78        396.98        75.22 o                         
   0  17   5        465.43        382.02        65.69 o                         
   2  17   5       4391.12       4074.99       241.65 o                         
   4  17   5       1168.29        861.10       108.24 o                         
   6  17   5        420.30        329.27        80.08 o                         
   8  17   5       3716.99       3303.43       244.16 o                         
  10  17   5       2554.77       2553.59       218.50 o                         
  12  17   5       1240.93        959.75       112.28 o                         
  14  17   5        157.34        123.50        69.20 o                         
  16  17   5        499.80        608.07        87.46 o                         
  18  17   5        141.42        184.34        81.22 o                         
  20  17   5        559.33        715.31       141.25 o                         
  22  17   5        753.07       1127.35       149.69 o                         
  24  17   5        406.94        575.82       266.10 o                         
 -23  18   5        118.71        244.80       254.68 o                         
 -21  18   5        330.45        537.36       155.55 o                         
 -19  18   5        341.92        244.13       224.31 o                         
 -17  18   5        140.75        319.22       101.62 o                         
 -15  18   5        228.96        170.51        65.97 o                         
 -13  18   5       3475.31       3594.46       155.18 o                         
 -11  18   5        702.71        627.07        77.93 o                         
  -9  18   5        586.44        555.96        75.73 o                         
  -7  18   5        908.35        880.69        79.45 o                         
  -5  18   5       1630.33       1628.64       119.19 o                         
  -3  18   5        974.70        879.54        80.39 o                         
  -1  18   5       7256.85       7106.66       219.83 o                         
   1  18   5         50.90         75.80        57.85 o                         
   3  18   5        916.45        958.30       118.45 o                         
   5  18   5        124.72        136.63        97.69 o                         
   7  18   5         70.27         -9.34        68.15 o                         
   9  18   5       3368.04       3146.80       254.73 o                         
  11  18   5       1248.52       1002.55       130.92 o                         
  13  18   5       3950.92       3771.42       209.53 o                         
  15  18   5        479.66        501.98        95.42 o                         
  17  18   5        716.87        658.04       120.93 o                         
  19  18   5        354.15        346.53       103.48 o                         
  21  18   5        576.04        636.48       121.02 o                         
  23  18   5        184.95        140.36       142.20 o                         
 -22  19   5         14.79         25.00       163.10 o                         
 -20  19   5         75.93         51.11       111.19 o                         
 -18  19   5        353.97        284.96       117.27 o                         
 -16  19   5        155.39        150.81        85.23 o                         
 -14  19   5        100.43        205.23        91.81 o                         
 -12  19   5        288.93         66.36       100.23 o                         
 -10  19   5        111.82         38.02        88.03 o                         
  -8  19   5       2703.55       2627.29       161.71 o                         
  -6  19   5       1905.89       1952.89       162.99 o                         
  -4  19   5        416.39        617.54       135.84 o                         
  -2  19   5       1655.67       1739.87       136.41 o                         
   0  19   5       3711.15       3474.81       205.90 o                         
   2  19   5       1355.12       1296.14       130.92 o                         
   4  19   5       3194.02       3236.77       203.80 o                         
   6  19   5       1149.57       1163.26       124.81 o                         
   8  19   5       5716.59       5505.56       264.01 o                         
  10  19   5       1092.89        951.59       201.02 o                         
  12  19   5        454.38        694.10       124.06 o                         
  14  19   5        448.28        595.90        91.55 o                         
  16  19   5        323.08        475.78        87.99 o                         
  18  19   5        342.36        208.31       103.02 o                         
  20  19   5        136.49         66.57       112.89 o                         
  22  19   5        165.28        265.33       151.57 o                         
 -21  20   5        351.49        480.46       283.70 o                         
 -19  20   5        137.14        184.00       115.48 o                         
 -17  20   5        558.85        470.49       124.18 o                         
 -15  20   5          9.40        202.24       118.55 o                         
 -13  20   5        326.16        313.32        80.03 o                         
 -11  20   5        784.21        868.22       137.88 o                         
  -9  20   5        764.23       1024.13       142.74 o                         
  -7  20   5        414.23        331.97        91.28 o                         
  -5  20   5         60.22         97.31        83.64 o                         
  -3  20   5       2583.85       2927.69       197.50 o                         
  -1  20   5       1318.90       1132.45       129.59 o                         
   1  20   5       1182.98       1066.59       143.95 o                         
   3  20   5        857.59        887.76       119.62 o                         
   5  20   5        816.56        918.36       118.91 o                         
   7  20   5        356.06        360.10        91.09 o                         
   9  20   5        704.39        765.58       115.65 o                         
  11  20   5        121.09        374.04       132.31 o                         
  13  20   5        803.13        616.00       123.93 o                         
  15  20   5        126.95        243.49        85.08 o                         
  17  20   5         68.72          9.57        94.97 o                         
  19  20   5         76.24        -33.15       136.20 o                         
  21  20   5        138.45        111.93       304.48 o                         
 -18  21   5        574.94        298.16       130.74 o                         
 -16  21   5         55.33         -3.26       104.02 o                         
 -14  21   5        580.00        694.20       122.99 o                         
 -12  21   5        461.36        488.21       106.92 o                         
 -10  21   5        245.29        246.65       118.29 o                         
  -8  21   5        575.80        573.08       101.29 o                         
  -6  21   5        318.36        203.53        80.58 o                         
  -4  21   5       1401.63       1402.22       143.40 o                         
  -2  21   5       1117.95       1053.48       132.15 o                         
   0  21   5        549.52        460.87       159.31 o                         
   2  21   5       2652.90       2313.74       178.96 o                         
   4  21   5        882.94        801.57       215.27 o                         
   6  21   5       1279.66       1484.36       150.34 o                         
   8  21   5        349.57        300.33        96.70 o                         
  10  21   5        283.94         38.08       118.14 o                         
  12  21   5        154.97        206.37       167.08 o                         
  14  21   5         56.34         15.34        93.54 o                         
  16  21   5        109.47        -16.84        81.23 o                         
  18  21   5        331.02        482.41       109.37 o                         
  20  21   5        351.52        323.09       125.60 o                         
 -17  22   5        752.49        826.21       157.40 o                         
 -15  22   5         74.79        216.73       119.29 o                         
 -13  22   5        241.94         64.89       111.50 o                         
 -11  22   5         85.81        -80.89       102.69 o                         
  -9  22   5        408.04        336.46       100.31 o                         
  -7  22   5        184.57        157.52        87.69 o                         
  -5  22   5       2839.02       2911.29       206.52 o                         
  -3  22   5        817.83       1072.94       152.12 o                         
  -1  22   5       2377.78       1978.17       170.85 o                         
   1  22   5        129.28         74.87        86.14 o                         
   3  22   5        759.16        677.07       134.86 o                         
   5  22   5        130.44         64.16        84.69 o                         
   7  22   5       2775.18       2726.94       196.98 o                         
   9  22   5        649.89        309.86       118.35 o                         
  11  22   5       1257.43       1255.39       197.35 o                         
  13  22   5        373.63        468.42       119.65 o                         
  15  22   5        153.45        124.34        82.49 o                         
  17  22   5       1231.56       1173.25       134.39 o                         
  19  22   5         15.03        107.59       131.65 o                         
 -18  23   5        184.28         -4.89       177.56 o                         
 -16  23   5        107.87         24.77       178.30 o                         
 -14  23   5        512.91        288.42       106.18 o                         
 -12  23   5        313.32        384.98       222.30 o                         
 -10  23   5        334.95        306.52       152.50 o                         
  -8  23   5        453.16        229.74        88.23 o                         
  -6  23   5         80.35         59.06        80.79 o                         
  -4  23   5        955.85       1148.89       147.54 o                         
  -2  23   5        339.84        276.27        98.67 o                         
   0  23   5       1865.50       1954.01       175.49 o                         
   2  23   5        117.74        105.96        97.82 o                         
   4  23   5       1678.68       1664.76       188.98 o                         
   6  23   5         30.24        -81.67        85.88 o                         
   8  23   5        427.71        487.27       125.07 o                         
  10  23   5         18.46        186.78       132.60 o                         
  12  23   5        819.85        639.21       139.24 o                         
  14  23   5        144.61        260.20       102.13 o                         
  16  23   5        123.38        169.57       102.04 o                         
  18  23   5        118.66        209.83       116.31 o                         
 -17  24   5        407.70        131.69       222.59 o                         
 -15  24   5        356.70        417.99       128.17 o                         
 -13  24   5        624.24        681.30       156.41 o                         
 -11  24   5        211.15        165.51       102.14 o                         
  -9  24   5        231.95        188.15        88.09 o                         
  -7  24   5        787.30        912.42       131.06 o                         
  -5  24   5        877.62        978.22       155.84 o                         
  -3  24   5       1261.92       1204.36       150.65 o                         
  -1  24   5         64.35         59.59       216.71 o                         
   1  24   5       1672.86       1552.53       157.12 o                         
   3  24   5        406.34        296.40       114.13 o                         
   5  24   5        227.97        357.32       111.97 o                         
   7  24   5        185.66        478.58       269.31 o                         
   9  24   5        776.16        985.67       266.68 o                         
  11  24   5        233.10        130.46       161.92 o                         
  13  24   5        102.22        139.58       120.60 o                         
  15  24   5         20.88       -163.05       108.70 o                         
  17  24   5        164.23         -4.58       155.97 o                         
 -14  25   5         65.49        -89.13       181.05 o                         
 -12  25   5        440.94        788.73       203.23 o                         
 -10  25   5        240.00        511.27       226.56 o                         
  -8  25   5        282.85        271.04       114.80 o                         
  -6  25   5        604.36        456.08       102.81 o                         
  -4  25   5         83.37        175.22       109.81 o                         
  -2  25   5        582.62        513.69       107.27 o                         
   0  25   5        428.32        247.77       159.31 o                         
   2  25   5        323.72        328.39       108.32 o                         
   4  25   5        777.53        563.51       139.06 o                         
   6  25   5        205.03        547.04       178.71 o                         
   8  25   5        221.42        478.54       186.28 o                         
  10  25   5        133.27        449.72       256.67 o                         
  12  25   5        188.42         88.82       125.25 o                         
  14  25   5        364.25        256.76       400.25 o                         
 -13  26   5          3.05       -253.39       168.93 o                         
 -11  26   5        164.49        495.75       191.03 o                         
  -9  26   5        165.15          2.27       174.29 o                         
  -7  26   5         55.39         -4.53        86.97 o                         
  -5  26   5        506.87        508.79       122.49 o                         
  -3  26   5        103.45        225.15       105.14 o                         
  -1  26   5       2427.02       2526.26       213.12 o                         
   1  26   5         51.18        -70.13        93.11 o                         
   3  26   5        195.41        201.82        92.82 o                         
   5  26   5        122.34        140.50       142.64 o                         
   7  26   5         24.35        119.01       147.94 o                         
   9  26   5         22.55         26.65       160.66 o                         
  11  26   5        392.08        684.31       265.03 o                         
  13  26   5         89.54        275.48       242.67 o                         
 -10  27   5        161.04         15.31       518.88 o                         
  -8  27   5         95.61         74.14        92.71 o                         
  -6  27   5         27.18        175.55       125.80 o                         
  -4  27   5        524.16        395.10       119.62 o                         
  -2  27   5         60.00        135.85        97.16 o                         
   0  27   5        164.52        232.98       114.09 o                         
   2  27   5        190.34        283.60        94.92 o                         
   4  27   5        233.07        155.34       101.86 o                         
   6  27   5        294.15        169.72       200.23 o                         
   8  27   5         91.29        399.23       171.61 o                         
  10  27   5        337.71        579.73       210.60 o                         
  -9  28   5        194.30        217.65       419.54 o                         
  -7  28   5        686.63        633.33       159.53 o                         
  -5  28   5        162.71         15.33        91.85 o                         
  -3  28   5       1009.48       1011.05       176.24 o                         
  -1  28   5         76.97        318.06       116.14 o                         
   1  28   5        125.29         90.43        97.89 o                         
   3  28   5          3.00         22.61        91.53 o                         
   5  28   5         73.61        138.08       156.29 o                         
   7  28   5        134.27         28.99       151.44 o                         
   9  28   5        269.46        164.90       246.61 o                         
  -6  29   5       1140.73       1208.11       211.43 o                         
  -4  29   5        137.78        105.12       109.54 o                         
  -2  29   5        457.51        578.48       186.70 o                         
   0  29   5         70.93        -21.42       113.18 o                         
   2  29   5         90.65         66.56       135.03 o                         
   4  29   5        161.73        407.00       143.93 o                         
   6  29   5        239.68        124.41       157.97 o                         
   0   0   6         20.57        -63.60        48.03 o                         
   2   0   6        479.93        487.96        41.17 o                         
   4   0   6       4138.26       4025.85       120.01 o                         
   6   0   6       2615.41       2503.48       108.07 o                         
   8   0   6         98.16         60.14        54.17 o                         
  10   0   6       3532.25       3543.48       142.58 o                         
  12   0   6       3260.69       3044.25       125.73 o                         
  14   0   6       2784.16       2842.60       124.65 o                         
  16   0   6        514.21        558.49        64.64 o                         
  18   0   6        671.49        620.84        79.70 o                         
  20   0   6        703.50        806.92        93.88 o                         
  22   0   6       1018.95       1160.94       131.19 o                         
  24   0   6       1130.42       1353.47       152.42 o                         
  26   0   6        336.19        180.70       207.93 o                         
  28   0   6        207.47        378.79       150.67 o                         
 -27   1   6         13.36        -51.53        95.84 o                         
 -25   1   6        165.13        219.62        86.76 o                         
 -23   1   6       1476.43       1523.44       148.18 o                         
 -21   1   6        372.26        459.30       102.58 o                         
 -19   1   6       1459.40       1555.47       118.30 o                         
 -17   1   6         42.46        160.11        77.83 o                         
 -15   1   6        721.98        649.82        72.00 o                         
 -13   1   6       1016.73        893.03        81.15 o                         
 -11   1   6       4185.47       4199.58       140.10 o                         
  -9   1   6        461.94        412.04        62.18 o                         
  -7   1   6       7146.29       7014.21       177.12 o                         
  -5   1   6        183.25        128.90        37.10 o                         
  -3   1   6        147.95        158.56        25.53 o                         
  -1   1   6        150.02        136.79        34.63 o                         
   1   1   6        149.70         51.30        44.71 o                         
   3   1   6       1029.25        959.49        52.95 o                         
   5   1   6        912.09        979.82        79.06 o                         
   7   1   6        864.83        881.06        79.63 o                         
   9   1   6      20844.49      20610.53       430.10 o                         
  11   1   6       3515.16       3491.57       134.02 o                         
  13   1   6       1368.08       1374.51        91.14 o                         
  15   1   6        548.42        492.50        64.52 o                         
  17   1   6       2007.09       1933.76       109.21 o                         
  19   1   6       1047.07       1115.61       105.51 o                         
  21   1   6        696.44        566.49       102.65 o                         
  23   1   6         95.23       -109.69        87.36 o                         
  25   1   6        239.39        342.96       108.26 o                         
  27   1   6        253.46        212.26       117.35 o                         
 -28   2   6        277.46        300.94       104.59 o                         
 -26   2   6        608.22        673.25       111.63 o                         
 -24   2   6        155.62         22.41       172.17 o                         
 -22   2   6        626.25        421.15        93.12 o                         
 -20   2   6        182.19        247.00        77.40 o                         
 -18   2   6        529.94        428.59        74.21 o                         
 -16   2   6       1209.70       1267.84        88.69 o                         
 -14   2   6       6220.65       5893.89       180.72 o                         
 -12   2   6         36.20         -3.76        41.64 o                         
 -10   2   6       9781.74       9721.11       197.07 o                         
  -8   2   6        846.22        742.89        61.21 o                         
  -6   2   6       1248.03       1200.65        67.84 o                         
  -4   2   6       4333.49       4700.98       129.13 o                         
  -2   2   6       9034.69       9196.12       155.52 o                         
   0   2   6        480.21        513.79        45.69 o                         
   2   2   6       9034.25       9125.04       194.06 o                         
   4   2   6       3275.07       3598.77       148.41 o                         
   6   2   6        438.63        411.23        61.36 o                         
   8   2   6       1161.67       1156.61        85.35 o                         
  10   2   6       8082.98       7446.26       215.72 o                         
  12   2   6        498.89        535.81        71.44 o                         
  14   2   6        861.67        872.06       104.77 o                         
  16   2   6       1717.30       1695.91       116.52 o                         
  18   2   6         80.06        123.61        63.83 o                         
  20   2   6        374.09        269.08        70.69 o                         
  22   2   6        277.63        196.23        88.88 o                         
  24   2   6        696.42        793.89       138.03 o                         
  26   2   6        455.69        415.54       122.22 o                         
  28   2   6         10.67        -22.96       120.35 o                         
 -27   3   6        821.65        649.71       120.80 o                         
 -25   3   6        461.87        419.70       100.41 o                         
 -23   3   6        248.42        208.56        91.86 o                         
 -21   3   6        513.27        495.14        96.47 o                         
 -19   3   6        106.77        114.90        76.96 o                         
 -17   3   6        258.30        403.64        74.52 o                         
 -15   3   6       1504.89       1432.48        83.18 o                         
 -13   3   6      13798.93      13532.68       287.83 o                         
 -11   3   6       2275.40       2258.95        90.71 o                         
  -9   3   6       3213.07       3292.89       112.37 o                         
  -7   3   6       2183.41       2100.22        81.96 o                         
  -5   3   6      10237.89      10321.54       201.67 o                         
  -3   3   6       9189.33       9275.82       149.03 o                         
  -1   3   6       1029.12       1004.15        59.56 o                         
   1   3   6        147.85        172.79        36.49 o                         
   3   3   6       9190.27       9821.53       199.17 o                         
   5   3   6       3610.32       3491.56       145.88 o                         
   7   3   6        581.79        594.69        67.28 o                         
   9   3   6       5487.84       5335.49       199.28 o                         
  11   3   6        206.79        184.90        77.99 o                         
  13   3   6       4838.33       4870.09       185.17 o                         
  15   3   6        826.71        975.82        93.91 o                         
  17   3   6       2343.05       2362.03       140.48 o                         
  19   3   6        600.62        563.77        84.03 o                         
  21   3   6        426.27        382.88        84.22 o                         
  23   3   6        212.73        199.83       109.45 o                         
  25   3   6        384.70        337.97        93.77 o                         
  27   3   6        352.04        424.25       123.27 o                         
 -28   4   6        806.02        602.39       186.60 o                         
 -26   4   6        830.73        883.99       130.02 o                         
 -24   4   6       1657.39       1903.05       167.47 o                         
 -22   4   6       1798.81       1612.77       153.23 o                         
 -20   4   6        241.41        205.99        87.06 o                         
 -18   4   6       5247.75       5225.23       219.41 o                         
 -16   4   6        597.49        614.79        71.83 o                         
 -14   4   6        240.27        365.53        50.36 o                         
 -12   4   6       2365.56       2289.32       111.99 o                         
 -10   4   6       3553.76       3609.25       109.32 o                         
  -8   4   6       7726.57       7755.99       159.56 o                         
  -6   4   6        612.80        567.96        47.52 o                         
  -4   4   6         31.03         16.91        34.84 o                         
  -2   4   6       3274.43       3388.86       114.22 o                         
   0   4   6       4139.33       4249.71       120.29 o                         
   2   4   6       4332.23       4478.33       128.76 o                         
   4   4   6         31.39         -9.36        26.18 o                         
   6   4   6        609.79        546.56        42.81 o                         
   8   4   6       1579.79       1584.72       135.85 o                         
  10   4   6       1623.95       1522.78        96.20 o                         
  12   4   6       7064.77       6529.45       234.87 o                         
  14   4   6       3973.75       3828.56       170.31 o                         
  16   4   6       2150.20       1907.59       124.80 o                         
  18   4   6       3097.41       2871.37       156.60 o                         
  20   4   6        181.16         89.02        67.22 o                         
  22   4   6        706.26        824.85       106.68 o                         
  24   4   6         21.44        -60.77        86.63 o                         
  26   4   6        168.78        127.66        95.60 o                         
  28   4   6        303.88        349.33       156.16 o                         
 -27   5   6        600.44        730.86       118.66 o                         
 -25   5   6        113.81        104.13        89.89 o                         
 -23   5   6        265.85        365.28        97.88 o                         
 -21   5   6        642.64        801.40       128.95 o                         
 -19   5   6       1004.90       1095.29       141.11 o                         
 -17   5   6        846.91        790.54       118.16 o                         
 -15   5   6        674.79        632.87        75.70 o                         
 -13   5   6         86.24         69.96        40.25 o                         
 -11   5   6       5170.59       5062.03       130.82 o                         
  -9   5   6        781.08        826.28        55.51 o                         
  -7   5   6       2214.58       2245.54        83.43 o                         
  -5   5   6       6806.64       6389.07       131.22 o                         
  -3   5   6       3609.85       3349.26        94.80 o                         
  -1   5   6        912.66        922.85        62.59 o                         
   1   5   6        183.47        180.57        43.20 o                         
   3   5   6      10238.74      10367.56       200.53 o                         
   5   5   6       6809.00       6800.97       151.57 o                         
   7   5   6        875.68        926.80        52.57 o                         
   9   5   6       2981.25       2944.86       117.79 o                         
  11   5   6       2330.09       2529.71       150.72 o                         
  13   5   6       7672.24       7567.22       256.16 o                         
  15   5   6        574.51        560.02        74.02 o                         
  17   5   6       1458.04       1472.87       115.69 o                         
  19   5   6        771.71        824.31       106.56 o                         
  21   5   6        959.86        911.85       108.90 o                         
  23   5   6        214.54        281.91        75.38 o                         
  25   5   6        136.19         -4.58        95.83 o                         
  27   5   6         51.51       -106.36       125.98 o                         
 -26   6   6         28.69         -0.66       110.77 o                         
 -24   6   6        425.74        593.54       125.64 o                         
 -22   6   6       1467.13       1608.73       166.49 o                         
 -20   6   6        308.93        198.44        92.11 o                         
 -18   6   6        857.51        948.96       129.21 o                         
 -16   6   6        106.54         86.79        76.77 o                         
 -14   6   6       8667.47       8761.92       277.57 o                         
 -12   6   6       3980.38       4025.24       132.46 o                         
 -10   6   6       8298.40       8594.42       168.76 o                         
  -8   6   6       1668.25       1779.44        75.70 o                         
  -6   6   6       1945.03       1791.99        80.84 o                         
  -4   6   6        610.51        591.64        45.80 o                         
  -2   6   6        439.23        464.83        52.67 o                         
   0   6   6       2615.50       2730.69       123.24 o                         
   2   6   6       1247.95       1203.26        66.57 o                         
   4   6   6        613.23        647.60        71.49 o                         
   6   6   6       1946.83       1994.53        90.09 o                         
   8   6   6       2787.76       2816.98        83.84 o                         
  10   6   6       1785.07       1613.94        71.33 o                         
  12   6   6       6012.89       5897.95       202.50 o                         
  14   6   6        407.93        519.90        81.09 o                         
  16   6   6        106.45         69.09        93.64 o                         
  18   6   6        675.20        806.82        92.86 o                         
  20   6   6        607.60        433.57        85.75 o                         
  22   6   6         38.36         57.53        86.42 o                         
  24   6   6        462.32        432.43       100.16 o                         
  26   6   6       1167.32       1319.79       150.45 o                         
 -27   7   6        179.45        225.54       273.12 o                         
 -25   7   6       3209.78       3216.06       247.90 o                         
 -23   7   6        142.13        207.90        86.34 o                         
 -21   7   6       2258.99       2177.17       165.13 o                         
 -19   7   6          4.51         63.64        79.06 o                         
 -17   7   6       2719.06       2681.46       155.73 o                         
 -15   7   6        340.38        326.81        68.70 o                         
 -13   7   6        264.91        246.67        52.91 o                         
 -11   7   6        797.28        776.18        69.08 o                         
  -9   7   6       5590.86       5912.20       156.02 o                         
  -7   7   6       5013.12       4945.18       143.09 o                         
  -5   7   6        878.54        914.06        51.72 o                         
  -3   7   6        581.39        562.86        49.34 o                         
  -1   7   6        865.94        827.80        64.55 o                         
   1   7   6       7145.30       7309.80       217.55 o                         
   3   7   6       2178.87       2147.75        84.27 o                         
   5   7   6       2211.31       2188.05        84.85 o                         
   7   7   6       5012.92       4972.99       178.10 o                         
   9   7   6        298.74        268.61        41.21 o                         
  11   7   6        416.08        338.33        69.15 o                         
  13   7   6      10060.27       9946.95       275.90 o                         
  15   7   6        737.98        673.76        80.93 o                         
  17   7   6       3108.46       2949.78       158.84 o                         
  19   7   6         85.78         92.80        60.42 o                         
  21   7   6       1129.47        998.13       103.28 o                         
  23   7   6        594.61        673.20        96.15 o                         
  25   7   6         69.18         99.76        93.26 o                         
  27   7   6         37.85        150.50       132.83 o                         
 -26   8   6        216.40         -4.20        87.36 o                         
 -24   8   6        978.13        975.07       123.98 o                         
 -22   8   6         80.11         45.80        73.83 o                         
 -20   8   6       1137.02       1003.88       107.36 o                         
 -18   8   6       1123.57       1184.47       113.28 o                         
 -16   8   6       1892.53       2014.27       132.60 o                         
 -14   8   6        361.12        386.84        70.02 o                         
 -12   8   6       1262.22       1246.04        75.22 o                         
 -10   8   6       2345.56       2442.15        97.97 o                         
  -8   8   6      12174.28      11598.29       265.00 o                         
  -6   8   6       2788.95       2860.90        78.17 o                         
  -4   8   6       1578.42       1576.12        65.98 o                         
  -2   8   6       1163.46       1096.77        74.01 o                         
   0   8   6         97.74        107.79        34.71 o                         
   2   8   6        846.13        737.36        42.83 o                         
   4   8   6       7730.38       7732.95       226.06 o                         
   6   8   6       1667.68       1728.68        82.42 o                         
   8   8   6      12166.58      12169.84       228.97 o                         
  10   8   6       2059.51       1844.97       109.21 o                         
  12   8   6       5317.65       4947.94       184.92 o                         
  14   8   6       2105.21       1875.79       121.73 o                         
  16   8   6         47.19        -19.19        53.92 o                         
  18   8   6        105.25         25.58        77.25 o                         
  20   8   6       1016.55       1016.60       107.53 o                         
  22   8   6        567.99        531.83       103.19 o                         
  24   8   6        583.59        510.71       127.52 o                         
  26   8   6        484.27        424.82       123.24 o                         
 -25   9   6         72.27         61.16       112.29 o                         
 -23   9   6       1547.84       1485.85       133.42 o                         
 -21   9   6       1520.33       1675.06       141.68 o                         
 -19   9   6       1461.49       1480.49       127.60 o                         
 -17   9   6        136.07        199.48        68.33 o                         
 -15   9   6        327.47        483.20        79.30 o                         
 -13   9   6       1121.67       1124.61        91.26 o                         
 -11   9   6       1114.83       1026.21        62.15 o                         
  -9   9   6       8312.86       8199.03       194.30 o                         
  -7   9   6        296.58        335.42        46.73 o                         
  -5   9   6       2983.23       2942.95        93.34 o                         
  -3   9   6       5485.99       5404.41       140.45 o                         
  -1   9   6      20839.03      20380.94       633.13 o                         
   1   9   6        462.23        442.97       122.51 o                         
   3   9   6       3209.11       3277.18       201.30 o                         
   5   9   6        779.25        687.75        88.89 o                         
   7   9   6       5592.32       5738.73       134.44 o                         
   9   9   6       8318.73       8178.50       226.72 o                         
  11   9   6       2335.59       2314.59       121.02 o                         
  13   9   6       2739.77       2868.14       142.95 o                         
  15   9   6         53.54         37.70        59.61 o                         
  17   9   6       2330.47       2282.00       142.99 o                         
  19   9   6         73.35        100.14        81.10 o                         
  21   9   6       1623.39       1897.22       166.93 o                         
  23   9   6        688.83        686.79       114.37 o                         
  25   9   6         16.26       -123.01        95.63 o                         
 -26  10   6        849.66       1170.47       147.90 o                         
 -24  10   6         88.06        234.94       121.01 o                         
 -22  10   6       2325.45       2621.78       198.78 o                         
 -20  10   6        245.28        278.00        76.98 o                         
 -18  10   6         69.33        -63.78        66.16 o                         
 -16  10   6        205.78        190.39        64.02 o                         
 -14  10   6         70.90        -10.84        59.36 o                         
 -12  10   6       3536.61       3766.63       154.05 o                         
 -10  10   6       2450.01       2371.78       107.26 o                         
  -8  10   6       2059.45       2134.35        84.88 o                         
  -6  10   6       1787.51       1749.99        87.08 o                         
  -4  10   6       1626.77       1569.46        79.93 o                         
  -2  10   6       8078.11       7611.46       215.91 o                         
   0  10   6       3536.01       3674.49       203.62 o                         
   2  10   6       9786.27       9752.44       355.93 o                         
   4  10   6       3555.26       3372.05       210.82 o                         
   6  10   6       8295.09       7716.29       339.22 o                         
   8  10   6       2345.67       2250.48       161.71 o                         
  10  10   6       2446.16       2282.71       196.31 o                         
  12  10   6        845.28        790.79        78.51 o                         
  14  10   6       1577.89       1645.21       114.58 o                         
  16  10   6        107.42         47.11        97.99 o                         
  18  10   6       2304.71       2454.84       179.85 o                         
  20  10   6        211.84         57.81        82.54 o                         
  22  10   6         68.80        151.09        90.42 o                         
  24  10   6        256.04        454.54       101.35 o                         
  26  10   6        159.04         17.47       200.22 o                         
 -25  11   6        958.40       1063.43       197.72 o                         
 -23  11   6        603.64        699.73       101.91 o                         
 -21  11   6       1036.06       1147.17       120.60 o                         
 -19  11   6        333.15        247.82        72.40 o                         
 -17  11   6        587.52        430.71        76.88 o                         
 -15  11   6        139.26         74.77        61.33 o                         
 -13  11   6        315.61        308.08        81.96 o                         
 -11  11   6       2075.06       1931.76        98.21 o                         
  -9  11   6       2330.47       2482.20       145.20 o                         
  -7  11   6        413.96        484.27        50.69 o                         
  -5  11   6       2331.50       2067.16        96.26 o                         
  -3  11   6        209.08        217.67        46.28 o                         
  -1  11   6       3512.54       3523.20       268.94 o                         
   1  11   6       4184.91       4128.66       228.41 o                         
   3  11   6       2275.11       2326.85       177.65 o                         
   5  11   6       5180.55       5349.59       269.35 o                         
   7  11   6        801.35        886.18       131.80 o                         
   9  11   6       1112.51       1038.27       127.33 o                         
  11  11   6       2075.40       2073.62       170.35 o                         
  13  11   6        398.90        411.48        83.39 o                         
  15  11   6       2007.06       2053.00       159.94 o                         
  17  11   6       1338.22       1396.70       139.10 o                         
  19  11   6        193.76        231.53        88.83 o                         
  21  11   6        639.27        630.59       107.80 o                         
  23  11   6        206.43        117.91        94.95 o                         
  25  11   6       1521.53       1925.55       184.43 o                         
 -24  12   6         68.82        -38.15       109.15 o                         
 -22  12   6        430.15        452.62       102.41 o                         
 -20  12   6        782.46        879.88       123.06 o                         
 -18  12   6       1821.89       1683.24       146.25 o                         
 -16  12   6        320.09        252.29        71.42 o                         
 -14  12   6       2940.59       3063.77       158.42 o                         
 -12  12   6        486.10        551.18        76.20 o                         
 -10  12   6        846.20        868.66        73.03 o                         
  -8  12   6       5313.25       5291.24       144.27 o                         
  -6  12   6       6010.96       5927.52       144.96 o                         
  -4  12   6       7071.93       7145.31       202.70 o                         
  -2  12   6        499.04        406.98        73.88 o                         
   0  12   6       3259.25       3315.44       178.77 o                         
   2  12   6         36.19         -7.01        78.99 o                         
   4  12   6       2364.62       2382.13       187.29 o                         
   6  12   6       3981.97       4174.00       254.17 o                         
   8  12   6       1262.79        997.98       124.97 o                         
  10  12   6       3534.89       3189.12       203.91 o                         
  12  12   6        487.01        373.37        84.18 o                         
  14  12   6        202.84        292.16        84.23 o                         
  16  12   6        769.55        829.03       116.11 o                         
  18  12   6        974.68       1187.24       130.45 o                         
  20  12   6        984.82       1153.49       144.30 o                         
  22  12   6        745.62        795.35       126.10 o                         
  24  12   6        841.16       1053.54       151.45 o                         
 -25  13   6         31.25         -4.24       408.57 o                         
 -23  13   6       1291.72       1267.38       166.67 o                         
 -21  13   6        628.45        384.77       138.44 o                         
 -19  13   6        415.33        316.85        84.43 o                         
 -17  13   6        729.35        811.41        96.84 o                         
 -15  13   6        478.86        464.74        78.53 o                         
 -13  13   6        344.96        196.76        65.11 o                         
 -11  13   6        399.47        315.48        59.28 o                         
  -9  13   6       2741.71       3100.71       111.88 o                         
  -7  13   6      10057.79      10272.04       207.32 o                         
  -5  13   6       7674.98       7549.72       234.32 o                         
  -3  13   6       4836.56       4626.98       193.87 o                         
  -1  13   6       1368.79       1320.19       119.15 o                         
   1  13   6       1015.25        977.62       106.94 o                         
   3  13   6      13799.01      13308.62       460.04 o                         
   5  13   6         86.43        101.79        87.36 o                         
   7  13   6        261.71        360.33       114.62 o                         
   9  13   6       1119.73       1067.29       128.83 o                         
  11  13   6        315.97        237.92        87.02 o                         
  13  13   6        345.23        426.74        94.08 o                         
  15  13   6       1091.76       1197.29       132.78 o                         
  17  13   6       1302.98       1354.06       141.72 o                         
  19  13   6       2905.12       2758.83       202.57 o                         
  21  13   6        352.86        397.35       112.56 o                         
  23  13   6        140.36        -17.49        92.32 o                         
  25  13   6       1054.69        628.68       220.00 o                         
 -24  14   6        327.57        307.61       116.40 o                         
 -22  14   6        454.02        593.03       132.95 o                         
 -20  14   6       1669.00       1797.27       187.50 o                         
 -18  14   6        249.56        341.62        97.98 o                         
 -16  14   6       1643.02       1901.26       151.45 o                         
 -14  14   6        967.37        935.48       106.52 o                         
 -12  14   6        203.77         79.54        67.14 o                         
 -10  14   6       1574.91       1630.09       107.00 o                         
  -8  14   6       2103.24       1943.75       107.37 o                         
  -6  14   6        409.17        479.89        71.22 o                         
  -4  14   6       3975.14       3878.50       199.95 o                         
  -2  14   6        861.97        891.19       106.73 o                         
   0  14   6       2784.16       2847.92       174.59 o                         
   2  14   6       6220.39       5673.93       249.09 o                         
   4  14   6        239.75        331.33        89.36 o                         
   6  14   6       8672.42       7691.32       362.15 o                         
   8  14   6        361.04        292.73       104.99 o                         
  10  14   6         70.27          0.10        82.08 o                         
  12  14   6       2937.54       2885.42       182.30 o                         
  14  14   6        965.91       1104.74       123.09 o                         
  16  14   6        764.85        924.75       122.94 o                         
  18  14   6        421.12        354.92        88.87 o                         
  20  14   6        258.88        214.47       103.31 o                         
  22  14   6         42.21         15.91        99.37 o                         
  24  14   6        987.03        722.66       150.33 o                         
 -23  15   6        239.69        121.62       109.21 o                         
 -21  15   6        132.17         28.26       100.09 o                         
 -19  15   6        218.40         81.08        96.74 o                         
 -17  15   6        689.78        737.73       108.90 o                         
 -15  15   6        345.81        303.50        77.40 o                         
 -13  15   6       1093.59       1019.24       111.29 o                         
 -11  15   6       2004.41       1998.82       143.59 o                         
  -9  15   6         53.55        127.33        49.14 o                         
  -7  15   6        736.50        589.66        59.68 o                         
  -5  15   6        572.35        519.19        67.70 o                         
  -3  15   6        827.06        962.25        99.75 o                         
  -1  15   6        545.56        607.87        95.56 o                         
   1  15   6        722.73        656.07        96.10 o                         
   3  15   6       1501.56       1491.73       138.04 o                         
   5  15   6        670.38        690.08       126.75 o                         
   7  15   6        341.09        415.66       183.69 o                         
   9  15   6        328.19        301.00       105.63 o                         
  11  15   6        139.30        142.03        96.52 o                         
  13  15   6        478.99        391.07       104.39 o                         
  15  15   6        345.92        385.03        91.28 o                         
  17  15   6         87.68        149.13       131.70 o                         
  19  15   6        400.74        437.07       134.04 o                         
  21  15   6       1517.14       1698.37       173.65 o                         
  23  15   6        431.70        760.39       139.08 o                         
 -22  16   6        141.58        161.30       104.02 o                         
 -20  16   6        208.17        261.47       102.62 o                         
 -18  16   6        577.59        548.18       140.62 o                         
 -16  16   6         57.81        -22.00        69.60 o                         
 -14  16   6        762.43        707.81       100.43 o                         
 -12  16   6        770.73        765.49       105.58 o                         
 -10  16   6        107.94         62.93        56.22 o                         
  -8  16   6         46.99        -16.68        47.63 o                         
  -6  16   6        106.51         83.34        48.63 o                         
  -4  16   6       2148.75       2168.15       142.25 o                         
  -2  16   6       1716.98       1408.81       121.63 o                         
   0  16   6        513.81        572.79        97.66 o                         
   2  16   6       1211.74       1102.20       118.67 o                         
   4  16   6        597.19        649.13        97.85 o                         
   6  16   6        107.83         15.16        93.57 o                         
   8  16   6       1892.59       1908.65       195.87 o                         
  10  16   6        204.80         54.86       110.09 o                         
  12  16   6        319.22        234.68       110.06 o                         
  14  16   6       1645.00       1718.05       156.91 o                         
  16  16   6         58.00         26.29        91.16 o                         
  18  16   6       1061.48       1088.98       183.34 o                         
  20  16   6         49.97        -43.04        93.23 o                         
  22  16   6        333.62        236.84       111.96 o                         
 -21  17   6        707.59        728.43       207.10 o                         
 -19  17   6        466.04        820.11       141.92 o                         
 -17  17   6       1507.98       1838.87       156.23 o                         
 -15  17   6         87.59        186.64       113.62 o                         
 -13  17   6       1303.02       1334.93       128.57 o                         
 -11  17   6       1338.61       1429.75       130.63 o                         
  -9  17   6       2330.83       2454.37       145.80 o                         
  -7  17   6       3107.80       3173.03       186.05 o                         
  -5  17   6       1459.45       1364.12       129.99 o                         
  -3  17   6       2344.78       2210.48       148.36 o                         
  -1  17   6       2008.64       2119.65       145.02 o                         
   1  17   6         42.46        -33.08       117.32 o                         
   3  17   6        256.71        309.47        94.34 o                         
   5  17   6        845.69        885.48       156.56 o                         
   7  17   6       2718.57       2516.43       221.06 o                         
   9  17   6        136.29        222.94       100.63 o                         
  11  17   6        588.26        521.87       167.22 o                         
  13  17   6        730.47        590.89        99.59 o                         
  15  17   6        688.35        735.41       117.25 o                         
  17  17   6       1508.38       1424.93       146.77 o                         
  19  17   6        322.34        240.93        90.26 o                         
  21  17   6         12.22        138.60        97.61 o                         
 -20  18   6        988.33        990.92       227.44 o                         
 -18  18   6          5.58         24.70       121.56 o                         
 -16  18   6       1061.94       1223.56       152.59 o                         
 -14  18   6        419.81        233.89       100.35 o                         
 -12  18   6        974.16        937.22       168.78 o                         
 -10  18   6       2302.27       2172.03       186.30 o                         
  -8  18   6        105.92        -12.06       155.39 o                         
  -6  18   6        675.14        375.48        73.12 o                         
  -4  18   6       3093.52       2937.18       168.05 o                         
  -2  18   6         79.55         52.44        79.13 o                         
   0  18   6        671.54        711.46       111.62 o                         
   2  18   6        529.59        303.03       219.19 o                         
   4  18   6       5247.72       5349.84       262.21 o                         
   6  18   6        859.49        839.48       147.58 o                         
   8  18   6       1124.05       1373.27       174.82 o                         
  10  18   6         68.80       -143.77       100.56 o                         
  12  18   6       1823.75       1820.89       204.17 o                         
  14  18   6        250.67        391.83       131.35 o                         
  16  18   6        575.13        429.08        97.77 o                         
  18  18   6          5.72          2.43       108.44 o                         
  20  18   6        276.02        314.85       113.11 o                         
 -19  19   6        176.12        354.59       143.17 o                         
 -17  19   6        322.37        205.65       184.60 o                         
 -15  19   6        399.77        429.73       100.50 o                         
 -13  19   6       2907.39       3007.64       220.04 o                         
 -11  19   6        193.56         96.38       122.09 o                         
  -9  19   6         73.40         59.95       223.01 o                         
  -7  19   6         85.14        -19.20        77.08 o                         
  -5  19   6        772.67        814.37       120.33 o                         
  -3  19   6        601.59        580.93        85.05 o                         
  -1  19   6       1048.62       1154.69       155.39 o                         
   1  19   6       1454.15       1695.71       156.81 o                         
   3  19   6        106.54         64.22        78.76 o                         
   5  19   6       1005.46        848.17       118.78 o                         
   7  19   6          4.43         75.12       106.37 o                         
   9  19   6       1463.03       1824.95       209.88 o                         
  11  19   6        333.00        491.57       123.73 o                         
  13  19   6        415.80        673.07       151.24 o                         
  15  19   6        217.99        300.52        86.64 o                         
  17  19   6        467.05        485.32       145.97 o                         
  19  19   6        175.94        232.46       105.03 o                         
 -20  20   6         34.94         -4.67       173.78 o                         
 -18  20   6        276.13        495.24       194.13 o                         
 -16  20   6         50.07         32.51       107.21 o                         
 -14  20   6        258.26        184.56       156.14 o                         
 -12  20   6        985.03        949.62       132.76 o                         
 -10  20   6        211.19        291.70       104.61 o                         
  -8  20   6       1016.87       1146.09       152.60 o                         
  -6  20   6        608.13        524.00        97.43 o                         
  -4  20   6        180.95        212.50        79.99 o                         
  -2  20   6        374.65        379.91        86.34 o                         
   0  20   6        701.33        817.86       121.16 o                         
   2  20   6        183.17        158.22        85.13 o                         
   4  20   6        241.69        100.92       106.54 o                         
   6  20   6        308.79        323.26        86.18 o                         
   8  20   6       1135.96       1207.56       201.26 o                         
  10  20   6        246.10        479.35       128.10 o                         
  12  20   6        782.89       1108.89       221.63 o                         
  14  20   6       1664.77       1875.90       195.01 o                         
  16  20   6        207.74        250.99       137.85 o                         
  18  20   6        990.93        893.71       165.05 o                         
  20  20   6         35.07        -13.26       225.61 o                         
 -17  21   6         11.89         78.80       119.15 o                         
 -15  21   6       1516.70       1801.27       217.28 o                         
 -13  21   6        355.16        556.38       147.29 o                         
 -11  21   6        637.65        637.50       125.55 o                         
  -9  21   6       1623.56       1209.94       209.67 o                         
  -7  21   6       1130.75       1073.90       131.01 o                         
  -5  21   6        962.32        860.30       121.84 o                         
  -3  21   6        426.60        433.39       108.63 o                         
  -1  21   6        697.35        708.79       103.36 o                         
   1  21   6        372.88        375.42       104.01 o                         
   3  21   6        513.54        551.08       125.24 o                         
   5  21   6        642.68        460.95       105.65 o                         
   7  21   6       2258.63       2219.38       183.34 o                         
   9  21   6       1524.53       1527.19       205.60 o                         
  11  21   6       1036.35        726.99       152.34 o                         
  13  21   6        629.69        457.91       135.39 o                         
  15  21   6        131.94         38.54       113.97 o                         
  17  21   6        706.75        642.32       134.56 o                         
 -16  22   6        331.99        328.76       136.87 o                         
 -14  22   6         42.05        144.26       120.99 o                         
 -12  22   6        746.57       1150.70       180.65 o                         
 -10  22   6         68.54         -3.12       136.96 o                         
  -8  22   6        567.79        431.06       122.02 o                         
  -6  22   6         38.19        -61.24        81.58 o                         
  -4  22   6        704.10        651.90       125.96 o                         
  -2  22   6        279.29        351.46       106.15 o                         
   0  22   6       1017.29       1052.22       119.46 o                         
   2  22   6        625.22        601.33       184.57 o                         
   4  22   6       1799.91       1816.86       176.21 o                         
   6  22   6       1470.40       1696.00       166.21 o                         
   8  22   6         80.35        165.92       109.53 o                         
  10  22   6       2320.96       2430.49       250.57 o                         
  12  22   6        428.44        505.90       152.20 o                         
  14  22   6        455.02        651.74       243.36 o                         
  16  22   6        140.76        148.26       168.03 o                         
 -15  23   6        430.81        746.97       241.50 o                         
 -13  23   6        142.20        267.28       103.74 o                         
 -11  23   6        208.08        150.32       101.66 o                         
  -9  23   6        688.94        939.72       210.21 o                         
  -7  23   6        595.10        512.33       113.75 o                         
  -5  23   6        214.05        175.72        84.88 o                         
  -3  23   6        213.09         70.76       117.81 o                         
  -1  23   6         95.59        112.66        92.69 o                         
   1  23   6       1474.88       1280.07       146.89 o                         
   3  23   6        247.60        316.87       118.18 o                         
   5  23   6        264.44        271.50       116.08 o                         
   7  23   6        141.23        164.87       124.50 o                         
   9  23   6       1549.66       1605.60       216.23 o                         
  11  23   6        604.14        531.25       139.61 o                         
  13  23   6       1292.44       1190.08       187.33 o                         
  15  23   6        239.17        139.67       119.53 o                         
 -14  24   6        987.83        902.38       297.68 o                         
 -12  24   6        841.89       1115.95       314.27 o                         
 -10  24   6        256.76        472.23       155.15 o                         
  -8  24   6        584.93        768.93       156.19 o                         
  -6  24   6        462.20        472.65       114.22 o                         
  -4  24   6         21.28        109.68        93.75 o                         
  -2  24   6        697.17        645.83       117.13 o                         
   0  24   6       1130.58       1352.46       178.60 o                         
   2  24   6        155.65        241.56        98.36 o                         
   4  24   6       1660.88       1672.61       282.06 o                         
   6  24   6        425.45        463.51       338.09 o                         
   8  24   6        975.37        961.72       244.58 o                         
  10  24   6         88.25        157.61       174.81 o                         
  12  24   6         68.08          2.19       115.97 o                         
  14  24   6        327.70         94.37       228.11 o                         
 -13  25   6       1053.21        920.30       306.19 o                         
 -11  25   6       1519.95       1882.79       236.33 o                         
  -9  25   6         15.58         57.36       155.83 o                         
  -7  25   6         69.20        -11.51       107.59 o                         
  -5  25   6        136.45         56.11       100.70 o                         
  -3  25   6        385.03        230.24       195.10 o                         
  -1  25   6        239.87        264.99       109.46 o                         
   1  25   6        165.12        140.43       143.33 o                         
   3  25   6        462.31        226.33        99.12 o                         
   5  25   6        114.29        -71.14       172.14 o                         
   7  25   6       3211.11       3163.80       656.58 o                         
   9  25   6         72.27         10.83       184.92 o                         
  11  25   6        957.22       1062.29       192.32 o                         
  13  25   6         31.56       -175.85       273.39 o                         
 -10  26   6        158.61        -31.77       266.86 o                         
  -8  26   6        484.33        809.52       151.25 o                         
  -6  26   6       1168.12       1312.01       174.15 o                         
  -4  26   6        167.68         87.91       123.37 o                         
  -2  26   6        453.95        601.26       135.09 o                         
   0  26   6        335.55        155.65       132.15 o                         
   2  26   6        610.14        567.69       112.63 o                         
   4  26   6        830.09        769.81       212.76 o                         
   6  26   6         28.07       -114.06       136.23 o                         
   8  26   6        216.34        151.66       131.82 o                         
  10  26   6        849.99        399.79       246.39 o                         
  -7  27   6         37.61        -66.61       144.56 o                         
  -5  27   6         51.25        -40.92       102.23 o                         
  -3  27   6        351.58        537.37       126.90 o                         
  -1  27   6        252.76        367.25       168.90 o                         
   1  27   6         13.45       -106.92       106.73 o                         
   3  27   6        821.51        970.72       244.49 o                         
   5  27   6        600.52        588.38       239.36 o                         
   7  27   6        178.85        363.91       271.22 o                         
  -4  28   6        302.23        -63.12       114.89 o                         
  -2  28   6         10.59        137.30       128.48 o                         
   0  28   6        208.44        223.96       102.29 o                         
   2  28   6        277.87        369.65       145.29 o                         
   4  28   6        806.45        769.26       225.75 o                         
   1   0   7        171.52        158.78        31.70 o                         
   3   0   7        148.36        109.78        44.61 o                         
   5   0   7       1085.22       1031.99        71.27 o                         
   7   0   7       1206.99       1176.61        84.81 o                         
   9   0   7         28.42         -5.16        52.49 o                         
  11   0   7       2180.65       2136.77       135.23 o                         
  13   0   7       6886.32       7061.26       226.35 o                         
  15   0   7        124.99        120.31        58.66 o                         
  17   0   7        508.85        675.57       131.11 o                         
  19   0   7        809.19        880.37       116.52 o                         
  21   0   7        369.38        273.77       126.03 o                         
  23   0   7        260.42        300.49        91.44 o                         
  25   0   7         66.79        170.37       109.22 o                         
 -26   1   7        222.98        325.84       102.47 o                         
 -24   1   7        154.74        296.89       157.43 o                         
 -22   1   7        394.65        276.53        81.53 o                         
 -20   1   7        543.52        723.62       116.02 o                         
 -18   1   7        416.58        428.83        78.10 o                         
 -16   1   7        520.85        637.83        87.19 o                         
 -14   1   7        158.25        218.88        56.67 o                         
 -12   1   7      17243.71      17957.22       333.28 o                         
 -10   1   7        921.21        985.39        84.00 o                         
  -8   1   7      11527.25      11338.17       268.34 o                         
  -6   1   7         77.18         14.92        44.80 o                         
  -4   1   7       1426.22       1569.26        87.78 o                         
  -2   1   7        267.77        272.60        36.67 o                         
   0   1   7        171.39        158.10        35.14 o                         
   2   1   7        257.64        270.42        36.46 o                         
   4   1   7        114.30        140.23        46.91 o                         
   6   1   7        305.48        252.64        56.52 o                         
   8   1   7       2019.20       1897.23       125.65 o
[truncated: 152,200 more chars]
